# Supplementary material for: Automatic detection, classification, and quantification of sciaenid fish calls in an estuarine soundscape in the Southeast United States
Source: PLoS One. 2019 Jan 16;14(1):e0209914. doi: 10.1371/journal.pone.0209914 (PMC6334970; doi:10.1371/journal.pone.0209914)
Supplement: S1 Table — (XLSX) [file pone.0209914.s001.xlsx]

## Sheet: 4M
Comp Folder	File	Time	Date and Time	Silver Perch (Manual detection)	Spotted Seatrout (Manual detection)	Red Drum (Manual detection)	Black Drum (Manual detection)	Silver Perch (Automatic detection)	Spotted Seatrout (Automatic detection)	Red Drum (Automatic detection)	Black Drum (Automatic detection)
Stn 4M_052314	31	1900-01-01	2014-02-26	0	0	0	0	0	0	0	0
Stn 4M_052314	32	1900-01-01 00:20:00	2014-02-26 00:20:00	0	0	0	0	0	0	0	0
Stn 4M_052314	33	1900-01-01 00:40:00	2014-02-26 00:40:00	0	0	0	0	0	0	0	0
Stn 4M_052314	34	1900-01-01 01:00:00	2014-02-26 01:00:00	0	0	0	0	0	0	0	0
Stn 4M_052314	35	1900-01-01 01:20:00	2014-02-26 01:20:00	0	0	0	0	0	0	0	0
Stn 4M_052314	36	1900-01-01 01:40:00	2014-02-26 01:40:00	0	0	0	0	0	0	0	0
Stn 4M_052314	37	1900-01-01 02:00:00	2014-02-26 02:00:00	0	0	0	0	0	0	0	0
Stn 4M_052314	38	1900-01-01 02:20:00	2014-02-26 02:20:00	0	0	0	0	0	0	0	0
Stn 4M_052314	39	1900-01-01 02:40:00	2014-02-26 02:40:00	0	0	0	0	0	0	0	0
Stn 4M_052314	40	1900-01-01 03:00:00	2014-02-26 03:00:00	0	0	0	0	0	0	0	0
Stn 4M_052314	41	1900-01-01 03:20:00	2014-02-26 03:20:00	0	0	0	0	0	0	0	0
Stn 4M_052314	42	1900-01-01 03:40:00	2014-02-26 03:40:00	0	0	0	0	0	0	0	0
Stn 4M_052314	43	1900-01-01 04:00:00	2014-02-26 04:00:00	0	0	0	0	0	0	0	0
Stn 4M_052314	44	1900-01-01 04:20:00	2014-02-26 04:20:00	0	0	0	0	0	0	0	0
Stn 4M_052314	45	1900-01-01 04:40:00	2014-02-26 04:40:00	0	0	0	0	0	0	0	0
Stn 4M_052314	46	1900-01-01 05:00:00	2014-02-26 05:00:00	0	0	0	0	0	0	0	0
Stn 4M_052314	47	1900-01-01 05:20:00	2014-02-26 05:20:00	0	0	0	0	0	0	0	0
Stn 4M_052314	48	1900-01-01 05:40:00	2014-02-26 05:40:00	0	0	0	0	0	0	0	0
Stn 4M_052314	49	1900-01-01 06:00:00	2014-02-26 06:00:00	0	0	0	0	0	0	0	0
Stn 4M_052314	50	1900-01-01 06:20:00	2014-02-26 06:20:00	0	0	0	0	0	0	0	0
Stn 4M_052314	51	1900-01-01 06:40:00	2014-02-26 06:40:00	0	0	0	0	0	0	0	0
Stn 4M_052314	52	1900-01-01 07:00:00	2014-02-26 07:00:00	0	0	0	0	0	0	0	0
Stn 4M_052314	53	1900-01-01 07:20:00	2014-02-26 07:20:00	0	0	0	0	0	0	0	0
Stn 4M_052314	54	1900-01-01 07:40:00	2014-02-26 07:40:00	0	0	0	0	0	0	0	0
Stn 4M_052314	55	1900-01-01 08:00:00	2014-02-26 08:00:00	0	0	0	0	0	0	0	0
Stn 4M_052314	56	1900-01-01 08:20:00	2014-02-26 08:20:00	0	0	0	0	0	0	0	0
Stn 4M_052314	57	1900-01-01 08:40:00	2014-02-26 08:40:00	0	0	0	0	0	0	0	0
Stn 4M_052314	58	1900-01-01 09:00:00	2014-02-26 09:00:00	0	0	0	0	0	0	0	0
Stn 4M_052314	59	1900-01-01 09:20:00	2014-02-26 09:20:00	0	0	0	0	0	0	0	0
Stn 4M_052314	60	1900-01-01 09:40:00	2014-02-26 09:40:00	0	0	0	0	0	0	0	0
Stn 4M_052314	61	1900-01-01 10:00:00	2014-02-26 10:00:00	0	0	0	0	0	0	0	0
Stn 4M_052314	62	1900-01-01 10:20:00	2014-02-26 10:20:00	0	0	0	0	0	0	0	0
Stn 4M_052314	63	1900-01-01 10:40:00	2014-02-26 10:40:00	0	0	0	0	0	0	0	0
Stn 4M_052314	64	1900-01-01 11:00:00	2014-02-26 11:00:00	0	0	0	0	0	0	0	0
Stn 4M_052314	65	1900-01-01 11:20:00	2014-02-26 11:20:00	0	0	0	0	0	0	0	0
Stn 4M_052314	66	1900-01-01 11:40:00	2014-02-26 11:40:00	0	0	0	0	0	0	0	0
Stn 4M_052314	67	1900-01-01 12:00:00	2014-02-26 12:00:00	0	0	0	0	0	0	0	0
Stn 4M_052314	68	1900-01-01 12:20:00	2014-02-26 12:20:00	0	0	0	0	0	0	0	0
Stn 4M_052314	69	1900-01-01 12:40:00	2014-02-26 12:40:00	0	0	0	0	0	0	0	0
Stn 4M_052314	70	1900-01-01 13:00:00	2014-02-26 13:00:00	0	0	0	0	0	0	0	0
Stn 4M_052314	71	1900-01-01 13:20:00	2014-02-26 13:20:00	0	0	0	0	0	0	0	0
Stn 4M_052314	72	1900-01-01 13:40:00	2014-02-26 13:40:00	0	0	0	0	0	0	0	0
Stn 4M_052314	73	1900-01-01 14:00:00	2014-02-26 14:00:00	0	0	0	0	0	0	0	0
Stn 4M_052314	74	1900-01-01 14:20:00	2014-02-26 14:20:00	0	0	0	0	0	0	0	0
Stn 4M_052314	75	1900-01-01 14:40:00	2014-02-26 14:40:00	0	0	0	0	0	0	0	0
Stn 4M_052314	76	1900-01-01 15:00:00	2014-02-26 15:00:00	0	0	0	0	0	0	0	0
Stn 4M_052314	77	1900-01-01 15:20:00	2014-02-26 15:20:00	0	0	0	0	0	0	0	0
Stn 4M_052314	78	1900-01-01 15:40:00	2014-02-26 15:40:00	0	0	0	0	0	0	0	0
Stn 4M_052314	79	1900-01-01 16:00:00	2014-02-26 16:00:00	0	0	0	0	0	0	0	0
Stn 4M_052314	80	1900-01-01 16:20:00	2014-02-26 16:20:00	0	0	0	0	0	0	0	0
Stn 4M_052314	81	1900-01-01 16:40:00	2014-02-26 16:40:00	0	0	0	0	0	0	0	0
Stn 4M_052314	82	1900-01-01 17:00:00	2014-02-26 17:00:00	0	0	0	0	0	0	0	0
Stn 4M_052314	83	1900-01-01 17:20:00	2014-02-26 17:20:00	0	0	0	0	0	0	0	0
Stn 4M_052314	84	1900-01-01 17:40:00	2014-02-26 17:40:00	0	0	0	0	0	0	0	0
Stn 4M_052314	85	1900-01-01 18:00:00	2014-02-26 18:00:00	0	0	0	0	0	0	0	0
Stn 4M_052314	86	1900-01-01 18:20:00	2014-02-26 18:20:00	0	0	0	0	0	0	0	0
Stn 4M_052314	87	1900-01-01 18:40:00	2014-02-26 18:40:00	0	0	0	0	0	0	0	0
Stn 4M_052314	88	1900-01-01 19:00:00	2014-02-26 19:00:00	0	0	0	0	0	0	0	0
Stn 4M_052314	89	1900-01-01 19:20:00	2014-02-26 19:20:00	0	0	0	0	0	0	0	0
Stn 4M_052314	90	1900-01-01 19:40:00	2014-02-26 19:40:00	0	0	0	0	0	0	0	0
Stn 4M_052314	91	1900-01-01 20:00:00	2014-02-26 20:00:00	0	0	0	0	0	0	0	0
Stn 4M_052314	92	1900-01-01 20:20:00	2014-02-26 20:20:00	0	0	0	0	0	0	0	0
Stn 4M_052314	93	1900-01-01 20:40:00	2014-02-26 20:40:00	0	0	0	0	0	0	0	0
Stn 4M_052314	94	1900-01-01 21:00:00	2014-02-26 21:00:00	0	0	0	0	0	0	0	0
Stn 4M_052314	95	1900-01-01 21:20:00	2014-02-26 21:20:00	0	0	0	0	0	0	0	0
Stn 4M_052314	96	1900-01-01 21:40:00	2014-02-26 21:40:00	0	0	0	0	0	0	0	0
Stn 4M_052314	97	1900-01-01 22:00:00	2014-02-26 22:00:00	0	0	0	0	0	0	0	0
Stn 4M_052314	98	1900-01-01 22:20:00	2014-02-26 22:20:00	0	0	0	0	0	0	0	0
Stn 4M_052314	99	1900-01-01 22:40:00	2014-02-26 22:40:00	0	0	0	0	0	0	0	0
Stn 4M_052314	100	1900-01-01 23:00:00	2014-02-26 23:00:00	0	0	0	0	0	0	0	0
Stn 4M_052314	101	1900-01-01 23:20:00	2014-02-26 23:20:00	0	0	0	0	0	0	0	0
Stn 4M_052314	102	1900-01-01 23:40:00	2014-02-26 23:40:00	0	0	0	0	0	0	0	0
Stn 4M_052314	103	1900-01-02	2014-02-27	0	0	0	0	0	0	0	0
Stn 4M_052314	104	1900-01-02 00:20:00	2014-02-27 00:20:00	0	0	0	0	0	0	0	0
Stn 4M_052314	105	1900-01-02 00:40:00	2014-02-27 00:40:00	0	0	0	0	0	0	0	0
Stn 4M_052314	106	1900-01-02 01:00:00	2014-02-27 01:00:00	0	0	0	0	0	0	0	0
Stn 4M_052314	107	1900-01-02 01:20:00	2014-02-27 01:20:00	0	0	0	0	0	0	0	0
Stn 4M_052314	108	1900-01-02 01:40:00	2014-02-27 01:40:00	0	0	0	0	0	0	0	0
Stn 4M_052314	109	1900-01-02 02:00:00	2014-02-27 02:00:00	0	0	0	0	0	0	0	0
Stn 4M_052314	110	1900-01-02 02:20:00	2014-02-27 02:20:00	0	0	0	0	0	0	0	0
Stn 4M_052314	111	1900-01-02 02:40:00	2014-02-27 02:40:00	0	0	0	0	0	0	0	0
Stn 4M_052314	112	1900-01-02 03:00:00	2014-02-27 03:00:00	0	0	0	0	0	0	0	0
Stn 4M_052314	113	1900-01-02 03:20:00	2014-02-27 03:20:00	0	0	0	0	0	0	0	0
Stn 4M_052314	114	1900-01-02 03:40:00	2014-02-27 03:40:00	0	0	0	0	0	0	0	0
Stn 4M_052314	115	1900-01-02 04:00:00	2014-02-27 04:00:00	0	0	0	0	0	0	0	0
Stn 4M_052314	116	1900-01-02 04:20:00	2014-02-27 04:20:00	0	0	0	0	0	0	0	0
Stn 4M_052314	117	1900-01-02 04:40:00	2014-02-27 04:40:00	0	0	0	0	0	0	0	0
Stn 4M_052314	118	1900-01-02 05:00:00	2014-02-27 05:00:00	0	0	0	0	0	0	0	0
Stn 4M_052314	119	1900-01-02 05:20:00	2014-02-27 05:20:00	0	0	0	0	0	0	0	0
Stn 4M_052314	120	1900-01-02 05:40:00	2014-02-27 05:40:00	0	0	0	0	0	0	0	0
Stn 4M_052314	121	1900-01-02 06:00:00	2014-02-27 06:00:00	0	0	0	0	0	0	0	0
Stn 4M_052314	122	1900-01-02 06:20:00	2014-02-27 06:20:00	0	0	0	0	0	0	0	0
Stn 4M_052314	123	1900-01-02 06:40:00	2014-02-27 06:40:00	0	0	0	0	0	0	0	0
Stn 4M_052314	124	1900-01-02 07:00:00	2014-02-27 07:00:00	0	0	0	0	0	0	0	0
Stn 4M_052314	125	1900-01-02 07:20:00	2014-02-27 07:20:00	0	0	0	0	0	0	0	0
Stn 4M_052314	126	1900-01-02 07:40:00	2014-02-27 07:40:00	0	0	0	0	0	0	0	0
Stn 4M_052314	127	1900-01-02 08:00:00	2014-02-27 08:00:00	0	0	0	0	0	0	0	0
Stn 4M_052314	128	1900-01-02 08:20:00	2014-02-27 08:20:00	0	0	0	0	0	0	0	0
Stn 4M_052314	129	1900-01-02 08:40:00	2014-02-27 08:40:00	0	0	0	0	0	0	0	0
Stn 4M_052314	130	1900-01-02 09:00:00	2014-02-27 09:00:00	0	0	0	0	0	0	0	0
Stn 4M_052314	131	1900-01-02 09:20:00	2014-02-27 09:20:00	0	0	0	0	0	0	0	0
Stn 4M_052314	132	1900-01-02 09:40:00	2014-02-27 09:40:00	0	0	0	0	0	0	0	0
Stn 4M_052314	133	1900-01-02 10:00:00	2014-02-27 10:00:00	0	0	0	0	0	0	0	0
Stn 4M_052314	134	1900-01-02 10:20:00	2014-02-27 10:20:00	0	0	0	0	0	0	0	0
Stn 4M_052314	135	1900-01-02 10:40:00	2014-02-27 10:40:00	0	0	0	0	0	0	0	0
Stn 4M_052314	136	1900-01-02 11:00:00	2014-02-27 11:00:00	0	0	0	0	0	0	0	0
Stn 4M_052314	137	1900-01-02 11:20:00	2014-02-27 11:20:00	0	0	0	0	0	0	0	0
Stn 4M_052314	138	1900-01-02 11:40:00	2014-02-27 11:40:00	0	0	0	0	0	0	0	0
Stn 4M_052314	139	1900-01-02 12:00:00	2014-02-27 12:00:00	0	0	0	0	0	0	0	0
Stn 4M_052314	140	1900-01-02 12:20:00	2014-02-27 12:20:00	0	0	0	0	0	0	0	0
Stn 4M_052314	141	1900-01-02 12:40:00	2014-02-27 12:40:00	0	0	0	0	0	0	0	0
Stn 4M_052314	142	1900-01-02 13:00:00	2014-02-27 13:00:00	0	0	0	0	0	0	0	0
Stn 4M_052314	143	1900-01-02 13:20:00	2014-02-27 13:20:00	0	0	0	0	0	0	0	0
Stn 4M_052314	144	1900-01-02 13:40:00	2014-02-27 13:40:00	0	0	0	0	0	0	0	0
Stn 4M_052314	145	1900-01-02 14:00:00	2014-02-27 14:00:00	0	0	0	0	0	0	0	0
Stn 4M_052314	146	1900-01-02 14:20:00	2014-02-27 14:20:00	0	0	0	0	0	0	0	0
Stn 4M_052314	147	1900-01-02 14:40:00	2014-02-27 14:40:00	0	0	0	0	0	0	0	0
Stn 4M_052314	148	1900-01-02 15:00:00	2014-02-27 15:00:00	0	0	0	0	0	0	0	0
Stn 4M_052314	149	1900-01-02 15:20:00	2014-02-27 15:20:00	0	0	0	0	0	0	0	0
Stn 4M_052314	150	1900-01-02 15:40:00	2014-02-27 15:40:00	0	0	0	0	0	0	0	0
Stn 4M_052314	151	1900-01-02 16:00:00	2014-02-27 16:00:00	0	0	0	0	0	0	0	0
Stn 4M_052314	152	1900-01-02 16:20:00	2014-02-27 16:20:00	0	0	0	0	0	0	0	0
Stn 4M_052314	153	1900-01-02 16:40:00	2014-02-27 16:40:00	0	0	0	0	0	0	0	0
Stn 4M_052314	154	1900-01-02 17:00:00	2014-02-27 17:00:00	0	0	0	0	0	0	0	0
Stn 4M_052314	155	1900-01-02 17:20:00	2014-02-27 17:20:00	0	0	0	0	0	0	0	0
Stn 4M_052314	156	1900-01-02 17:40:00	2014-02-27 17:40:00	0	0	0	0	0	0	0	0
Stn 4M_052314	157	1900-01-02 18:00:00	2014-02-27 18:00:00	0	0	0	0	0	0	0	0
Stn 4M_052314	158	1900-01-02 18:20:00	2014-02-27 18:20:00	0	0	0	0	0	0	0	0
Stn 4M_052314	159	1900-01-02 18:40:00	2014-02-27 18:40:00	0	0	0	0	0	0	0	0
Stn 4M_052314	160	1900-01-02 19:00:00	2014-02-27 19:00:00	0	0	0	0	0	0	0	0
Stn 4M_052314	161	1900-01-02 19:20:00	2014-02-27 19:20:00	0	0	0	0	0	0	0	0
Stn 4M_052314	162	1900-01-02 19:40:00	2014-02-27 19:40:00	0	0	0	0	0	0	0	0
Stn 4M_052314	163	1900-01-02 20:00:00	2014-02-27 20:00:00	0	0	0	0	0	0	0	0
Stn 4M_052314	164	1900-01-02 20:20:00	2014-02-27 20:20:00	0	0	0	0	0	0	0	0
Stn 4M_052314	165	1900-01-02 20:40:00	2014-02-27 20:40:00	0	0	0	0	0	0	0	0
Stn 4M_052314	166	1900-01-02 21:00:00	2014-02-27 21:00:00	0	0	0	0	0	0	0	0
Stn 4M_052314	167	1900-01-02 21:20:00	2014-02-27 21:20:00	0	0	0	0	0	0	0	0
Stn 4M_052314	168	1900-01-02 21:40:00	2014-02-27 21:40:00	0	0	0	0	0	0	0	0
Stn 4M_052314	169	1900-01-02 22:00:00	2014-02-27 22:00:00	0	0	0	0	0	0	0	0
Stn 4M_052314	170	1900-01-02 22:20:00	2014-02-27 22:20:00	0	0	0	0	0	0	0	0
Stn 4M_052314	171	1900-01-02 22:40:00	2014-02-27 22:40:00	0	0	0	0	0	0	0	0
Stn 4M_052314	172	1900-01-02 23:00:00	2014-02-27 23:00:00	0	0	0	0	0	0	0	0
Stn 4M_052314	173	1900-01-02 23:20:00	2014-02-27 23:20:00	0	0	0	0	0	0	0	0
Stn 4M_052314	174	1900-01-02 23:40:00	2014-02-27 23:40:00	0	0	0	0	0	0	0	0
Stn 4M_052314	175	1900-01-03	2014-02-28	0	0	0	0	0	0	0	0
Stn 4M_052314	176	1900-01-03 00:20:00	2014-02-28 00:20:00	0	0	0	0	0	0	0	0
Stn 4M_052314	177	1900-01-03 00:40:00	2014-02-28 00:40:00	0	0	0	0	0	0	0	0
Stn 4M_052314	178	1900-01-03 01:00:00	2014-02-28 01:00:00	0	0	0	0	0	0	0	0
Stn 4M_052314	179	1900-01-03 01:20:00	2014-02-28 01:20:00	0	0	0	0	0	0	0	0
Stn 4M_052314	180	1900-01-03 01:40:00	2014-02-28 01:40:00	0	0	0	0	0	0	0	0
Stn 4M_052314	181	1900-01-03 02:00:00	2014-02-28 02:00:00	0	0	0	0	0	0	0	0
Stn 4M_052314	182	1900-01-03 02:20:00	2014-02-28 02:20:00	0	0	0	0	0	0	0	0
Stn 4M_052314	183	1900-01-03 02:40:00	2014-02-28 02:40:00	0	0	0	0	0	0	0	0
Stn 4M_052314	184	1900-01-03 03:00:00	2014-02-28 03:00:00	0	0	0	0	0	0	0	0
Stn 4M_052314	185	1900-01-03 03:20:00	2014-02-28 03:20:00	0	0	0	0	0	0	0	0
Stn 4M_052314	186	1900-01-03 03:40:00	2014-02-28 03:40:00	0	0	0	0	0	0	0	0
Stn 4M_052314	187	1900-01-03 04:00:00	2014-02-28 04:00:00	0	0	0	0	0	0	0	0
Stn 4M_052314	188	1900-01-03 04:20:00	2014-02-28 04:20:00	0	0	0	0	0	0	0	0
Stn 4M_052314	189	1900-01-03 04:40:00	2014-02-28 04:40:00	0	0	0	0	0	0	0	0
Stn 4M_052314	190	1900-01-03 05:00:00	2014-02-28 05:00:00	0	0	0	0	0	0	0	0
Stn 4M_052314	191	1900-01-03 05:20:00	2014-02-28 05:20:00	0	0	0	0	0	0	0	0
Stn 4M_052314	192	1900-01-03 05:40:00	2014-02-28 05:40:00	0	0	0	0	0	0	0	0
Stn 4M_052314	193	1900-01-03 06:00:00	2014-02-28 06:00:00	0	0	0	0	0	0	0	0
Stn 4M_052314	194	1900-01-03 06:20:00	2014-02-28 06:20:00	0	0	0	0	0	0	0	0
Stn 4M_052314	195	1900-01-03 06:40:00	2014-02-28 06:40:00	0	0	0	0	0	0	0	0
Stn 4M_052314	196	1900-01-03 07:00:00	2014-02-28 07:00:00	0	0	0	0	0	0	0	0
Stn 4M_052314	197	1900-01-03 07:20:00	2014-02-28 07:20:00	0	0	0	0	0	0	0	0
Stn 4M_052314	198	1900-01-03 07:40:00	2014-02-28 07:40:00	0	0	0	0	0	0	0	0
Stn 4M_052314	199	1900-01-03 08:00:00	2014-02-28 08:00:00	0	0	0	0	0	0	0	0
Stn 4M_052314	200	1900-01-03 08:20:00	2014-02-28 08:20:00	0	0	0	0	0	0	0	0
Stn 4M_052314	201	1900-01-03 08:40:00	2014-02-28 08:40:00	0	0	0	0	0	0	0	0
Stn 4M_052314	202	1900-01-03 09:00:00	2014-02-28 09:00:00	0	0	0	0	0	0	0	0
Stn 4M_052314	203	1900-01-03 09:20:00	2014-02-28 09:20:00	0	0	0	0	0	0	0	0
Stn 4M_052314	204	1900-01-03 09:40:00	2014-02-28 09:40:00	0	0	0	0	0	0	0	0
Stn 4M_052314	205	1900-01-03 10:00:00	2014-02-28 10:00:00	0	0	0	0	0	0	0	0
Stn 4M_052314	206	1900-01-03 10:20:00	2014-02-28 10:20:00	0	0	0	0	0	0	0	0
Stn 4M_052314	207	1900-01-03 10:40:00	2014-02-28 10:40:00	0	0	0	0	0	0	0	0
Stn 4M_052314	208	1900-01-03 11:00:00	2014-02-28 11:00:00	0	0	0	0	0	0	0	0
Stn 4M_052314	209	1900-01-03 11:20:00	2014-02-28 11:20:00	0	0	0	0	0	0	0	0
Stn 4M_052314	210	1900-01-03 11:40:00	2014-02-28 11:40:00	0	0	0	0	0	0	0	0
Stn 4M_052314	211	1900-01-03 12:00:00	2014-02-28 12:00:00	0	0	0	0	0	0	0	0
Stn 4M_052314	212	1900-01-03 12:20:00	2014-02-28 12:20:00	0	0	0	0	0	0	0	0
Stn 4M_052314	213	1900-01-03 12:40:00	2014-02-28 12:40:00	0	0	0	0	0	0	0	0
Stn 4M_052314	214	1900-01-03 13:00:00	2014-02-28 13:00:00	0	0	0	0	0	0	0	0
Stn 4M_052314	215	1900-01-03 13:20:00	2014-02-28 13:20:00	0	0	0	0	0	0	0	0
Stn 4M_052314	216	1900-01-03 13:40:00	2014-02-28 13:40:00	0	0	0	0	0	0	0	0
Stn 4M_052314	217	1900-01-03 14:00:00	2014-02-28 14:00:00	0	0	0	0	0	0	0	0
Stn 4M_052314	218	1900-01-03 14:20:00	2014-02-28 14:20:00	0	0	0	0	0	0	0	0
Stn 4M_052314	219	1900-01-03 14:40:00	2014-02-28 14:40:00	0	0	0	0	0	0	0	0
Stn 4M_052314	220	1900-01-03 15:00:00	2014-02-28 15:00:00	0	0	0	0	0	0	0	0
Stn 4M_052314	221	1900-01-03 15:20:00	2014-02-28 15:20:00	0	0	0	0	0	0	0	0
Stn 4M_052314	222	1900-01-03 15:40:00	2014-02-28 15:40:00	0	0	0	0	0	0	0	0
Stn 4M_052314	223	1900-01-03 16:00:00	2014-02-28 16:00:00	0	0	0	0	0	0	0	0
Stn 4M_052314	224	1900-01-03 16:20:00	2014-02-28 16:20:00	0	0	0	0	0	0	0	0
Stn 4M_052314	225	1900-01-03 16:40:00	2014-02-28 16:40:00	0	0	0	0	0	0	0	0
Stn 4M_052314	226	1900-01-03 17:00:00	2014-02-28 17:00:00	0	0	0	0	0	0	0	0
Stn 4M_052314	227	1900-01-03 17:20:00	2014-02-28 17:20:00	0	0	0	0	0	0	0	0
Stn 4M_052314	228	1900-01-03 17:40:00	2014-02-28 17:40:00	0	0	0	0	0	0	0	0
Stn 4M_052314	229	1900-01-03 18:00:00	2014-02-28 18:00:00	0	0	0	0	0	0	0	0
Stn 4M_052314	230	1900-01-03 18:20:00	2014-02-28 18:20:00	0	0	0	0	0	0	0	0
Stn 4M_052314	231	1900-01-03 18:40:00	2014-02-28 18:40:00	0	0	0	0	0	0	0	0
Stn 4M_052314	232	1900-01-03 19:00:00	2014-02-28 19:00:00	0	0	0	0	0	0	0	0
Stn 4M_052314	233	1900-01-03 19:20:00	2014-02-28 19:20:00	0	0	0	0	0	0	0	0
Stn 4M_052314	234	1900-01-03 19:40:00	2014-02-28 19:40:00	0	0	0	0	0	0	0	0
Stn 4M_052314	235	1900-01-03 20:00:00	2014-02-28 20:00:00	0	0	0	0	0	0	0	0
Stn 4M_052314	236	1900-01-03 20:20:00	2014-02-28 20:20:00	0	0	0	0	0	0	0	0
Stn 4M_052314	237	1900-01-03 20:40:00	2014-02-28 20:40:00	0	0	0	0	0	0	0	0
Stn 4M_052314	238	1900-01-03 21:00:00	2014-02-28 21:00:00	0	0	0	0	0	0	0	0
Stn 4M_052314	239	1900-01-03 21:20:00	2014-02-28 21:20:00	0	0	0	0	0	0	0	0
Stn 4M_052314	240	1900-01-03 21:40:00	2014-02-28 21:40:00	0	0	0	0	0	0	0	0
Stn 4M_052314	241	1900-01-03 22:00:00	2014-02-28 22:00:00	0	0	0	0	0	0	0	0
Stn 4M_052314	242	1900-01-03 22:20:00	2014-02-28 22:20:00	0	0	0	0	0	0	0	0
Stn 4M_052314	243	1900-01-03 22:40:00	2014-02-28 22:40:00	0	0	0	0	0	0	0	0
Stn 4M_052314	244	1900-01-03 23:00:00	2014-02-28 23:00:00	0	0	0	0	0	0	0	0
Stn 4M_052314	245	1900-01-03 23:20:00	2014-02-28 23:20:00	0	0	0	0	0	0	0	0
Stn 4M_052314	246	1900-01-03 23:40:00	2014-02-28 23:40:00	0	0	0	0	0	0	0	0
Stn 4M_052314	247	1900-01-04	2014-03-01	0	0	0	0	0	0	0	0
Stn 4M_052314	248	1900-01-04 00:20:00	2014-03-01 00:20:00	0	0	0	0	0	0	0	0
Stn 4M_052314	249	1900-01-04 00:40:00	2014-03-01 00:40:00	0	0	0	0	0	0	0	0
Stn 4M_052314	250	1900-01-04 01:00:00	2014-03-01 01:00:00	0	0	0	0	0	0	0	0
Stn 4M_052314	251	1900-01-04 01:20:00	2014-03-01 01:20:00	0	0	0	0	0	0	0	0
Stn 4M_052314	252	1900-01-04 01:40:00	2014-03-01 01:40:00	0	0	0	0	0	0	0	0
Stn 4M_052314	253	1900-01-04 02:00:00	2014-03-01 02:00:00	0	0	0	0	0	0	0	0
Stn 4M_052314	254	1900-01-04 02:20:00	2014-03-01 02:20:00	0	0	0	0	0	0	0	0
Stn 4M_052314	255	1900-01-04 02:40:00	2014-03-01 02:40:00	0	0	0	0	0	0	0	0
Stn 4M_052314	256	1900-01-04 03:00:00	2014-03-01 03:00:00	0	0	0	0	0	0	0	0
Stn 4M_052314	257	1900-01-04 03:20:00	2014-03-01 03:20:00	0	0	0	0	0	0	0	0
Stn 4M_052314	258	1900-01-04 03:40:00	2014-03-01 03:40:00	0	0	0	0	0	0	0	0
Stn 4M_052314	259	1900-01-04 04:00:00	2014-03-01 04:00:00	0	0	0	0	0	0	0	0
Stn 4M_052314	260	1900-01-04 04:20:00	2014-03-01 04:20:00	0	0	0	0	0	0	0	0
Stn 4M_052314	261	1900-01-04 04:40:00	2014-03-01 04:40:00	0	0	0	0	0	0	0	0
Stn 4M_052314	262	1900-01-04 05:00:00	2014-03-01 05:00:00	0	0	0	0	0	0	0	0
Stn 4M_052314	263	1900-01-04 05:20:00	2014-03-01 05:20:00	0	0	0	0	0	0	0	0
Stn 4M_052314	264	1900-01-04 05:40:00	2014-03-01 05:40:00	0	0	0	0	0	0	0	0
Stn 4M_052314	265	1900-01-04 06:00:00	2014-03-01 06:00:00	0	0	0	0	0	0	0	0
Stn 4M_052314	266	1900-01-04 06:20:00	2014-03-01 06:20:00	0	0	0	0	0	0	0	0
Stn 4M_052314	267	1900-01-04 06:40:00	2014-03-01 06:40:00	0	0	0	0	0	0	0	0
Stn 4M_052314	268	1900-01-04 07:00:00	2014-03-01 07:00:00	0	0	0	0	0	0	0	0
Stn 4M_052314	269	1900-01-04 07:20:00	2014-03-01 07:20:00	0	0	0	0	0	0	0	0
Stn 4M_052314	270	1900-01-04 07:40:00	2014-03-01 07:40:00	0	0	0	0	0	0	0	0
Stn 4M_052314	271	1900-01-04 08:00:00	2014-03-01 08:00:00	0	0	0	0	0	0	0	0
Stn 4M_052314	272	1900-01-04 08:20:00	2014-03-01 08:20:00	0	0	0	0	0	0	0	0
Stn 4M_052314	273	1900-01-04 08:40:00	2014-03-01 08:40:00	0	0	0	0	0	0	0	0
Stn 4M_052314	274	1900-01-04 09:00:00	2014-03-01 09:00:00	0	0	0	0	0	0	0	0
Stn 4M_052314	275	1900-01-04 09:20:00	2014-03-01 09:20:00	0	0	0	0	0	0	0	0
Stn 4M_052314	276	1900-01-04 09:40:00	2014-03-01 09:40:00	0	0	0	0	0	0	0	0
Stn 4M_052314	277	1900-01-04 10:00:00	2014-03-01 10:00:00	0	0	0	0	0	0	0	0
Stn 4M_052314	278	1900-01-04 10:20:00	2014-03-01 10:20:00	0	0	0	0	0	0	0	0
Stn 4M_052314	279	1900-01-04 10:40:00	2014-03-01 10:40:00	0	0	0	0	0	0	0	0
Stn 4M_052314	280	1900-01-04 11:00:00	2014-03-01 11:00:00	0	0	0	0	0	0	0	0
Stn 4M_052314	281	1900-01-04 11:20:00	2014-03-01 11:20:00	0	0	0	0	0	0	0	0
Stn 4M_052314	282	1900-01-04 11:40:00	2014-03-01 11:40:00	0	0	0	0	0	0	0	0
Stn 4M_052314	283	1900-01-04 12:00:00	2014-03-01 12:00:00	0	0	0	0	0	0	0	0
Stn 4M_052314	284	1900-01-04 12:20:00	2014-03-01 12:20:00	0	0	0	0	0	0	0	0
Stn 4M_052314	285	1900-01-04 12:40:00	2014-03-01 12:40:00	0	0	0	0	0	0	0	0
Stn 4M_052314	286	1900-01-04 13:00:00	2014-03-01 13:00:00	0	0	0	0	0	0	0	0
Stn 4M_052314	287	1900-01-04 13:20:00	2014-03-01 13:20:00	0	0	0	0	0	0	0	0
Stn 4M_052314	288	1900-01-04 13:40:00	2014-03-01 13:40:00	0	0	0	0	0	0	0	0
Stn 4M_052314	289	1900-01-04 14:00:00	2014-03-01 14:00:00	0	0	0	0	0	0	0	0
Stn 4M_052314	290	1900-01-04 14:20:00	2014-03-01 14:20:00	0	0	0	0	0	0	0	0
Stn 4M_052314	291	1900-01-04 14:40:00	2014-03-01 14:40:00	0	0	0	0	0	0	0	0
Stn 4M_052314	292	1900-01-04 15:00:00	2014-03-01 15:00:00	0	0	0	0	0	0	0	0
Stn 4M_052314	293	1900-01-04 15:20:00	2014-03-01 15:20:00	0	0	0	0	0	0	0	0
Stn 4M_052314	294	1900-01-04 15:40:00	2014-03-01 15:40:00	0	0	0	0	0	0	0	0
Stn 4M_052314	295	1900-01-04 16:00:00	2014-03-01 16:00:00	0	0	0	0	0	0	0	0
Stn 4M_052314	296	1900-01-04 16:20:00	2014-03-01 16:20:00	0	0	0	0	0	0	0	0
Stn 4M_052314	297	1900-01-04 16:40:00	2014-03-01 16:40:00	0	0	0	0	0	0	0	0
Stn 4M_052314	298	1900-01-04 17:00:00	2014-03-01 17:00:00	0	0	0	0	0	0	0	0
Stn 4M_052314	299	1900-01-04 17:20:00	2014-03-01 17:20:00	0	0	0	0	0	0	0	0
Stn 4M_052314	300	1900-01-04 17:40:00	2014-03-01 17:40:00	0	0	0	0	0	0	0	0
Stn 4M_052314	301	1900-01-04 18:00:00	2014-03-01 18:00:00	0	0	0	0	0	0	0	0
Stn 4M_052314	302	1900-01-04 18:20:00	2014-03-01 18:20:00	0	0	0	0	0	0	0	0
Stn 4M_052314	303	1900-01-04 18:40:00	2014-03-01 18:40:00	0	0	0	0	0	0	0	0
Stn 4M_052314	304	1900-01-04 19:00:00	2014-03-01 19:00:00	0	0	0	0	0	0	0	0
Stn 4M_052314	305	1900-01-04 19:20:00	2014-03-01 19:20:00	0	0	0	0	0	0	0	0
Stn 4M_052314	306	1900-01-04 19:40:00	2014-03-01 19:40:00	0	0	0	0	0	0	0	0
Stn 4M_052314	307	1900-01-04 20:00:00	2014-03-01 20:00:00	0	0	0	0	0	0	0	0
Stn 4M_052314	308	1900-01-04 20:20:00	2014-03-01 20:20:00	0	0	0	0	0	0	0	0
Stn 4M_052314	309	1900-01-04 20:40:00	2014-03-01 20:40:00	0	0	0	0	0	0	0	0
Stn 4M_052314	310	1900-01-04 21:00:00	2014-03-01 21:00:00	0	0	0	0	0	0	0	0
Stn 4M_052314	311	1900-01-04 21:20:00	2014-03-01 21:20:00	0	0	0	0	0	0	0	0
Stn 4M_052314	312	1900-01-04 21:40:00	2014-03-01 21:40:00	0	0	0	0	0	0	0	0
Stn 4M_052314	313	1900-01-04 22:00:00	2014-03-01 22:00:00	0	0	0	0	0	0	0	0
Stn 4M_052314	314	1900-01-04 22:20:00	2014-03-01 22:20:00	0	0	0	0	0	0	0	0
Stn 4M_052314	315	1900-01-04 22:40:00	2014-03-01 22:40:00	0	0	0	0	0	0	0	0
Stn 4M_052314	316	1900-01-04 23:00:00	2014-03-01 23:00:00	0	0	0	0	0	0	0	0
Stn 4M_052314	317	1900-01-04 23:20:00	2014-03-01 23:20:00	0	0	0	0	0	0	0	0
Stn 4M_052314	318	1900-01-04 23:40:00	2014-03-01 23:40:00	0	0	0	0	0	0	0	0
Stn 4M_052314	319	1900-01-05	2014-03-02	0	0	0	0	0	0	0	0
Stn 4M_052314	320	1900-01-05 00:20:00	2014-03-02 00:20:00	0	0	0	0	0	0	0	0
Stn 4M_052314	321	1900-01-05 00:40:00	2014-03-02 00:40:00	0	0	0	0	0	0	0	0
Stn 4M_052314	322	1900-01-05 01:00:00	2014-03-02 01:00:00	0	0	0	0	0	0	0	0
Stn 4M_052314	323	1900-01-05 01:20:00	2014-03-02 01:20:00	0	0	0	0	0	0	0	0
Stn 4M_052314	324	1900-01-05 01:40:00	2014-03-02 01:40:00	0	0	0	0	0	0	0	0
Stn 4M_052314	325	1900-01-05 02:00:00	2014-03-02 02:00:00	0	0	0	0	0	0	0	0
Stn 4M_052314	326	1900-01-05 02:20:00	2014-03-02 02:20:00	0	0	0	0	0	0	0	0
Stn 4M_052314	327	1900-01-05 02:40:00	2014-03-02 02:40:00	0	0	0	0	0	0	0	0
Stn 4M_052314	328	1900-01-05 03:00:00	2014-03-02 03:00:00	0	0	0	0	0	0	0	0
Stn 4M_052314	329	1900-01-05 03:20:00	2014-03-02 03:20:00	0	0	0	0	0	0	0	0
Stn 4M_052314	330	1900-01-05 03:40:00	2014-03-02 03:40:00	0	0	0	0	0	0	0	0
Stn 4M_052314	331	1900-01-05 04:00:00	2014-03-02 04:00:00	0	0	0	0	0	0	0	0
Stn 4M_052314	332	1900-01-05 04:20:00	2014-03-02 04:20:00	0	0	0	0	0	0	0	0
Stn 4M_052314	333	1900-01-05 04:40:00	2014-03-02 04:40:00	0	0	0	0	0	0	0	0
Stn 4M_052314	334	1900-01-05 05:00:00	2014-03-02 05:00:00	0	0	0	0	0	0	0	0
Stn 4M_052314	335	1900-01-05 05:20:00	2014-03-02 05:20:00	0	0	0	0	0	0	0	0
Stn 4M_052314	336	1900-01-05 05:40:00	2014-03-02 05:40:00	0	0	0	0	0	0	0	0
Stn 4M_052314	337	1900-01-05 06:00:00	2014-03-02 06:00:00	0	0	0	0	0	0	0	0
Stn 4M_052314	338	1900-01-05 06:20:00	2014-03-02 06:20:00	0	0	0	0	0	0	0	0
Stn 4M_052314	339	1900-01-05 06:40:00	2014-03-02 06:40:00	0	0	0	0	0	0	0	0
Stn 4M_052314	340	1900-01-05 07:00:00	2014-03-02 07:00:00	0	0	0	0	0	0	0	0
Stn 4M_052314	341	1900-01-05 07:20:00	2014-03-02 07:20:00	0	0	0	0	0	0	0	0
Stn 4M_052314	342	1900-01-05 07:40:00	2014-03-02 07:40:00	0	0	0	0	0	0	0	0
Stn 4M_052314	343	1900-01-05 08:00:00	2014-03-02 08:00:00	0	0	0	0	0	0	0	0
Stn 4M_052314	344	1900-01-05 08:20:00	2014-03-02 08:20:00	0	0	0	0	0	0	0	0
Stn 4M_052314	345	1900-01-05 08:40:00	2014-03-02 08:40:00	0	0	0	0	0	0	0	0
Stn 4M_052314	346	1900-01-05 09:00:00	2014-03-02 09:00:00	0	0	0	0	0	0	0	0
Stn 4M_052314	347	1900-01-05 09:20:00	2014-03-02 09:20:00	0	0	0	0	0	0	0	0
Stn 4M_052314	348	1900-01-05 09:40:00	2014-03-02 09:40:00	0	0	0	0	0	0	0	0
Stn 4M_052314	349	1900-01-05 10:00:00	2014-03-02 10:00:00	0	0	0	0	0	0	0	0
Stn 4M_052314	350	1900-01-05 10:20:00	2014-03-02 10:20:00	0	0	0	0	0	0	0	0
Stn 4M_052314	351	1900-01-05 10:40:00	2014-03-02 10:40:00	0	0	0	0	0	0	0	0
Stn 4M_052314	352	1900-01-05 11:00:00	2014-03-02 11:00:00	0	0	0	0	0	0	0	0
Stn 4M_052314	353	1900-01-05 11:20:00	2014-03-02 11:20:00	0	0	0	0	0	0	0	0
Stn 4M_052314	354	1900-01-05 11:40:00	2014-03-02 11:40:00	0	0	0	0	0	0	0	0
Stn 4M_052314	355	1900-01-05 12:00:00	2014-03-02 12:00:00	0	0	0	0	0	0	0	0
Stn 4M_052314	356	1900-01-05 12:20:00	2014-03-02 12:20:00	0	0	0	0	0	0	0	0
Stn 4M_052314	357	1900-01-05 12:40:00	2014-03-02 12:40:00	0	0	0	0	0	0	0	0
Stn 4M_052314	358	1900-01-05 13:00:00	2014-03-02 13:00:00	0	0	0	0	0	0	0	0
Stn 4M_052314	359	1900-01-05 13:20:00	2014-03-02 13:20:00	0	0	0	0	0	0	0	0
Stn 4M_052314	360	1900-01-05 13:40:00	2014-03-02 13:40:00	0	0	0	0	0	0	0	0
Stn 4M_052314	361	1900-01-05 14:00:00	2014-03-02 14:00:00	0	0	0	0	0	0	0	0
Stn 4M_052314	362	1900-01-05 14:20:00	2014-03-02 14:20:00	0	0	0	0	0	0	0	0
Stn 4M_052314	363	1900-01-05 14:40:00	2014-03-02 14:40:00	0	0	0	0	0	0	0	0
Stn 4M_052314	364	1900-01-05 15:00:00	2014-03-02 15:00:00	0	0	0	0	0	0	0	0
Stn 4M_052314	365	1900-01-05 15:20:00	2014-03-02 15:20:00	0	0	0	0	0	0	0	0
Stn 4M_052314	366	1900-01-05 15:40:00	2014-03-02 15:40:00	0	0	0	0	0	0	0	0
Stn 4M_052314	367	1900-01-05 16:00:00	2014-03-02 16:00:00	0	0	0	0	0	0	0	0
Stn 4M_052314	368	1900-01-05 16:20:00	2014-03-02 16:20:00	0	0	0	0	0	0	0	0
Stn 4M_052314	369	1900-01-05 16:40:00	2014-03-02 16:40:00	0	0	0	0	0	0	0	0
Stn 4M_052314	370	1900-01-05 17:00:00	2014-03-02 17:00:00	0	0	0	0	0	0	0	0
Stn 4M_052314	371	1900-01-05 17:20:00	2014-03-02 17:20:00	0	0	0	0	0	0	0	0
Stn 4M_052314	372	1900-01-05 17:40:00	2014-03-02 17:40:00	0	0	0	0	0	0	0	0
Stn 4M_052314	373	1900-01-05 18:00:00	2014-03-02 18:00:00	0	0	0	0	0	0	0	0
Stn 4M_052314	374	1900-01-05 18:20:00	2014-03-02 18:20:00	0	0	0	0	0	0	0	0
Stn 4M_052314	375	1900-01-05 18:40:00	2014-03-02 18:40:00	0	0	0	0	0	0	0	0
Stn 4M_052314	376	1900-01-05 19:00:00	2014-03-02 19:00:00	0	0	0	0	0	0	0	0
Stn 4M_052314	377	1900-01-05 19:20:00	2014-03-02 19:20:00	0	0	0	0	0	0	0	0
Stn 4M_052314	378	1900-01-05 19:40:00	2014-03-02 19:40:00	0	0	0	0	0	0	0	0
Stn 4M_052314	379	1900-01-05 20:00:00	2014-03-02 20:00:00	0	0	0	0	0	0	0	0
Stn 4M_052314	380	1900-01-05 20:20:00	2014-03-02 20:20:00	0	0	0	0	0	0	0	0
Stn 4M_052314	381	1900-01-05 20:40:00	2014-03-02 20:40:00	0	0	0	0	0	0	0	0
Stn 4M_052314	382	1900-01-05 21:00:00	2014-03-02 21:00:00	0	0	0	0	0	0	0	0
Stn 4M_052314	383	1900-01-05 21:20:00	2014-03-02 21:20:00	0	0	0	0	0	0	0	0
Stn 4M_052314	384	1900-01-05 21:40:00	2014-03-02 21:40:00	0	0	0	0	0	0	0	0
Stn 4M_052314	385	1900-01-05 22:00:00	2014-03-02 22:00:00	0	0	0	0	0	0	0	0
Stn 4M_052314	386	1900-01-05 22:20:00	2014-03-02 22:20:00	0	0	0	0	0	0	0	0
Stn 4M_052314	387	1900-01-05 22:40:00	2014-03-02 22:40:00	0	0	0	0	0	0	0	0
Stn 4M_052314	388	1900-01-05 23:00:00	2014-03-02 23:00:00	0	0	0	0	0	0	0	0
Stn 4M_052314	389	1900-01-05 23:20:00	2014-03-02 23:20:00	0	0	0	0	0	0	0	0
Stn 4M_052314	390	1900-01-05 23:40:00	2014-03-02 23:40:00	0	0	0	0	0	0	0	0
Stn 4M_052314	391	1900-01-06	2014-03-03	0	0	0	0	0	0	0	0
Stn 4M_052314	392	1900-01-06 00:20:00	2014-03-03 00:20:00	0	0	0	0	0	0	0	0
Stn 4M_052314	393	1900-01-06 00:40:00	2014-03-03 00:40:00	0	0	0	0	0	0	0	0
Stn 4M_052314	394	1900-01-06 01:00:00	2014-03-03 01:00:00	0	0	0	0	0	0	0	0
Stn 4M_052314	395	1900-01-06 01:20:00	2014-03-03 01:20:00	0	0	0	0	0	0	0	0
Stn 4M_052314	396	1900-01-06 01:40:00	2014-03-03 01:40:00	0	0	0	0	0	0	0	0
Stn 4M_052314	397	1900-01-06 02:00:00	2014-03-03 02:00:00	0	0	0	0	0	0	0	0
Stn 4M_052314	398	1900-01-06 02:20:00	2014-03-03 02:20:00	0	0	0	0	0	0	0	0
Stn 4M_052314	399	1900-01-06 02:40:00	2014-03-03 02:40:00	0	0	0	0	0	0	0	0
Stn 4M_052314	400	1900-01-06 03:00:00	2014-03-03 03:00:00	0	0	0	0	0	0	0	0
Stn 4M_052314	401	1900-01-06 03:20:00	2014-03-03 03:20:00	0	0	0	0	0	0	0	0
Stn 4M_052314	402	1900-01-06 03:40:00	2014-03-03 03:40:00	0	0	0	0	0	0	0	0
Stn 4M_052314	403	1900-01-06 04:00:00	2014-03-03 04:00:00	0	0	0	0	0	0	0	0
Stn 4M_052314	404	1900-01-06 04:20:00	2014-03-03 04:20:00	0	0	0	0	0	0	0	0
Stn 4M_052314	405	1900-01-06 04:40:00	2014-03-03 04:40:00	0	0	0	0	0	0	0	0
Stn 4M_052314	406	1900-01-06 05:00:00	2014-03-03 05:00:00	0	0	0	0	0	0	0	0
Stn 4M_052314	407	1900-01-06 05:20:00	2014-03-03 05:20:00	0	0	0	0	0	0	0	0
Stn 4M_052314	408	1900-01-06 05:40:00	2014-03-03 05:40:00	0	0	0	0	0	0	0	0
Stn 4M_052314	409	1900-01-06 06:00:00	2014-03-03 06:00:00	0	0	0	0	0	0	0	0
Stn 4M_052314	410	1900-01-06 06:20:00	2014-03-03 06:20:00	0	0	0	0	0	0	0	0
Stn 4M_052314	411	1900-01-06 06:40:00	2014-03-03 06:40:00	0	0	0	0	0	0	0	0
Stn 4M_052314	412	1900-01-06 07:00:00	2014-03-03 07:00:00	0	0	0	0	0	0	0	0
Stn 4M_052314	413	1900-01-06 07:20:00	2014-03-03 07:20:00	0	0	0	0	0	0	0	0
Stn 4M_052314	414	1900-01-06 07:40:00	2014-03-03 07:40:00	0	0	0	0	0	0	0	0
Stn 4M_052314	415	1900-01-06 08:00:00	2014-03-03 08:00:00	0	0	0	0	0	0	0	0
Stn 4M_052314	416	1900-01-06 08:20:00	2014-03-03 08:20:00	0	0	0	0	0	0	0	0
Stn 4M_052314	417	1900-01-06 08:40:00	2014-03-03 08:40:00	0	0	0	0	0	0	0	0
Stn 4M_052314	418	1900-01-06 09:00:00	2014-03-03 09:00:00	0	0	0	0	0	0	0	0
Stn 4M_052314	419	1900-01-06 09:20:00	2014-03-03 09:20:00	0	0	0	0	0	0	0	0
Stn 4M_052314	420	1900-01-06 09:40:00	2014-03-03 09:40:00	0	0	0	0	0	0	0	0
Stn 4M_052314	421	1900-01-06 10:00:00	2014-03-03 10:00:00	0	0	0	0	0	0	0	0
Stn 4M_052314	422	1900-01-06 10:20:00	2014-03-03 10:20:00	0	0	0	0	0	0	0	0
Stn 4M_052314	423	1900-01-06 10:40:00	2014-03-03 10:40:00	0	0	0	0	0	0	0	0
Stn 4M_052314	424	1900-01-06 11:00:00	2014-03-03 11:00:00	0	0	0	0	0	0	0	0
Stn 4M_052314	425	1900-01-06 11:20:00	2014-03-03 11:20:00	0	0	0	0	0	0	0	0
Stn 4M_052314	426	1900-01-06 11:40:00	2014-03-03 11:40:00	0	0	0	0	0	0	0	0
Stn 4M_052314	427	1900-01-06 12:00:00	2014-03-03 12:00:00	0	0	0	0	0	0	0	0
Stn 4M_052314	428	1900-01-06 12:20:00	2014-03-03 12:20:00	0	0	0	0	0	0	0	0
Stn 4M_052314	429	1900-01-06 12:40:00	2014-03-03 12:40:00	0	0	0	0	0	0	0	0
Stn 4M_052314	430	1900-01-06 13:00:00	2014-03-03 13:00:00	0	0	0	0	0	0	0	0
Stn 4M_052314	431	1900-01-06 13:20:00	2014-03-03 13:20:00	0	0	0	0	0	0	0	0
Stn 4M_052314	432	1900-01-06 13:40:00	2014-03-03 13:40:00	0	0	0	0	0	0	0	0
Stn 4M_052314	433	1900-01-06 14:00:00	2014-03-03 14:00:00	0	0	0	0	0	0	0	0
Stn 4M_052314	434	1900-01-06 14:20:00	2014-03-03 14:20:00	0	0	0	0	0	0	0	0
Stn 4M_052314	435	1900-01-06 14:40:00	2014-03-03 14:40:00	0	0	0	0	0	0	0	0
Stn 4M_052314	436	1900-01-06 15:00:00	2014-03-03 15:00:00	0	0	0	0	0	0	0	0
Stn 4M_052314	437	1900-01-06 15:20:00	2014-03-03 15:20:00	0	0	0	0	0	0	0	0
Stn 4M_052314	438	1900-01-06 15:40:00	2014-03-03 15:40:00	0	0	0	0	0	0	0	0
Stn 4M_052314	439	1900-01-06 16:00:00	2014-03-03 16:00:00	0	0	0	0	0	0	0	0
Stn 4M_052314	440	1900-01-06 16:20:00	2014-03-03 16:20:00	0	0	0	0	0	0	0	0
Stn 4M_052314	441	1900-01-06 16:40:00	2014-03-03 16:40:00	0	0	0	0	0	0	0	0
Stn 4M_052314	442	1900-01-06 17:00:00	2014-03-03 17:00:00	0	0	0	0	0	0	0	0
Stn 4M_052314	443	1900-01-06 17:20:00	2014-03-03 17:20:00	0	0	0	0	0	0	0	0
Stn 4M_052314	444	1900-01-06 17:40:00	2014-03-03 17:40:00	0	0	0	0	0	0	0	0
Stn 4M_052314	445	1900-01-06 18:00:00	2014-03-03 18:00:00	0	0	0	0	0	0	0	0
Stn 4M_052314	446	1900-01-06 18:20:00	2014-03-03 18:20:00	0	0	0	0	0	0	0	0
Stn 4M_052314	447	1900-01-06 18:40:00	2014-03-03 18:40:00	0	0	0	0	0	0	0	0
Stn 4M_052314	448	1900-01-06 19:00:00	2014-03-03 19:00:00	0	0	0	0	0	0	0	0
Stn 4M_052314	449	1900-01-06 19:20:00	2014-03-03 19:20:00	0	0	0	0	0	0	0	0
Stn 4M_052314	450	1900-01-06 19:40:00	2014-03-03 19:40:00	0	0	0	0	0	0	0	0
Stn 4M_052314	451	1900-01-06 20:00:00	2014-03-03 20:00:00	0	0	0	0	0	0	0	0
Stn 4M_052314	452	1900-01-06 20:20:00	2014-03-03 20:20:00	0	0	0	0	0	0	0	0
Stn 4M_052314	453	1900-01-06 20:40:00	2014-03-03 20:40:00	0	0	0	0	0	0	0	0
Stn 4M_052314	454	1900-01-06 21:00:00	2014-03-03 21:00:00	0	0	0	0	0	0	0	0
Stn 4M_052314	455	1900-01-06 21:20:00	2014-03-03 21:20:00	0	0	0	0	0	0	0	0
Stn 4M_052314	456	1900-01-06 21:40:00	2014-03-03 21:40:00	0	0	0	0	0	0	0	0
Stn 4M_052314	457	1900-01-06 22:00:00	2014-03-03 22:00:00	0	0	0	0	0	0	0	0
Stn 4M_052314	458	1900-01-06 22:20:00	2014-03-03 22:20:00	0	0	0	0	0	0	0	0
Stn 4M_052314	459	1900-01-06 22:40:00	2014-03-03 22:40:00	0	0	0	0	0	0	0	0
Stn 4M_052314	460	1900-01-06 23:00:00	2014-03-03 23:00:00	0	0	0	0	0	0	0	0
Stn 4M_052314	461	1900-01-06 23:20:00	2014-03-03 23:20:00	0	0	0	0	0	0	0	0
Stn 4M_052314	462	1900-01-06 23:40:00	2014-03-03 23:40:00	0	0	0	0	0	0	0	0
Stn 4M_052314	463	1900-01-07	2014-03-04	0	0	0	0	0	0	0	0
Stn 4M_052314	464	1900-01-07 00:20:00	2014-03-04 00:20:00	0	0	0	0	0	0	0	0
Stn 4M_052314	465	1900-01-07 00:40:00	2014-03-04 00:40:00	0	0	0	0	0	0	0	0
Stn 4M_052314	466	1900-01-07 01:00:00	2014-03-04 01:00:00	0	0	0	0	0	0	0	0
Stn 4M_052314	467	1900-01-07 01:20:00	2014-03-04 01:20:00	0	0	0	0	0	0	0	0
Stn 4M_052314	468	1900-01-07 01:40:00	2014-03-04 01:40:00	0	0	0	0	0	0	0	0
Stn 4M_052314	469	1900-01-07 02:00:00	2014-03-04 02:00:00	0	0	0	0	0	0	0	0
Stn 4M_052314	470	1900-01-07 02:20:00	2014-03-04 02:20:00	0	0	0	0	0	0	0	0
Stn 4M_052314	471	1900-01-07 02:40:00	2014-03-04 02:40:00	0	0	0	0	0	0	0	0
Stn 4M_052314	472	1900-01-07 03:00:00	2014-03-04 03:00:00	0	0	0	0	0	0	0	0
Stn 4M_052314	473	1900-01-07 03:20:00	2014-03-04 03:20:00	0	0	0	0	0	0	0	0
Stn 4M_052314	474	1900-01-07 03:40:00	2014-03-04 03:40:00	0	0	0	0	0	0	0	0
Stn 4M_052314	475	1900-01-07 04:00:00	2014-03-04 04:00:00	0	0	0	0	0	0	0	0
Stn 4M_052314	476	1900-01-07 04:20:00	2014-03-04 04:20:00	0	0	0	0	0	0	0	0
Stn 4M_052314	477	1900-01-07 04:40:00	2014-03-04 04:40:00	0	0	0	0	0	0	0	0
Stn 4M_052314	478	1900-01-07 05:00:00	2014-03-04 05:00:00	0	0	0	0	0	0	0	0
Stn 4M_052314	479	1900-01-07 05:20:00	2014-03-04 05:20:00	0	0	0	0	0	0	0	0
Stn 4M_052314	480	1900-01-07 05:40:00	2014-03-04 05:40:00	0	0	0	0	0	0	0	0
Stn 4M_052314	481	1900-01-07 06:00:00	2014-03-04 06:00:00	0	0	0	0	0	0	0	0
Stn 4M_052314	482	1900-01-07 06:20:00	2014-03-04 06:20:00	0	0	0	0	0	0	0	0
Stn 4M_052314	483	1900-01-07 06:40:00	2014-03-04 06:40:00	0	0	0	0	0	0	0	0
Stn 4M_052314	484	1900-01-07 07:00:00	2014-03-04 07:00:00	0	0	0	0	0	0	0	0
Stn 4M_052314	485	1900-01-07 07:20:00	2014-03-04 07:20:00	0	0	0	0	0	0	0	0
Stn 4M_052314	486	1900-01-07 07:40:00	2014-03-04 07:40:00	0	0	0	0	0	0	0	0
Stn 4M_052314	487	1900-01-07 08:00:00	2014-03-04 08:00:00	0	0	0	0	0	0	0	0
Stn 4M_052314	488	1900-01-07 08:20:00	2014-03-04 08:20:00	0	0	0	0	0	0	0	0
Stn 4M_052314	489	1900-01-07 08:40:00	2014-03-04 08:40:00	0	0	0	0	0	0	0	0
Stn 4M_052314	490	1900-01-07 09:00:00	2014-03-04 09:00:00	0	0	0	0	0	0	0	0
Stn 4M_052314	491	1900-01-07 09:20:00	2014-03-04 09:20:00	0	0	0	0	0	0	0	0
Stn 4M_052314	492	1900-01-07 09:40:00	2014-03-04 09:40:00	0	0	0	0	0	0	0	0
Stn 4M_052314	493	1900-01-07 10:00:00	2014-03-04 10:00:00	0	0	0	0	0	0	0	0
Stn 4M_052314	494	1900-01-07 10:20:00	2014-03-04 10:20:00	0	0	0	0	0	0	0	0
Stn 4M_052314	495	1900-01-07 10:40:00	2014-03-04 10:40:00	0	0	0	0	0	0	0	0
Stn 4M_052314	496	1900-01-07 11:00:00	2014-03-04 11:00:00	0	0	0	0	0	0	0	0
Stn 4M_052314	497	1900-01-07 11:20:00	2014-03-04 11:20:00	0	0	0	0	0	0	0	0
Stn 4M_052314	498	1900-01-07 11:40:00	2014-03-04 11:40:00	0	0	0	0	0	0	0	0
Stn 4M_052314	499	1900-01-07 12:00:00	2014-03-04 12:00:00	0	0	0	0	0	0	0	0
Stn 4M_052314	500	1900-01-07 12:20:00	2014-03-04 12:20:00	0	0	0	0	0	0	0	0
Stn 4M_052314	501	1900-01-07 12:40:00	2014-03-04 12:40:00	0	0	0	0	0	0	0	0
Stn 4M_052314	502	1900-01-07 13:00:00	2014-03-04 13:00:00	0	0	0	0	0	0	0	0
Stn 4M_052314	503	1900-01-07 13:20:00	2014-03-04 13:20:00	0	0	0	0	0	0	0	0
Stn 4M_052314	504	1900-01-07 13:40:00	2014-03-04 13:40:00	0	0	0	0	0	0	0	0
Stn 4M_052314	505	1900-01-07 14:00:00	2014-03-04 14:00:00	0	0	0	0	0	0	0	0
Stn 4M_052314	506	1900-01-07 14:20:00	2014-03-04 14:20:00	0	0	0	0	0	0	0	0
Stn 4M_052314	507	1900-01-07 14:40:00	2014-03-04 14:40:00	0	0	0	0	0	0	0	0
Stn 4M_052314	508	1900-01-07 15:00:00	2014-03-04 15:00:00	0	0	0	0	0	0	0	0
Stn 4M_052314	509	1900-01-07 15:20:00	2014-03-04 15:20:00	0	0	0	0	0	0	0	0
Stn 4M_052314	510	1900-01-07 15:40:00	2014-03-04 15:40:00	0	0	0	0	0	0	0	0
Stn 4M_052314	511	1900-01-07 16:00:00	2014-03-04 16:00:00	0	0	0	0	0	0	0	0
Stn 4M_052314	512	1900-01-07 16:20:00	2014-03-04 16:20:00	0	0	0	0	0	0	0	0
Stn 4M_052314	513	1900-01-07 16:40:00	2014-03-04 16:40:00	0	0	0	0	0	0	0	0
Stn 4M_052314	514	1900-01-07 17:00:00	2014-03-04 17:00:00	0	0	0	0	0	0	0	0
Stn 4M_052314	515	1900-01-07 17:20:00	2014-03-04 17:20:00	0	0	0	0	0	0	0	0
Stn 4M_052314	516	1900-01-07 17:40:00	2014-03-04 17:40:00	0	0	0	0	0	0	0	0
Stn 4M_052314	517	1900-01-07 18:00:00	2014-03-04 18:00:00	0	0	0	0	0	0	0	0
Stn 4M_052314	518	1900-01-07 18:20:00	2014-03-04 18:20:00	0	0	0	0	0	0	0	0
Stn 4M_052314	519	1900-01-07 18:40:00	2014-03-04 18:40:00	0	0	0	0	0	0	0	0
Stn 4M_052314	520	1900-01-07 19:00:00	2014-03-04 19:00:00	0	0	0	0	0	0	0	0
Stn 4M_052314	521	1900-01-07 19:20:00	2014-03-04 19:20:00	0	0	0	0	0	0	0	0
Stn 4M_052314	522	1900-01-07 19:40:00	2014-03-04 19:40:00	0	0	0	0	0	0	0	0
Stn 4M_052314	523	1900-01-07 20:00:00	2014-03-04 20:00:00	0	0	0	0	0	0	0	0
Stn 4M_052314	524	1900-01-07 20:20:00	2014-03-04 20:20:00	0	0	0	0	0	0	0	0
Stn 4M_052314	525	1900-01-07 20:40:00	2014-03-04 20:40:00	0	0	0	0	0	0	0	0
Stn 4M_052314	526	1900-01-07 21:00:00	2014-03-04 21:00:00	0	0	0	0	0	0	0	0
Stn 4M_052314	527	1900-01-07 21:20:00	2014-03-04 21:20:00	0	0	0	0	0	0	0	0
Stn 4M_052314	528	1900-01-07 21:40:00	2014-03-04 21:40:00	0	0	0	0	0	0	0	0
Stn 4M_052314	529	1900-01-07 22:00:00	2014-03-04 22:00:00	0	0	0	0	0	0	0	0
Stn 4M_052314	530	1900-01-07 22:20:00	2014-03-04 22:20:00	0	0	0	0	0	0	0	0
Stn 4M_052314	531	1900-01-07 22:40:00	2014-03-04 22:40:00	0	0	0	0	0	0	0	0
Stn 4M_052314	532	1900-01-07 23:00:00	2014-03-04 23:00:00	0	0	0	0	0	0	0	0
Stn 4M_052314	533	1900-01-07 23:20:00	2014-03-04 23:20:00	0	0	0	0	0	0	0	0
Stn 4M_052314	534	1900-01-07 23:40:00	2014-03-04 23:40:00	0	0	0	0	0	0	0	0
Stn 4M_052314	535	1900-01-08	2014-03-05	0	0	0	0	0	0	0	0
Stn 4M_052314	536	1900-01-08 00:20:00	2014-03-05 00:20:00	0	0	0	0	0	0	0	0
Stn 4M_052314	537	1900-01-08 00:40:00	2014-03-05 00:40:00	0	0	0	0	0	0	0	0
Stn 4M_052314	538	1900-01-08 01:00:00	2014-03-05 01:00:00	0	0	0	0	0	0	0	0
Stn 4M_052314	539	1900-01-08 01:20:00	2014-03-05 01:20:00	0	0	0	0	0	0	0	0
Stn 4M_052314	540	1900-01-08 01:40:00	2014-03-05 01:40:00	0	0	0	0	0	0	0	0
Stn 4M_052314	541	1900-01-08 02:00:00	2014-03-05 02:00:00	0	0	0	0	0	0	0	0
Stn 4M_052314	542	1900-01-08 02:20:00	2014-03-05 02:20:00	0	0	0	0	0	0	0	0
Stn 4M_052314	543	1900-01-08 02:40:00	2014-03-05 02:40:00	0	0	0	0	0	0	0	0
Stn 4M_052314	544	1900-01-08 03:00:00	2014-03-05 03:00:00	0	0	0	0	0	0	0	0
Stn 4M_052314	545	1900-01-08 03:20:00	2014-03-05 03:20:00	0	0	0	0	0	0	0	0
Stn 4M_052314	546	1900-01-08 03:40:00	2014-03-05 03:40:00	0	0	0	0	0	0	0	0
Stn 4M_052314	547	1900-01-08 04:00:00	2014-03-05 04:00:00	0	0	0	0	0	0	0	0
Stn 4M_052314	548	1900-01-08 04:20:00	2014-03-05 04:20:00	0	0	0	0	0	0	0	0
Stn 4M_052314	549	1900-01-08 04:40:00	2014-03-05 04:40:00	0	0	0	0	0	0	0	0
Stn 4M_052314	550	1900-01-08 05:00:00	2014-03-05 05:00:00	0	0	0	0	0	0	0	0
Stn 4M_052314	551	1900-01-08 05:20:00	2014-03-05 05:20:00	0	0	0	0	0	0	0	0
Stn 4M_052314	552	1900-01-08 05:40:00	2014-03-05 05:40:00	0	0	0	0	0	0	0	0
Stn 4M_052314	553	1900-01-08 06:00:00	2014-03-05 06:00:00	0	0	0	0	0	0	0	0
Stn 4M_052314	554	1900-01-08 06:20:00	2014-03-05 06:20:00	0	0	0	0	0	0	0	0
Stn 4M_052314	555	1900-01-08 06:40:00	2014-03-05 06:40:00	0	0	0	0	0	0	0	0
Stn 4M_052314	556	1900-01-08 07:00:00	2014-03-05 07:00:00	0	0	0	0	0	0	0	0
Stn 4M_052314	557	1900-01-08 07:20:00	2014-03-05 07:20:00	0	0	0	0	0	0	0	0
Stn 4M_052314	558	1900-01-08 07:40:00	2014-03-05 07:40:00	0	0	0	0	0	0	0	0
Stn 4M_052314	559	1900-01-08 08:00:00	2014-03-05 08:00:00	0	0	0	0	0	0	0	0
Stn 4M_052314	560	1900-01-08 08:20:00	2014-03-05 08:20:00	0	0	0	0	0	0	0	0
Stn 4M_052314	561	1900-01-08 08:40:00	2014-03-05 08:40:00	0	0	0	0	0	0	0	0
Stn 4M_052314	562	1900-01-08 09:00:00	2014-03-05 09:00:00	0	0	0	0	0	0	0	0
Stn 4M_052314	563	1900-01-08 09:20:00	2014-03-05 09:20:00	0	0	0	0	0	0	0	0
Stn 4M_052314	564	1900-01-08 09:40:00	2014-03-05 09:40:00	0	0	0	0	0	0	0	0
Stn 4M_052314	565	1900-01-08 10:00:00	2014-03-05 10:00:00	0	0	0	0	0	0	0	0
Stn 4M_052314	566	1900-01-08 10:20:00	2014-03-05 10:20:00	0	0	0	0	0	0	0	0
Stn 4M_052314	567	1900-01-08 10:40:00	2014-03-05 10:40:00	0	0	0	0	0	0	0	0
Stn 4M_052314	568	1900-01-08 11:00:00	2014-03-05 11:00:00	0	0	0	0	0	0	0	0
Stn 4M_052314	569	1900-01-08 11:20:00	2014-03-05 11:20:00	0	0	0	0	0	0	0	0
Stn 4M_052314	570	1900-01-08 11:40:00	2014-03-05 11:40:00	0	0	0	0	0	0	0	0
Stn 4M_052314	571	1900-01-08 12:00:00	2014-03-05 12:00:00	0	0	0	0	0	0	0	0
Stn 4M_052314	572	1900-01-08 12:20:00	2014-03-05 12:20:00	0	0	0	0	0	0	0	0
Stn 4M_052314	573	1900-01-08 12:40:00	2014-03-05 12:40:00	0	0	0	0	0	0	0	0
Stn 4M_052314	574	1900-01-08 13:00:00	2014-03-05 13:00:00	0	0	0	0	0	0	0	0
Stn 4M_052314	575	1900-01-08 13:20:00	2014-03-05 13:20:00	0	0	0	0	0	0	0	0
Stn 4M_052314	576	1900-01-08 13:40:00	2014-03-05 13:40:00	0	0	0	0	0	0	0	0
Stn 4M_052314	577	1900-01-08 14:00:00	2014-03-05 14:00:00	0	0	0	0	0	0	0	0
Stn 4M_052314	578	1900-01-08 14:20:00	2014-03-05 14:20:00	0	0	0	0	0	0	0	0
Stn 4M_052314	579	1900-01-08 14:40:00	2014-03-05 14:40:00	0	0	0	0	0	0	0	0
Stn 4M_052314	580	1900-01-08 15:00:00	2014-03-05 15:00:00	0	0	0	0	0	0	0	0
Stn 4M_052314	581	1900-01-08 15:20:00	2014-03-05 15:20:00	0	0	0	0	0	0	0	0
Stn 4M_052314	582	1900-01-08 15:40:00	2014-03-05 15:40:00	0	0	0	0	0	0	0	0
Stn 4M_052314	583	1900-01-08 16:00:00	2014-03-05 16:00:00	0	0	0	0	0	0	0	0
Stn 4M_052314	584	1900-01-08 16:20:00	2014-03-05 16:20:00	0	0	0	0	0	0	0	0
Stn 4M_052314	585	1900-01-08 16:40:00	2014-03-05 16:40:00	0	0	0	0	0	0	0	0
Stn 4M_052314	586	1900-01-08 17:00:00	2014-03-05 17:00:00	0	0	0	0	0	0	0	0
Stn 4M_052314	587	1900-01-08 17:20:00	2014-03-05 17:20:00	0	0	0	0	0	0	0	0
Stn 4M_052314	588	1900-01-08 17:40:00	2014-03-05 17:40:00	0	0	0	0	0	0	0	0
Stn 4M_052314	589	1900-01-08 18:00:00	2014-03-05 18:00:00	0	0	0	0	0	0	0	0
Stn 4M_052314	590	1900-01-08 18:20:00	2014-03-05 18:20:00	0	0	0	0	0	0	0	0
Stn 4M_052314	591	1900-01-08 18:40:00	2014-03-05 18:40:00	0	0	0	0	0	0	0	0
Stn 4M_052314	592	1900-01-08 19:00:00	2014-03-05 19:00:00	0	0	0	0	0	0	0	0
Stn 4M_052314	593	1900-01-08 19:20:00	2014-03-05 19:20:00	0	0	0	0	0	0	0	0
Stn 4M_052314	594	1900-01-08 19:40:00	2014-03-05 19:40:00	0	0	0	0	0	0	0	0
Stn 4M_052314	595	1900-01-08 20:00:00	2014-03-05 20:00:00	0	0	0	0	0	0	0	0
Stn 4M_052314	596	1900-01-08 20:20:00	2014-03-05 20:20:00	0	0	0	0	0	0	0	0
Stn 4M_052314	597	1900-01-08 20:40:00	2014-03-05 20:40:00	0	0	0	0	0	0	0	0
Stn 4M_052314	598	1900-01-08 21:00:00	2014-03-05 21:00:00	0	0	0	0	0	0	0	0
Stn 4M_052314	599	1900-01-08 21:20:00	2014-03-05 21:20:00	0	0	0	0	0	0	0	0
Stn 4M_052314	600	1900-01-08 21:40:00	2014-03-05 21:40:00	0	0	0	0	0	0	0	0
Stn 4M_052314	601	1900-01-08 22:00:00	2014-03-05 22:00:00	0	0	0	0	0	0	0	0
Stn 4M_052314	602	1900-01-08 22:20:00	2014-03-05 22:20:00	0	0	0	0	0	0	0	0
Stn 4M_052314	603	1900-01-08 22:40:00	2014-03-05 22:40:00	0	0	0	0	0	0	0	0
Stn 4M_052314	604	1900-01-08 23:00:00	2014-03-05 23:00:00	0	0	0	0	0	0	0	0
Stn 4M_052314	605	1900-01-08 23:20:00	2014-03-05 23:20:00	0	0	0	0	0	0	0	0
Stn 4M_052314	606	1900-01-08 23:40:00	2014-03-05 23:40:00	0	0	0	0	0	0	0	0
Stn 4M_052314	607	1900-01-09	2014-03-06	0	0	0	0	0	0	0	0
Stn 4M_052314	608	1900-01-09 00:20:00	2014-03-06 00:20:00	0	0	0	0	0	0	0	0
Stn 4M_052314	609	1900-01-09 00:40:00	2014-03-06 00:40:00	0	0	0	0	0	0	0	0
Stn 4M_052314	610	1900-01-09 01:00:00	2014-03-06 01:00:00	0	0	0	0	0	0	0	0
Stn 4M_052314	611	1900-01-09 01:20:00	2014-03-06 01:20:00	0	0	0	0	0	0	0	0
Stn 4M_052314	612	1900-01-09 01:40:00	2014-03-06 01:40:00	0	0	0	0	0	0	0	0
Stn 4M_052314	613	1900-01-09 02:00:00	2014-03-06 02:00:00	0	0	0	0	0	0	0	0
Stn 4M_052314	614	1900-01-09 02:20:00	2014-03-06 02:20:00	0	0	0	0	0	0	0	0
Stn 4M_052314	615	1900-01-09 02:40:00	2014-03-06 02:40:00	0	0	0	0	0	0	0	0
Stn 4M_052314	616	1900-01-09 03:00:00	2014-03-06 03:00:00	0	0	0	0	0	0	0	0
Stn 4M_052314	617	1900-01-09 03:20:00	2014-03-06 03:20:00	0	0	0	0	0	0	0	0
Stn 4M_052314	618	1900-01-09 03:40:00	2014-03-06 03:40:00	0	0	0	0	0	0	0	0
Stn 4M_052314	619	1900-01-09 04:00:00	2014-03-06 04:00:00	0	0	0	0	0	0	0	0
Stn 4M_052314	620	1900-01-09 04:20:00	2014-03-06 04:20:00	0	0	0	0	0	0	0	0
Stn 4M_052314	621	1900-01-09 04:40:00	2014-03-06 04:40:00	0	0	0	0	0	0	0	0
Stn 4M_052314	622	1900-01-09 05:00:00	2014-03-06 05:00:00	0	0	0	0	0	0	0	0
Stn 4M_052314	623	1900-01-09 05:20:00	2014-03-06 05:20:00	0	0	0	0	0	0	0	0
Stn 4M_052314	624	1900-01-09 05:40:00	2014-03-06 05:40:00	0	0	0	0	0	0	0	0
Stn 4M_052314	625	1900-01-09 06:00:00	2014-03-06 06:00:00	0	0	0	0	0	0	0	0
Stn 4M_052314	626	1900-01-09 06:20:00	2014-03-06 06:20:00	0	0	0	0	0	0	0	0
Stn 4M_052314	627	1900-01-09 06:40:00	2014-03-06 06:40:00	0	0	0	0	0	0	0	0
Stn 4M_052314	628	1900-01-09 07:00:00	2014-03-06 07:00:00	0	0	0	0	0	0	0	0
Stn 4M_052314	629	1900-01-09 07:20:00	2014-03-06 07:20:00	0	0	0	0	0	0	0	0
Stn 4M_052314	630	1900-01-09 07:40:00	2014-03-06 07:40:00	0	0	0	0	0	0	0	0
Stn 4M_052314	631	1900-01-09 08:00:00	2014-03-06 08:00:00	0	0	0	0	0	0	0	0
Stn 4M_052314	632	1900-01-09 08:20:00	2014-03-06 08:20:00	0	0	0	0	0	0	0	0
Stn 4M_052314	633	1900-01-09 08:40:00	2014-03-06 08:40:00	0	0	0	0	0	0	0	0
Stn 4M_052314	634	1900-01-09 09:00:00	2014-03-06 09:00:00	0	0	0	0	0	0	0	0
Stn 4M_052314	635	1900-01-09 09:20:00	2014-03-06 09:20:00	0	0	0	0	0	0	0	0
Stn 4M_052314	636	1900-01-09 09:40:00	2014-03-06 09:40:00	0	0	0	0	0	0	0	0
Stn 4M_052314	637	1900-01-09 10:00:00	2014-03-06 10:00:00	0	0	0	0	0	0	0	0
Stn 4M_052314	638	1900-01-09 10:20:00	2014-03-06 10:20:00	0	0	0	0	0	0	0	0
Stn 4M_052314	639	1900-01-09 10:40:00	2014-03-06 10:40:00	0	0	0	0	0	0	0	0
Stn 4M_052314	640	1900-01-09 11:00:00	2014-03-06 11:00:00	0	0	0	0	0	0	0	0
Stn 4M_052314	641	1900-01-09 11:20:00	2014-03-06 11:20:00	0	0	0	0	0	0	0	0
Stn 4M_052314	642	1900-01-09 11:40:00	2014-03-06 11:40:00	0	0	0	0	0	0	0	0
Stn 4M_052314	643	1900-01-09 12:00:00	2014-03-06 12:00:00	0	0	0	0	0	0	0	0
Stn 4M_052314	644	1900-01-09 12:20:00	2014-03-06 12:20:00	0	0	0	0	0	0	0	0
Stn 4M_052314	645	1900-01-09 12:40:00	2014-03-06 12:40:00	0	0	0	0	0	0	0	0
Stn 4M_052314	646	1900-01-09 13:00:00	2014-03-06 13:00:00	0	0	0	0	0	0	0	0
Stn 4M_052314	647	1900-01-09 13:20:00	2014-03-06 13:20:00	0	0	0	0	0	0	0	0
Stn 4M_052314	648	1900-01-09 13:40:00	2014-03-06 13:40:00	0	0	0	0	0	0	0	0
Stn 4M_052314	649	1900-01-09 14:00:00	2014-03-06 14:00:00	0	0	0	0	0	0	0	0
Stn 4M_052314	650	1900-01-09 14:20:00	2014-03-06 14:20:00	0	0	0	0	0	0	0	0
Stn 4M_052314	651	1900-01-09 14:40:00	2014-03-06 14:40:00	0	0	0	0	0	0	0	0
Stn 4M_052314	652	1900-01-09 15:00:00	2014-03-06 15:00:00	0	0	0	0	0	0	0	0
Stn 4M_052314	653	1900-01-09 15:20:00	2014-03-06 15:20:00	0	0	0	0	0	0	0	0
Stn 4M_052314	654	1900-01-09 15:40:00	2014-03-06 15:40:00	0	0	0	0	0	0	0	0
Stn 4M_052314	655	1900-01-09 16:00:00	2014-03-06 16:00:00	0	0	0	0	0	0	0	0
Stn 4M_052314	656	1900-01-09 16:20:00	2014-03-06 16:20:00	0	0	0	0	0	0	0	0
Stn 4M_052314	657	1900-01-09 16:40:00	2014-03-06 16:40:00	0	0	0	0	0	0	0	0
Stn 4M_052314	658	1900-01-09 17:00:00	2014-03-06 17:00:00	0	0	0	0	0	0	0	0
Stn 4M_052314	659	1900-01-09 17:20:00	2014-03-06 17:20:00	0	0	0	0	0	0	0	0
Stn 4M_052314	660	1900-01-09 17:40:00	2014-03-06 17:40:00	0	0	0	0	0	0	0	0
Stn 4M_052314	661	1900-01-09 18:00:00	2014-03-06 18:00:00	0	0	0	0	0	0	0	0
Stn 4M_052314	662	1900-01-09 18:20:00	2014-03-06 18:20:00	0	0	0	0	0	0	0	0
Stn 4M_052314	663	1900-01-09 18:40:00	2014-03-06 18:40:00	0	0	0	0	0	0	0	0
Stn 4M_052314	664	1900-01-09 19:00:00	2014-03-06 19:00:00	0	0	0	0	0	0	0	0
Stn 4M_052314	665	1900-01-09 19:20:00	2014-03-06 19:20:00	0	0	0	0	0	0	0	0
Stn 4M_052314	666	1900-01-09 19:40:00	2014-03-06 19:40:00	0	0	0	0	0	0	0	0
Stn 4M_052314	667	1900-01-09 20:00:00	2014-03-06 20:00:00	0	0	0	0	0	0	0	0
Stn 4M_052314	668	1900-01-09 20:20:00	2014-03-06 20:20:00	0	0	0	0	0	0	0	0
Stn 4M_052314	669	1900-01-09 20:40:00	2014-03-06 20:40:00	0	0	0	0	0	0	0	0
Stn 4M_052314	670	1900-01-09 21:00:00	2014-03-06 21:00:00	0	0	0	0	0	0	0	0
Stn 4M_052314	671	1900-01-09 21:20:00	2014-03-06 21:20:00	0	0	0	0	0	0	0	0
Stn 4M_052314	672	1900-01-09 21:40:00	2014-03-06 21:40:00	0	0	0	0	0	0	0	0
Stn 4M_052314	673	1900-01-09 22:00:00	2014-03-06 22:00:00	0	0	0	0	0	0	0	0
Stn 4M_052314	674	1900-01-09 22:20:00	2014-03-06 22:20:00	0	0	0	0	0	0	0	0
Stn 4M_052314	675	1900-01-09 22:40:00	2014-03-06 22:40:00	0	0	0	0	0	0	0	0
Stn 4M_052314	676	1900-01-09 23:00:00	2014-03-06 23:00:00	0	0	0	0	0	0	0	0
Stn 4M_052314	677	1900-01-09 23:20:00	2014-03-06 23:20:00	0	0	0	0	0	0	0	0
Stn 4M_052314	678	1900-01-09 23:40:00	2014-03-06 23:40:00	0	0	0	0	0	0	0	0
Stn 4M_052314	679	1900-01-10	2014-03-07	0	0	0	0	0	0	0	0
Stn 4M_052314	680	1900-01-10 00:20:00	2014-03-07 00:20:00	0	0	0	0	0	0	0	0
Stn 4M_052314	681	1900-01-10 00:40:00	2014-03-07 00:40:00	0	0	0	0	0	0	0	0
Stn 4M_052314	682	1900-01-10 01:00:00	2014-03-07 01:00:00	0	0	0	0	0	0	0	0
Stn 4M_052314	683	1900-01-10 01:20:00	2014-03-07 01:20:00	0	0	0	0	0	0	0	0
Stn 4M_052314	684	1900-01-10 01:40:00	2014-03-07 01:40:00	0	0	0	0	0	0	0	0
Stn 4M_052314	685	1900-01-10 02:00:00	2014-03-07 02:00:00	0	0	0	0	0	0	0	0
Stn 4M_052314	686	1900-01-10 02:20:00	2014-03-07 02:20:00	0	0	0	0	0	0	0	0
Stn 4M_052314	687	1900-01-10 02:40:00	2014-03-07 02:40:00	0	0	0	0	0	0	0	0
Stn 4M_052314	688	1900-01-10 03:00:00	2014-03-07 03:00:00	0	0	0	0	0	0	0	0
Stn 4M_052314	689	1900-01-10 03:20:00	2014-03-07 03:20:00	0	0	0	0	0	0	0	0
Stn 4M_052314	690	1900-01-10 03:40:00	2014-03-07 03:40:00	0	0	0	0	0	0	0	0
Stn 4M_052314	691	1900-01-10 04:00:00	2014-03-07 04:00:00	0	0	0	0	0	0	0	0
Stn 4M_052314	692	1900-01-10 04:20:00	2014-03-07 04:20:00	0	0	0	0	0	0	0	0
Stn 4M_052314	693	1900-01-10 04:40:00	2014-03-07 04:40:00	0	0	0	0	0	0	0	0
Stn 4M_052314	694	1900-01-10 05:00:00	2014-03-07 05:00:00	0	0	0	0	0	0	0	0
Stn 4M_052314	695	1900-01-10 05:20:00	2014-03-07 05:20:00	0	0	0	0	0	0	0	0
Stn 4M_052314	696	1900-01-10 05:40:00	2014-03-07 05:40:00	0	0	0	0	0	0	0	0
Stn 4M_052314	697	1900-01-10 06:00:00	2014-03-07 06:00:00	0	0	0	0	0	0	0	0
Stn 4M_052314	698	1900-01-10 06:20:00	2014-03-07 06:20:00	0	0	0	0	0	0	0	0
Stn 4M_052314	699	1900-01-10 06:40:00	2014-03-07 06:40:00	0	0	0	0	0	0	0	0
Stn 4M_052314	700	1900-01-10 07:00:00	2014-03-07 07:00:00	0	0	0	0	0	0	0	0
Stn 4M_052314	701	1900-01-10 07:20:00	2014-03-07 07:20:00	0	0	0	0	0	0	0	0
Stn 4M_052314	702	1900-01-10 07:40:00	2014-03-07 07:40:00	0	0	0	0	0	0	0	0
Stn 4M_052314	703	1900-01-10 08:00:00	2014-03-07 08:00:00	0	0	0	0	0	0	0	0
Stn 4M_052314	704	1900-01-10 08:20:00	2014-03-07 08:20:00	0	0	0	0	0	0	0	0
Stn 4M_052314	705	1900-01-10 08:40:00	2014-03-07 08:40:00	0	0	0	0	0	0	0	0
Stn 4M_052314	706	1900-01-10 09:00:00	2014-03-07 09:00:00	0	0	0	0	0	0	0	0
Stn 4M_052314	707	1900-01-10 09:20:00	2014-03-07 09:20:00	0	0	0	0	0	0	0	0
Stn 4M_052314	708	1900-01-10 09:40:00	2014-03-07 09:40:00	0	0	0	0	0	0	0	0
Stn 4M_052314	709	1900-01-10 10:00:00	2014-03-07 10:00:00	0	0	0	0	0	0	0	0
Stn 4M_052314	710	1900-01-10 10:20:00	2014-03-07 10:20:00	0	0	0	0	0	0	0	0
Stn 4M_052314	711	1900-01-10 10:40:00	2014-03-07 10:40:00	0	0	0	0	0	0	0	0
Stn 4M_052314	712	1900-01-10 11:00:00	2014-03-07 11:00:00	0	0	0	0	0	0	0	0
Stn 4M_052314	713	1900-01-10 11:20:00	2014-03-07 11:20:00	0	0	0	0	0	0	0	0
Stn 4M_052314	714	1900-01-10 11:40:00	2014-03-07 11:40:00	0	0	0	0	0	0	0	0
Stn 4M_052314	715	1900-01-10 12:00:00	2014-03-07 12:00:00	0	0	0	0	0	0	0	0
Stn 4M_052314	716	1900-01-10 12:20:00	2014-03-07 12:20:00	0	0	0	0	0	0	0	0
Stn 4M_052314	717	1900-01-10 12:40:00	2014-03-07 12:40:00	0	0	0	0	0	0	0	0
Stn 4M_052314	718	1900-01-10 13:00:00	2014-03-07 13:00:00	0	0	0	0	0	0	0	0
Stn 4M_052314	719	1900-01-10 13:20:00	2014-03-07 13:20:00	0	0	0	0	0	0	0	0
Stn 4M_052314	720	1900-01-10 13:40:00	2014-03-07 13:40:00	0	0	0	0	0	0	0	0
Stn 4M_052314	721	1900-01-10 14:00:00	2014-03-07 14:00:00	0	0	0	0	0	0	0	0
Stn 4M_052314	722	1900-01-10 14:20:00	2014-03-07 14:20:00	0	0	0	0	0	0	0	0
Stn 4M_052314	723	1900-01-10 14:40:00	2014-03-07 14:40:00	0	0	0	0	0	0	0	0
Stn 4M_052314	724	1900-01-10 15:00:00	2014-03-07 15:00:00	0	0	0	0	0	0	0	0
Stn 4M_052314	725	1900-01-10 15:20:00	2014-03-07 15:20:00	0	0	0	0	0	0	0	0
Stn 4M_052314	726	1900-01-10 15:40:00	2014-03-07 15:40:00	0	0	0	0	0	0	0	0
Stn 4M_052314	727	1900-01-10 16:00:00	2014-03-07 16:00:00	0	0	0	0	0	0	0	0
Stn 4M_052314	728	1900-01-10 16:20:00	2014-03-07 16:20:00	0	0	0	0	0	0	0	0
Stn 4M_052314	729	1900-01-10 16:40:00	2014-03-07 16:40:00	0	0	0	0	0	0	0	0
Stn 4M_052314	730	1900-01-10 17:00:00	2014-03-07 17:00:00	0	0	0	0	0	0	0	0
Stn 4M_052314	731	1900-01-10 17:20:00	2014-03-07 17:20:00	0	0	0	0	0	0	0	0
Stn 4M_052314	732	1900-01-10 17:40:00	2014-03-07 17:40:00	0	0	0	0	0	0	0	0
Stn 4M_052314	733	1900-01-10 18:00:00	2014-03-07 18:00:00	0	0	0	0	0	0	0	0
Stn 4M_052314	734	1900-01-10 18:20:00	2014-03-07 18:20:00	0	0	0	0	0	0	0	0
Stn 4M_052314	735	1900-01-10 18:40:00	2014-03-07 18:40:00	0	0	0	0	0	0	0	0
Stn 4M_052314	736	1900-01-10 19:00:00	2014-03-07 19:00:00	0	0	0	0	0	0	0	0
Stn 4M_052314	737	1900-01-10 19:20:00	2014-03-07 19:20:00	0	0	0	0	0	0	0	0
Stn 4M_052314	738	1900-01-10 19:40:00	2014-03-07 19:40:00	0	0	0	0	0	0	0	0
Stn 4M_052314	739	1900-01-10 20:00:00	2014-03-07 20:00:00	0	0	0	0	0	0	0	0
Stn 4M_052314	740	1900-01-10 20:20:00	2014-03-07 20:20:00	0	0	0	0	0	0	0	0
Stn 4M_052314	741	1900-01-10 20:40:00	2014-03-07 20:40:00	0	0	0	0	0	0	0	0
Stn 4M_052314	742	1900-01-10 21:00:00	2014-03-07 21:00:00	0	0	0	0	0	0	0	0
Stn 4M_052314	743	1900-01-10 21:20:00	2014-03-07 21:20:00	0	0	0	0	0	0	0	0
Stn 4M_052314	744	1900-01-10 21:40:00	2014-03-07 21:40:00	0	0	0	0	0	0	0	0
Stn 4M_052314	745	1900-01-10 22:00:00	2014-03-07 22:00:00	0	0	0	0	0	0	0	0
Stn 4M_052314	746	1900-01-10 22:20:00	2014-03-07 22:20:00	0	0	0	0	0	0	0	0
Stn 4M_052314	747	1900-01-10 22:40:00	2014-03-07 22:40:00	0	0	0	0	0	0	0	0
Stn 4M_052314	748	1900-01-10 23:00:00	2014-03-07 23:00:00	0	0	0	0	0	0	0	0
Stn 4M_052314	749	1900-01-10 23:20:00	2014-03-07 23:20:00	0	0	0	0	0	0	0	0
Stn 4M_052314	750	1900-01-10 23:40:00	2014-03-07 23:40:00	0	0	0	0	0	0	0	0
Stn 4M_052314	751	1900-01-11	2014-03-08	0	0	0	0	0	0	0	0
Stn 4M_052314	752	1900-01-11 00:20:00	2014-03-08 00:20:00	0	0	0	0	0	0	0	0
Stn 4M_052314	753	1900-01-11 00:40:00	2014-03-08 00:40:00	0	0	0	0	0	0	0	0
Stn 4M_052314	754	1900-01-11 01:00:00	2014-03-08 01:00:00	0	0	0	0	0	0	0	0
Stn 4M_052314	755	1900-01-11 01:20:00	2014-03-08 01:20:00	0	0	0	0	0	0	0	0
Stn 4M_052314	756	1900-01-11 01:40:00	2014-03-08 01:40:00	0	0	0	0	0	0	0	0
Stn 4M_052314	757	1900-01-11 02:00:00	2014-03-08 02:00:00	0	0	0	0	0	0	0	0
Stn 4M_052314	758	1900-01-11 02:20:00	2014-03-08 02:20:00	0	0	0	0	0	0	0	0
Stn 4M_052314	759	1900-01-11 02:40:00	2014-03-08 02:40:00	0	0	0	0	0	0	0	0
Stn 4M_052314	760	1900-01-11 03:00:00	2014-03-08 03:00:00	0	0	0	0	0	0	0	0
Stn 4M_052314	761	1900-01-11 03:20:00	2014-03-08 03:20:00	0	0	0	0	0	0	0	0
Stn 4M_052314	762	1900-01-11 03:40:00	2014-03-08 03:40:00	0	0	0	0	0	0	0	0
Stn 4M_052314	763	1900-01-11 04:00:00	2014-03-08 04:00:00	0	0	0	0	0	0	0	0
Stn 4M_052314	764	1900-01-11 04:20:00	2014-03-08 04:20:00	0	0	0	0	0	0	0	0
Stn 4M_052314	765	1900-01-11 04:40:00	2014-03-08 04:40:00	0	0	0	0	0	0	0	0
Stn 4M_052314	766	1900-01-11 05:00:00	2014-03-08 05:00:00	0	0	0	0	0	0	0	0
Stn 4M_052314	767	1900-01-11 05:20:00	2014-03-08 05:20:00	0	0	0	0	0	0	0	0
Stn 4M_052314	768	1900-01-11 05:40:00	2014-03-08 05:40:00	0	0	0	0	0	0	0	0
Stn 4M_052314	769	1900-01-11 06:00:00	2014-03-08 06:00:00	0	0	0	0	0	0	0	0
Stn 4M_052314	770	1900-01-11 06:20:00	2014-03-08 06:20:00	0	0	0	0	0	0	0	0
Stn 4M_052314	771	1900-01-11 06:40:00	2014-03-08 06:40:00	0	0	0	0	0	0	0	0
Stn 4M_052314	772	1900-01-11 07:00:00	2014-03-08 07:00:00	0	0	0	0	0	0	0	0
Stn 4M_052314	773	1900-01-11 07:20:00	2014-03-08 07:20:00	0	0	0	0	0	0	0	0
Stn 4M_052314	774	1900-01-11 07:40:00	2014-03-08 07:40:00	0	0	0	0	0	0	0	0
Stn 4M_052314	775	1900-01-11 08:00:00	2014-03-08 08:00:00	0	0	0	0	0	0	0	0
Stn 4M_052314	776	1900-01-11 08:20:00	2014-03-08 08:20:00	0	0	0	0	0	0	0	0
Stn 4M_052314	777	1900-01-11 08:40:00	2014-03-08 08:40:00	0	0	0	0	0	0	0	0
Stn 4M_052314	778	1900-01-11 09:00:00	2014-03-08 09:00:00	0	0	0	0	0	0	0	0
Stn 4M_052314	779	1900-01-11 09:20:00	2014-03-08 09:20:00	0	0	0	0	0	0	0	0
Stn 4M_052314	780	1900-01-11 09:40:00	2014-03-08 09:40:00	0	0	0	0	0	0	0	0
Stn 4M_052314	781	1900-01-11 10:00:00	2014-03-08 10:00:00	0	0	0	0	0	0	0	0
Stn 4M_052314	782	1900-01-11 10:20:00	2014-03-08 10:20:00	0	0	0	0	0	0	0	0
Stn 4M_052314	783	1900-01-11 10:40:00	2014-03-08 10:40:00	0	0	0	0	0	0	0	0
Stn 4M_052314	784	1900-01-11 11:00:00	2014-03-08 11:00:00	0	0	0	0	0	0	0	0
Stn 4M_052314	785	1900-01-11 11:20:00	2014-03-08 11:20:00	0	0	0	0	0	0	0	0
Stn 4M_052314	786	1900-01-11 11:40:00	2014-03-08 11:40:00	0	0	0	0	0	0	0	0
Stn 4M_052314	787	1900-01-11 12:00:00	2014-03-08 12:00:00	0	0	0	0	0	0	0	0
Stn 4M_052314	788	1900-01-11 12:20:00	2014-03-08 12:20:00	0	0	0	0	0	0	0	0
Stn 4M_052314	789	1900-01-11 12:40:00	2014-03-08 12:40:00	0	0	0	0	0	0	0	0
Stn 4M_052314	790	1900-01-11 13:00:00	2014-03-08 13:00:00	0	0	0	0	0	0	0	0
Stn 4M_052314	791	1900-01-11 13:20:00	2014-03-08 13:20:00	0	0	0	0	0	0	0	0
Stn 4M_052314	792	1900-01-11 13:40:00	2014-03-08 13:40:00	0	0	0	0	0	0	0	0
Stn 4M_052314	793	1900-01-11 14:00:00	2014-03-08 14:00:00	0	0	0	0	0	0	0	0
Stn 4M_052314	794	1900-01-11 14:20:00	2014-03-08 14:20:00	0	0	0	0	0	0	0	0
Stn 4M_052314	795	1900-01-11 14:40:00	2014-03-08 14:40:00	0	0	0	0	0	0	0	0
Stn 4M_052314	796	1900-01-11 15:00:00	2014-03-08 15:00:00	0	0	0	0	0	0	0	0
Stn 4M_052314	797	1900-01-11 15:20:00	2014-03-08 15:20:00	0	0	0	0	0	0	0	0
Stn 4M_052314	798	1900-01-11 15:40:00	2014-03-08 15:40:00	0	0	0	0	0	0	0	0
Stn 4M_052314	799	1900-01-11 16:00:00	2014-03-08 16:00:00	0	0	0	0	0	0	0	0
Stn 4M_052314	800	1900-01-11 16:20:00	2014-03-08 16:20:00	0	0	0	0	0	0	0	0
Stn 4M_052314	801	1900-01-11 16:40:00	2014-03-08 16:40:00	0	0	0	0	0	0	0	0
Stn 4M_052314	802	1900-01-11 17:00:00	2014-03-08 17:00:00	0	0	0	0	0	0	0	0
Stn 4M_052314	803	1900-01-11 17:20:00	2014-03-08 17:20:00	0	0	0	0	0	0	0	0
Stn 4M_052314	804	1900-01-11 17:40:00	2014-03-08 17:40:00	0	0	0	0	0	0	0	0
Stn 4M_052314	805	1900-01-11 18:00:00	2014-03-08 18:00:00	0	0	0	0	0	0	0	0
Stn 4M_052314	806	1900-01-11 18:20:00	2014-03-08 18:20:00	0	0	0	0	0	0	0	0
Stn 4M_052314	807	1900-01-11 18:40:00	2014-03-08 18:40:00	0	0	0	0	0	0	0	0
Stn 4M_052314	808	1900-01-11 19:00:00	2014-03-08 19:00:00	0	0	0	0	0	0	0	0
Stn 4M_052314	809	1900-01-11 19:20:00	2014-03-08 19:20:00	0	0	0	0	0	0	0	0
Stn 4M_052314	810	1900-01-11 19:40:00	2014-03-08 19:40:00	0	0	0	0	0	0	0	0
Stn 4M_052314	811	1900-01-11 20:00:00	2014-03-08 20:00:00	0	0	0	0	0	0	0	0
Stn 4M_052314	812	1900-01-11 20:20:00	2014-03-08 20:20:00	0	0	0	0	0	0	0	0
Stn 4M_052314	813	1900-01-11 20:40:00	2014-03-08 20:40:00	0	0	0	0	0	0	0	0
Stn 4M_052314	814	1900-01-11 21:00:00	2014-03-08 21:00:00	0	0	0	0	0	0	0	0
Stn 4M_052314	815	1900-01-11 21:20:00	2014-03-08 21:20:00	0	0	0	0	0	0	0	0
Stn 4M_052314	816	1900-01-11 21:40:00	2014-03-08 21:40:00	0	0	0	0	0	0	0	0
Stn 4M_052314	817	1900-01-11 22:00:00	2014-03-08 22:00:00	0	0	0	0	0	0	0	0
Stn 4M_052314	818	1900-01-11 22:20:00	2014-03-08 22:20:00	0	0	0	0	0	0	0	0
Stn 4M_052314	819	1900-01-11 22:40:00	2014-03-08 22:40:00	0	0	0	0	0	0	0	0
Stn 4M_052314	820	1900-01-11 23:00:00	2014-03-08 23:00:00	0	0	0	0	0	0	0	0
Stn 4M_052314	821	1900-01-11 23:20:00	2014-03-08 23:20:00	0	0	0	0	0	0	0	0
Stn 4M_052314	822	1900-01-11 23:40:00	2014-03-08 23:40:00	0	0	0	0	0	0	0	0
Stn 4M_052314	823	1900-01-12	2014-03-09	0	0	0	0	0	0	0	0
Stn 4M_052314	824	1900-01-12 00:20:00	2014-03-09 00:20:00	0	0	0	0	0	0	0	0
Stn 4M_052314	825	1900-01-12 00:40:00	2014-03-09 00:40:00	0	0	0	0	0	0	0	0
Stn 4M_052314	826	1900-01-12 01:00:00	2014-03-09 01:00:00	0	0	0	0	0	0	0	0
Stn 4M_052314	827	1900-01-12 01:20:00	2014-03-09 01:20:00	0	0	0	0	0	0	0	0
Stn 4M_052314	828	1900-01-12 01:40:00	2014-03-09 01:40:00	0	0	0	0	0	0	0	0
Stn 4M_052314	829	1900-01-12 02:00:00	2014-03-09 02:00:00	0	0	0	0	0	0	0	0
Stn 4M_052314	830	1900-01-12 02:20:00	2014-03-09 02:20:00	0	0	0	0	0	0	0	0
Stn 4M_052314	831	1900-01-12 02:40:00	2014-03-09 02:40:00	0	0	0	0	0	0	0	0
Stn 4M_052314	832	1900-01-12 03:00:00	2014-03-09 03:00:00	0	0	0	0	0	0	0	0
Stn 4M_052314	833	1900-01-12 03:20:00	2014-03-09 03:20:00	0	0	0	0	0	0	0	0
Stn 4M_052314	834	1900-01-12 03:40:00	2014-03-09 03:40:00	0	0	0	0	0	0	0	0
Stn 4M_052314	835	1900-01-12 04:00:00	2014-03-09 04:00:00	0	0	0	0	0	0	0	0
Stn 4M_052314	836	1900-01-12 04:20:00	2014-03-09 04:20:00	0	0	0	0	0	0	0	0
Stn 4M_052314	837	1900-01-12 04:40:00	2014-03-09 04:40:00	0	0	0	0	0	0	0	0
Stn 4M_052314	838	1900-01-12 05:00:00	2014-03-09 05:00:00	0	0	0	0	0	0	0	0
Stn 4M_052314	839	1900-01-12 05:20:00	2014-03-09 05:20:00	0	0	0	0	0	0	0	0
Stn 4M_052314	840	1900-01-12 05:40:00	2014-03-09 05:40:00	0	0	0	0	0	0	0	0
Stn 4M_052314	841	1900-01-12 06:00:00	2014-03-09 06:00:00	0	0	0	0	0	0	0	0
Stn 4M_052314	842	1900-01-12 06:20:00	2014-03-09 06:20:00	0	0	0	0	0	0	0	0
Stn 4M_052314	843	1900-01-12 06:40:00	2014-03-09 06:40:00	0	0	0	0	0	0	0	0
Stn 4M_052314	844	1900-01-12 07:00:00	2014-03-09 07:00:00	0	0	0	0	0	0	0	0
Stn 4M_052314	845	1900-01-12 07:20:00	2014-03-09 07:20:00	0	0	0	0	0	0	0	0
Stn 4M_052314	846	1900-01-12 07:40:00	2014-03-09 07:40:00	0	0	0	0	0	0	0	0
Stn 4M_052314	847	1900-01-12 08:00:00	2014-03-09 08:00:00	0	0	0	0	0	0	0	0
Stn 4M_052314	848	1900-01-12 08:20:00	2014-03-09 08:20:00	0	0	0	0	0	0	0	0
Stn 4M_052314	849	1900-01-12 08:40:00	2014-03-09 08:40:00	0	0	0	0	0	0	0	0
Stn 4M_052314	850	1900-01-12 09:00:00	2014-03-09 09:00:00	0	0	0	0	0	0	0	0
Stn 4M_052314	851	1900-01-12 09:20:00	2014-03-09 09:20:00	0	0	0	0	0	0	0	0
Stn 4M_052314	852	1900-01-12 09:40:00	2014-03-09 09:40:00	0	0	0	0	0	0	0	0
Stn 4M_052314	853	1900-01-12 10:00:00	2014-03-09 10:00:00	0	0	0	0	0	0	0	0
Stn 4M_052314	854	1900-01-12 10:20:00	2014-03-09 10:20:00	0	0	0	0	0	0	0	0
Stn 4M_052314	855	1900-01-12 10:40:00	2014-03-09 10:40:00	0	0	0	0	0	0	0	0
Stn 4M_052314	856	1900-01-12 11:00:00	2014-03-09 11:00:00	0	0	0	0	0	0	0	0
Stn 4M_052314	857	1900-01-12 11:20:00	2014-03-09 11:20:00	0	0	0	0	0	0	0	0
Stn 4M_052314	858	1900-01-12 11:40:00	2014-03-09 11:40:00	0	0	0	0	0	0	0	0
Stn 4M_052314	859	1900-01-12 12:00:00	2014-03-09 12:00:00	0	0	0	0	0	0	0	0
Stn 4M_052314	860	1900-01-12 12:20:00	2014-03-09 12:20:00	0	0	0	0	0	0	0	0
Stn 4M_052314	861	1900-01-12 12:40:00	2014-03-09 12:40:00	0	0	0	0	0	0	0	0
Stn 4M_052314	862	1900-01-12 13:00:00	2014-03-09 13:00:00	0	0	0	0	0	0	0	0
Stn 4M_052314	863	1900-01-12 13:20:00	2014-03-09 13:20:00	0	0	0	0	0	0	0	0
Stn 4M_052314	864	1900-01-12 13:40:00	2014-03-09 13:40:00	0	0	0	0	0	0	0	0
Stn 4M_052314	865	1900-01-12 14:00:00	2014-03-09 14:00:00	0	0	0	0	0	0	0	0
Stn 4M_052314	866	1900-01-12 14:20:00	2014-03-09 14:20:00	0	0	0	0	0	0	0	0
Stn 4M_052314	867	1900-01-12 14:40:00	2014-03-09 14:40:00	0	0	0	0	0	0	0	0
Stn 4M_052314	868	1900-01-12 15:00:00	2014-03-09 15:00:00	0	0	0	0	0	0	0	0
Stn 4M_052314	869	1900-01-12 15:20:00	2014-03-09 15:20:00	0	0	0	0	0	0	0	0
Stn 4M_052314	870	1900-01-12 15:40:00	2014-03-09 15:40:00	0	0	0	0	0	0	0	0
Stn 4M_052314	871	1900-01-12 16:00:00	2014-03-09 16:00:00	0	0	0	0	0	0	0	0
Stn 4M_052314	872	1900-01-12 16:20:00	2014-03-09 16:20:00	0	0	0	0	0	0	0	0
Stn 4M_052314	873	1900-01-12 16:40:00	2014-03-09 16:40:00	0	0	0	0	0	0	0	0
Stn 4M_052314	874	1900-01-12 17:00:00	2014-03-09 17:00:00	0	0	0	0	0	0	0	0
Stn 4M_052314	875	1900-01-12 17:20:00	2014-03-09 17:20:00	0	0	0	0	0	0	0	0
Stn 4M_052314	876	1900-01-12 17:40:00	2014-03-09 17:40:00	0	0	0	0	0	0	0	0
Stn 4M_052314	877	1900-01-12 18:00:00	2014-03-09 18:00:00	0	0	0	0	0	0	0	0
Stn 4M_052314	878	1900-01-12 18:20:00	2014-03-09 18:20:00	0	0	0	0	0	0	0	0
Stn 4M_052314	879	1900-01-12 18:40:00	2014-03-09 18:40:00	0	0	0	0	0	0	0	0
Stn 4M_052314	880	1900-01-12 19:00:00	2014-03-09 19:00:00	0	0	0	0	0	0	0	0
Stn 4M_052314	881	1900-01-12 19:20:00	2014-03-09 19:20:00	0	0	0	0	0	0	0	0
Stn 4M_052314	882	1900-01-12 19:40:00	2014-03-09 19:40:00	0	0	0	0	0	0	0	0
Stn 4M_052314	883	1900-01-12 20:00:00	2014-03-09 20:00:00	0	0	0	0	0	0	0	0
Stn 4M_052314	884	1900-01-12 20:20:00	2014-03-09 20:20:00	0	0	0	0	0	0	0	0
Stn 4M_052314	885	1900-01-12 20:40:00	2014-03-09 20:40:00	0	0	0	0	0	0	0	0
Stn 4M_052314	886	1900-01-12 21:00:00	2014-03-09 21:00:00	0	0	0	0	0	0	0	0
Stn 4M_052314	887	1900-01-12 21:20:00	2014-03-09 21:20:00	0	0	0	0	0	0	0	0
Stn 4M_052314	888	1900-01-12 21:40:00	2014-03-09 21:40:00	0	0	0	0	0	0	0	0
Stn 4M_052314	889	1900-01-12 22:00:00	2014-03-09 22:00:00	0	0	0	0	0	0	0	0
Stn 4M_052314	890	1900-01-12 22:20:00	2014-03-09 22:20:00	0	0	0	0	0	0	0	0
Stn 4M_052314	891	1900-01-12 22:40:00	2014-03-09 22:40:00	0	0	0	0	0	0	0	0
Stn 4M_052314	892	1900-01-12 23:00:00	2014-03-09 23:00:00	0	0	0	0	0	0	0	0
Stn 4M_052314	893	1900-01-12 23:20:00	2014-03-09 23:20:00	0	0	0	0	0	0	0	0
Stn 4M_052314	894	1900-01-12 23:40:00	2014-03-09 23:40:00	0	0	0	0	0	0	0	0
Stn 4M_052314	895	1900-01-13	2014-03-10	0	0	0	0	0	0	0	0
Stn 4M_052314	896	1900-01-13 00:20:00	2014-03-10 00:20:00	0	0	0	0	0	0	0	0
Stn 4M_052314	897	1900-01-13 00:40:00	2014-03-10 00:40:00	0	0	0	0	0	0	0	0
Stn 4M_052314	898	1900-01-13 01:00:00	2014-03-10 01:00:00	0	0	0	0	0	0	0	0
Stn 4M_052314	899	1900-01-13 01:20:00	2014-03-10 01:20:00	0	0	0	0	0	0	0	0
Stn 4M_052314	900	1900-01-13 01:40:00	2014-03-10 01:40:00	0	0	0	0	0	0	0	0
Stn 4M_052314	901	1900-01-13 02:00:00	2014-03-10 02:00:00	1	0	0	0	0	0	0	0
Stn 4M_052314	902	1900-01-13 02:20:00	2014-03-10 02:20:00	1	0	0	0	0	0	0	0
Stn 4M_052314	903	1900-01-13 02:40:00	2014-03-10 02:40:00	0	0	0	0	0	0	0	0
Stn 4M_052314	904	1900-01-13 03:00:00	2014-03-10 03:00:00	0	0	0	0	0	0	0	0
Stn 4M_052314	905	1900-01-13 03:20:00	2014-03-10 03:20:00	0	0	0	0	0	0	0	0
Stn 4M_052314	906	1900-01-13 03:40:00	2014-03-10 03:40:00	0	0	0	0	0	0	0	0
Stn 4M_052314	907	1900-01-13 04:00:00	2014-03-10 04:00:00	0	0	0	0	0	0	0	0
Stn 4M_052314	908	1900-01-13 04:20:00	2014-03-10 04:20:00	0	0	0	0	0	0	0	0
Stn 4M_052314	909	1900-01-13 04:40:00	2014-03-10 04:40:00	0	0	0	0	0	0	0	0
Stn 4M_052314	910	1900-01-13 05:00:00	2014-03-10 05:00:00	0	0	0	0	0	0	0	0
Stn 4M_052314	911	1900-01-13 05:20:00	2014-03-10 05:20:00	0	0	0	0	0	0	0	0
Stn 4M_052314	912	1900-01-13 05:40:00	2014-03-10 05:40:00	0	0	0	0	0	0	0	0
Stn 4M_052314	913	1900-01-13 06:00:00	2014-03-10 06:00:00	0	0	0	0	0	0	0	0
Stn 4M_052314	914	1900-01-13 06:20:00	2014-03-10 06:20:00	0	0	0	0	0	0	0	0
Stn 4M_052314	915	1900-01-13 06:40:00	2014-03-10 06:40:00	0	0	0	0	0	0	0	0
Stn 4M_052314	916	1900-01-13 07:00:00	2014-03-10 07:00:00	0	0	0	0	0	0	0	0
Stn 4M_052314	917	1900-01-13 07:20:00	2014-03-10 07:20:00	0	0	0	0	0	0	0	0
Stn 4M_052314	918	1900-01-13 07:40:00	2014-03-10 07:40:00	0	0	0	0	0	0	0	0
Stn 4M_052314	919	1900-01-13 08:00:00	2014-03-10 08:00:00	0	0	0	0	0	0	0	0
Stn 4M_052314	920	1900-01-13 08:20:00	2014-03-10 08:20:00	0	0	0	0	0	0	0	0
Stn 4M_052314	921	1900-01-13 08:40:00	2014-03-10 08:40:00	0	0	0	0	0	0	0	0
Stn 4M_052314	922	1900-01-13 09:00:00	2014-03-10 09:00:00	0	0	0	0	0	0	0	0
Stn 4M_052314	923	1900-01-13 09:20:00	2014-03-10 09:20:00	0	0	0	0	0	0	0	0
Stn 4M_052314	924	1900-01-13 09:40:00	2014-03-10 09:40:00	0	0	0	0	0	0	0	0
Stn 4M_052314	925	1900-01-13 10:00:00	2014-03-10 10:00:00	0	0	0	0	0	0	0	0
Stn 4M_052314	926	1900-01-13 10:20:00	2014-03-10 10:20:00	0	0	0	0	0	0	0	0
Stn 4M_052314	927	1900-01-13 10:40:00	2014-03-10 10:40:00	0	0	0	0	0	0	0	0
Stn 4M_052314	928	1900-01-13 11:00:00	2014-03-10 11:00:00	0	0	0	0	0	0	0	0
Stn 4M_052314	929	1900-01-13 11:20:00	2014-03-10 11:20:00	0	0	0	0	0	0	0	0
Stn 4M_052314	930	1900-01-13 11:40:00	2014-03-10 11:40:00	0	0	0	0	0	0	0	0
Stn 4M_052314	931	1900-01-13 12:00:00	2014-03-10 12:00:00	0	0	0	0	0	0	0	0
Stn 4M_052314	932	1900-01-13 12:20:00	2014-03-10 12:20:00	0	0	0	0	0	0	0	0
Stn 4M_052314	933	1900-01-13 12:40:00	2014-03-10 12:40:00	0	0	0	0	0	0	0	0
Stn 4M_052314	934	1900-01-13 13:00:00	2014-03-10 13:00:00	0	0	0	0	0	0	0	0
Stn 4M_052314	935	1900-01-13 13:20:00	2014-03-10 13:20:00	0	0	0	0	0	0	0	0
Stn 4M_052314	936	1900-01-13 13:40:00	2014-03-10 13:40:00	0	0	0	0	0	0	0	0
Stn 4M_052314	937	1900-01-13 14:00:00	2014-03-10 14:00:00	0	0	0	0	0	0	0	0
Stn 4M_052314	938	1900-01-13 14:20:00	2014-03-10 14:20:00	0	0	0	0	0	0	0	0
Stn 4M_052314	939	1900-01-13 14:40:00	2014-03-10 14:40:00	0	0	0	0	0	0	0	0
Stn 4M_052314	940	1900-01-13 15:00:00	2014-03-10 15:00:00	0	0	0	0	0	0	0	0
Stn 4M_052314	941	1900-01-13 15:20:00	2014-03-10 15:20:00	0	0	0	0	0	0	0	0
Stn 4M_052314	942	1900-01-13 15:40:00	2014-03-10 15:40:00	0	0	0	0	0	0	0	0
Stn 4M_052314	943	1900-01-13 16:00:00	2014-03-10 16:00:00	0	0	0	0	0	0	0	0
Stn 4M_052314	944	1900-01-13 16:20:00	2014-03-10 16:20:00	0	0	0	0	0	0	0	0
Stn 4M_052314	945	1900-01-13 16:40:00	2014-03-10 16:40:00	0	0	0	0	0	0	0	0
Stn 4M_052314	946	1900-01-13 17:00:00	2014-03-10 17:00:00	0	0	0	0	0	0	0	0
Stn 4M_052314	947	1900-01-13 17:20:00	2014-03-10 17:20:00	0	0	0	0	0	0	0	0
Stn 4M_052314	948	1900-01-13 17:40:00	2014-03-10 17:40:00	0	0	0	0	0	0	0	0
Stn 4M_052314	949	1900-01-13 18:00:00	2014-03-10 18:00:00	0	0	0	0	0	0	0	0
Stn 4M_052314	950	1900-01-13 18:20:00	2014-03-10 18:20:00	0	0	0	0	0	0	0	0
Stn 4M_052314	951	1900-01-13 18:40:00	2014-03-10 18:40:00	0	0	0	0	0	0	0	0
Stn 4M_052314	952	1900-01-13 19:00:00	2014-03-10 19:00:00	0	0	0	0	0	0	0	0
Stn 4M_052314	953	1900-01-13 19:20:00	2014-03-10 19:20:00	0	0	0	0	0	0	0	0
Stn 4M_052314	954	1900-01-13 19:40:00	2014-03-10 19:40:00	0	0	0	0	0	0	0	0
Stn 4M_052314	955	1900-01-13 20:00:00	2014-03-10 20:00:00	0	0	0	0	0	0	0	0
Stn 4M_052314	956	1900-01-13 20:20:00	2014-03-10 20:20:00	0	0	0	0	0	0	0	0
Stn 4M_052314	957	1900-01-13 20:40:00	2014-03-10 20:40:00	0	0	0	0	0	0	0	0
Stn 4M_052314	958	1900-01-13 21:00:00	2014-03-10 21:00:00	0	0	0	0	0	0	0	0
Stn 4M_052314	959	1900-01-13 21:20:00	2014-03-10 21:20:00	0	0	0	0	0	0	0	0
Stn 4M_052314	960	1900-01-13 21:40:00	2014-03-10 21:40:00	0	0	0	0	0	0	0	0
Stn 4M_052314	961	1900-01-13 22:00:00	2014-03-10 22:00:00	0	0	0	0	0	0	0	0
Stn 4M_052314	962	1900-01-13 22:20:00	2014-03-10 22:20:00	0	0	0	0	0	0	0	0
Stn 4M_052314	963	1900-01-13 22:40:00	2014-03-10 22:40:00	0	0	0	0	0	0	0	0
Stn 4M_052314	964	1900-01-13 23:00:00	2014-03-10 23:00:00	0	0	0	0	0	0	0	0
Stn 4M_052314	965	1900-01-13 23:20:00	2014-03-10 23:20:00	0	0	0	0	0	0	0	0
Stn 4M_052314	966	1900-01-13 23:40:00	2014-03-10 23:40:00	0	0	0	0	0	0	0	0
Stn 4M_052314	967	1900-01-14	2014-03-11	0	0	0	0	0	0	0	0
Stn 4M_052314	968	1900-01-14 00:20:00	2014-03-11 00:20:00	0	0	0	0	0	0	0	0
Stn 4M_052314	969	1900-01-14 00:40:00	2014-03-11 00:40:00	0	0	0	0	0	0	0	0
Stn 4M_052314	970	1900-01-14 01:00:00	2014-03-11 01:00:00	0	0	0	0	0	0	0	0
Stn 4M_052314	971	1900-01-14 01:20:00	2014-03-11 01:20:00	0	0	0	0	0	0	0	0
Stn 4M_052314	972	1900-01-14 01:40:00	2014-03-11 01:40:00	0	0	0	0	0	0	0	0
Stn 4M_052314	973	1900-01-14 02:00:00	2014-03-11 02:00:00	0	0	0	0	0	0	0	0
Stn 4M_052314	974	1900-01-14 02:20:00	2014-03-11 02:20:00	0	0	0	0	0	0	0	0
Stn 4M_052314	975	1900-01-14 02:40:00	2014-03-11 02:40:00	0	0	0	0	0	0	0	0
Stn 4M_052314	976	1900-01-14 03:00:00	2014-03-11 03:00:00	0	0	0	0	0	0	0	0
Stn 4M_052314	977	1900-01-14 03:20:00	2014-03-11 03:20:00	0	0	0	0	0	0	0	0
Stn 4M_052314	978	1900-01-14 03:40:00	2014-03-11 03:40:00	0	0	0	0	0	0	0	0
Stn 4M_052314	979	1900-01-14 04:00:00	2014-03-11 04:00:00	0	0	0	0	0	0	0	0
Stn 4M_052314	980	1900-01-14 04:20:00	2014-03-11 04:20:00	0	0	0	0	0	0	0	0
Stn 4M_052314	981	1900-01-14 04:40:00	2014-03-11 04:40:00	0	0	0	0	0	0	0	0
Stn 4M_052314	982	1900-01-14 05:00:00	2014-03-11 05:00:00	0	0	0	0	0	0	0	0
Stn 4M_052314	983	1900-01-14 05:20:00	2014-03-11 05:20:00	0	0	0	0	0	0	0	0
Stn 4M_052314	984	1900-01-14 05:40:00	2014-03-11 05:40:00	0	0	0	0	0	0	0	0
Stn 4M_052314	985	1900-01-14 06:00:00	2014-03-11 06:00:00	0	0	0	0	0	0	0	0
Stn 4M_052314	986	1900-01-14 06:20:00	2014-03-11 06:20:00	0	0	0	0	0	0	0	0
Stn 4M_052314	987	1900-01-14 06:40:00	2014-03-11 06:40:00	0	0	0	0	0	0	0	0
Stn 4M_052314	988	1900-01-14 07:00:00	2014-03-11 07:00:00	0	0	0	0	0	0	0	0
Stn 4M_052314	989	1900-01-14 07:20:00	2014-03-11 07:20:00	0	0	0	0	0	0	0	0
Stn 4M_052314	990	1900-01-14 07:40:00	2014-03-11 07:40:00	0	0	0	0	0	0	0	0
Stn 4M_052314	991	1900-01-14 08:00:00	2014-03-11 08:00:00	0	0	0	0	0	0	0	0
Stn 4M_052314	992	1900-01-14 08:20:00	2014-03-11 08:20:00	0	0	0	0	0	0	0	0
Stn 4M_052314	993	1900-01-14 08:40:00	2014-03-11 08:40:00	0	0	0	0	0	0	0	0
Stn 4M_052314	994	1900-01-14 09:00:00	2014-03-11 09:00:00	0	0	0	0	0	0	0	0
Stn 4M_052314	995	1900-01-14 09:20:00	2014-03-11 09:20:00	0	0	0	0	0	0	0	0
Stn 4M_052314	996	1900-01-14 09:40:00	2014-03-11 09:40:00	0	0	0	0	0	0	0	0
Stn 4M_052314	997	1900-01-14 10:00:00	2014-03-11 10:00:00	0	0	0	0	0	0	0	0
Stn 4M_052314	998	1900-01-14 10:20:00	2014-03-11 10:20:00	0	0	0	0	0	0	0	0
Stn 4M_052314	999	1900-01-14 10:40:00	2014-03-11 10:40:00	0	0	0	0	0	0	0	0
Stn 4M_052314	1000	1900-01-14 11:00:00	2014-03-11 11:00:00	0	0	0	0	0	0	0	0
Stn 4M_052314	1001	1900-01-14 11:20:00	2014-03-11 11:20:00	0	0	0	0	0	0	0	0
Stn 4M_052314	1002	1900-01-14 11:40:00	2014-03-11 11:40:00	0	0	0	0	0	0	0	0
Stn 4M_052314	1003	1900-01-14 12:00:00	2014-03-11 12:00:00	0	0	0	0	0	0	0	0
Stn 4M_052314	1004	1900-01-14 12:20:00	2014-03-11 12:20:00	0	0	0	0	0	0	0	0
Stn 4M_052314	1005	1900-01-14 12:40:00	2014-03-11 12:40:00	0	0	0	0	0	0	0	0
Stn 4M_052314	1006	1900-01-14 13:00:00	2014-03-11 13:00:00	0	0	0	0	0	0	0	0
Stn 4M_052314	1007	1900-01-14 13:20:00	2014-03-11 13:20:00	0	0	0	0	0	0	0	0
Stn 4M_052314	1008	1900-01-14 13:40:00	2014-03-11 13:40:00	0	0	0	0	0	0	0	0
Stn 4M_052314	1009	1900-01-14 14:00:00	2014-03-11 14:00:00	0	0	0	0	0	0	0	0
Stn 4M_052314	1010	1900-01-14 14:20:00	2014-03-11 14:20:00	0	0	0	0	0	0	0	0
Stn 4M_052314	1011	1900-01-14 14:40:00	2014-03-11 14:40:00	0	0	0	0	0	0	0	0
Stn 4M_052314	1012	1900-01-14 15:00:00	2014-03-11 15:00:00	0	0	0	0	0	0	0	0
Stn 4M_052314	1013	1900-01-14 15:20:00	2014-03-11 15:20:00	0	0	0	0	0	0	0	0
Stn 4M_052314	1014	1900-01-14 15:40:00	2014-03-11 15:40:00	0	0	0	0	0	0	0	0
Stn 4M_052314	1015	1900-01-14 16:00:00	2014-03-11 16:00:00	0	0	0	0	0	0	0	0
Stn 4M_052314	1016	1900-01-14 16:20:00	2014-03-11 16:20:00	0	0	0	0	0	0	0	0
Stn 4M_052314	1017	1900-01-14 16:40:00	2014-03-11 16:40:00	0	0	0	0	0	0	0	0
Stn 4M_052314	1018	1900-01-14 17:00:00	2014-03-11 17:00:00	0	0	0	0	0	0	0	0
Stn 4M_052314	1019	1900-01-14 17:20:00	2014-03-11 17:20:00	0	0	0	0	0	0	0	0
Stn 4M_052314	1020	1900-01-14 17:40:00	2014-03-11 17:40:00	0	0	0	0	0	0	0	0
Stn 4M_052314	1021	1900-01-14 18:00:00	2014-03-11 18:00:00	0	0	0	0	0	0	0	0
Stn 4M_052314	1022	1900-01-14 18:20:00	2014-03-11 18:20:00	0	0	0	0	0	0	0	0
Stn 4M_052314	1023	1900-01-14 18:40:00	2014-03-11 18:40:00	0	0	0	0	0	0	0	0
Stn 4M_052314	1024	1900-01-14 19:00:00	2014-03-11 19:00:00	0	0	0	0	0	0	0	0
Stn 4M_052314	1025	1900-01-14 19:20:00	2014-03-11 19:20:00	0	0	0	0	0	0	0	0
Stn 4M_052314	1026	1900-01-14 19:40:00	2014-03-11 19:40:00	0	0	0	0	0	0	0	0
Stn 4M_052314	1027	1900-01-14 20:00:00	2014-03-11 20:00:00	0	0	0	0	0	0	0	0
Stn 4M_052314	1028	1900-01-14 20:20:00	2014-03-11 20:20:00	2	0	0	0	0	0	0	0
Stn 4M_052314	1029	1900-01-14 20:40:00	2014-03-11 20:40:00	0	0	0	0	0	0	0	0
Stn 4M_052314	1030	1900-01-14 21:00:00	2014-03-11 21:00:00	0	0	0	0	0	0	0	0
Stn 4M_052314	1031	1900-01-14 21:20:00	2014-03-11 21:20:00	0	0	0	0	0	0	0	0
Stn 4M_052314	1032	1900-01-14 21:40:00	2014-03-11 21:40:00	0	0	0	0	0	0	0	0
Stn 4M_052314	1033	1900-01-14 22:00:00	2014-03-11 22:00:00	0	0	0	0	0	0	0	0
Stn 4M_052314	1034	1900-01-14 22:20:00	2014-03-11 22:20:00	0	0	0	0	0	0	0	0
Stn 4M_052314	1035	1900-01-14 22:40:00	2014-03-11 22:40:00	0	0	0	0	0	0	0	0
Stn 4M_052314	1036	1900-01-14 23:00:00	2014-03-11 23:00:00	0	0	0	0	0	0	0	0
Stn 4M_052314	1037	1900-01-14 23:20:00	2014-03-11 23:20:00	0	0	0	0	0	0	0	0
Stn 4M_052314	1038	1900-01-14 23:40:00	2014-03-11 23:40:00	0	0	0	0	0	0	0	0
Stn 4M_052314	1039	1900-01-15	2014-03-12	0	0	0	0	0	0	0	0
Stn 4M_052314	1040	1900-01-15 00:20:00	2014-03-12 00:20:00	0	0	0	0	0	0	0	0
Stn 4M_052314	1041	1900-01-15 00:40:00	2014-03-12 00:40:00	0	0	0	0	0	0	0	0
Stn 4M_052314	1042	1900-01-15 01:00:00	2014-03-12 01:00:00	0	0	0	0	0	0	0	0
Stn 4M_052314	1043	1900-01-15 01:20:00	2014-03-12 01:20:00	0	0	0	0	0	0	0	0
Stn 4M_052314	1044	1900-01-15 01:40:00	2014-03-12 01:40:00	0	0	0	0	0	0	0	0
Stn 4M_052314	1045	1900-01-15 02:00:00	2014-03-12 02:00:00	0	0	0	0	0	0	0	0
Stn 4M_052314	1046	1900-01-15 02:20:00	2014-03-12 02:20:00	0	0	0	0	0	0	0	0
Stn 4M_052314	1047	1900-01-15 02:40:00	2014-03-12 02:40:00	0	0	0	0	0	0	0	0
Stn 4M_052314	1048	1900-01-15 03:00:00	2014-03-12 03:00:00	0	0	0	0	0	0	0	0
Stn 4M_052314	1049	1900-01-15 03:20:00	2014-03-12 03:20:00	0	0	0	0	0	0	0	0
Stn 4M_052314	1050	1900-01-15 03:40:00	2014-03-12 03:40:00	0	0	0	0	0	0	0	0
Stn 4M_052314	1051	1900-01-15 04:00:00	2014-03-12 04:00:00	0	0	0	0	0	0	0	0
Stn 4M_052314	1052	1900-01-15 04:20:00	2014-03-12 04:20:00	1	0	0	0	0	0	0	0
Stn 4M_052314	1053	1900-01-15 04:40:00	2014-03-12 04:40:00	0	0	0	0	0	0	0	0
Stn 4M_052314	1054	1900-01-15 05:00:00	2014-03-12 05:00:00	0	0	0	0	0	0	0	0
Stn 4M_052314	1055	1900-01-15 05:20:00	2014-03-12 05:20:00	0	0	0	0	0	0	0	0
Stn 4M_052314	1056	1900-01-15 05:40:00	2014-03-12 05:40:00	0	0	0	0	0	0	0	0
Stn 4M_052314	1057	1900-01-15 06:00:00	2014-03-12 06:00:00	0	0	0	0	0	0	0	0
Stn 4M_052314	1058	1900-01-15 06:20:00	2014-03-12 06:20:00	0	0	0	0	0	0	0	0
Stn 4M_052314	1059	1900-01-15 06:40:00	2014-03-12 06:40:00	0	0	0	0	0	0	0	0
Stn 4M_052314	1060	1900-01-15 07:00:00	2014-03-12 07:00:00	0	0	0	0	0	0	0	0
Stn 4M_052314	1061	1900-01-15 07:20:00	2014-03-12 07:20:00	0	0	0	0	0	0	0	0
Stn 4M_052314	1062	1900-01-15 07:40:00	2014-03-12 07:40:00	0	0	0	0	0	0	0	0
Stn 4M_052314	1063	1900-01-15 08:00:00	2014-03-12 08:00:00	0	0	0	0	0	0	0	0
Stn 4M_052314	1064	1900-01-15 08:20:00	2014-03-12 08:20:00	0	0	0	0	0	0	0	0
Stn 4M_052314	1065	1900-01-15 08:40:00	2014-03-12 08:40:00	0	0	0	0	0	0	0	0
Stn 4M_052314	1066	1900-01-15 09:00:00	2014-03-12 09:00:00	0	0	0	0	0	0	0	0
Stn 4M_052314	1067	1900-01-15 09:20:00	2014-03-12 09:20:00	0	0	0	0	0	0	0	0
Stn 4M_052314	1068	1900-01-15 09:40:00	2014-03-12 09:40:00	0	0	0	0	0	0	0	0
Stn 4M_052314	1069	1900-01-15 10:00:00	2014-03-12 10:00:00	0	0	0	0	0	0	0	0
Stn 4M_052314	1070	1900-01-15 10:20:00	2014-03-12 10:20:00	0	0	0	0	0	0	0	0
Stn 4M_052314	1071	1900-01-15 10:40:00	2014-03-12 10:40:00	0	0	0	0	0	0	0	0
Stn 4M_052314	1072	1900-01-15 11:00:00	2014-03-12 11:00:00	0	0	0	0	0	0	0	0
Stn 4M_052314	1073	1900-01-15 11:20:00	2014-03-12 11:20:00	0	0	0	0	0	0	0	0
Stn 4M_052314	1074	1900-01-15 11:40:00	2014-03-12 11:40:00	0	0	0	0	0	0	0	0
Stn 4M_052314	1075	1900-01-15 12:00:00	2014-03-12 12:00:00	0	0	0	0	0	0	0	0
Stn 4M_052314	1076	1900-01-15 12:20:00	2014-03-12 12:20:00	0	0	0	0	0	0	0	0
Stn 4M_052314	1077	1900-01-15 12:40:00	2014-03-12 12:40:00	0	0	0	0	0	0	0	0
Stn 4M_052314	1078	1900-01-15 13:00:00	2014-03-12 13:00:00	0	0	0	0	0	0	0	0
Stn 4M_052314	1079	1900-01-15 13:20:00	2014-03-12 13:20:00	0	0	0	0	0	0	0	0
Stn 4M_052314	1080	1900-01-15 13:40:00	2014-03-12 13:40:00	0	0	0	0	0	0	0	0
Stn 4M_052314	1081	1900-01-15 14:00:00	2014-03-12 14:00:00	0	0	0	0	0	0	0	0
Stn 4M_052314	1082	1900-01-15 14:20:00	2014-03-12 14:20:00	0	0	0	0	0	0	0	0
Stn 4M_052314	1083	1900-01-15 14:40:00	2014-03-12 14:40:00	0	0	0	0	0	0	0	0
Stn 4M_052314	1084	1900-01-15 15:00:00	2014-03-12 15:00:00	0	0	0	0	0	0	0	0
Stn 4M_052314	1085	1900-01-15 15:20:00	2014-03-12 15:20:00	0	0	0	0	0	0	0	0
Stn 4M_052314	1086	1900-01-15 15:40:00	2014-03-12 15:40:00	0	0	0	0	0	0	0	0
Stn 4M_052314	1087	1900-01-15 16:00:00	2014-03-12 16:00:00	0	0	0	0	0	0	0	0
Stn 4M_052314	1088	1900-01-15 16:20:00	2014-03-12 16:20:00	0	0	0	0	0	0	0	0
Stn 4M_052314	1089	1900-01-15 16:40:00	2014-03-12 16:40:00	0	0	0	0	0	0	0	0
Stn 4M_052314	1090	1900-01-15 17:00:00	2014-03-12 17:00:00	0	0	0	0	0	0	0	0
Stn 4M_052314	1091	1900-01-15 17:20:00	2014-03-12 17:20:00	0	0	0	0	0	0	0	0
Stn 4M_052314	1092	1900-01-15 17:40:00	2014-03-12 17:40:00	0	0	0	0	0	0	0	0
Stn 4M_052314	1093	1900-01-15 18:00:00	2014-03-12 18:00:00	0	0	0	0	0	0	0	0
Stn 4M_052314	1094	1900-01-15 18:20:00	2014-03-12 18:20:00	0	0	0	0	0	0	0	0
Stn 4M_052314	1095	1900-01-15 18:40:00	2014-03-12 18:40:00	1	0	0	0	0	0	0	0
Stn 4M_052314	1096	1900-01-15 19:00:00	2014-03-12 19:00:00	1	0	0	0	0	0	0	0
Stn 4M_052314	1097	1900-01-15 19:20:00	2014-03-12 19:20:00	1	0	0	0	0	0	0	0
Stn 4M_052314	1098	1900-01-15 19:40:00	2014-03-12 19:40:00	0	0	0	0	0	0	0	0
Stn 4M_052314	1099	1900-01-15 20:00:00	2014-03-12 20:00:00	0	0	0	0	0	0	0	0
Stn 4M_052314	1100	1900-01-15 20:20:00	2014-03-12 20:20:00	0	0	0	0	0	0	0	0
Stn 4M_052314	1101	1900-01-15 20:40:00	2014-03-12 20:40:00	0	0	0	0	0	0	0	0
Stn 4M_052314	1102	1900-01-15 21:00:00	2014-03-12 21:00:00	0	0	0	0	0	0	0	0
Stn 4M_052314	1103	1900-01-15 21:20:00	2014-03-12 21:20:00	0	0	0	0	0	0	0	0
Stn 4M_052314	1104	1900-01-15 21:40:00	2014-03-12 21:40:00	0	0	0	0	0	0	0	0
Stn 4M_052314	1105	1900-01-15 22:00:00	2014-03-12 22:00:00	0	0	0	0	0	0	0	0
Stn 4M_052314	1106	1900-01-15 22:20:00	2014-03-12 22:20:00	2	0	0	0	0	0	0	0
Stn 4M_052314	1107	1900-01-15 22:40:00	2014-03-12 22:40:00	0	0	0	0	0	0	0	0
Stn 4M_052314	1108	1900-01-15 23:00:00	2014-03-12 23:00:00	0	0	0	0	0	0	0	0
Stn 4M_052314	1109	1900-01-15 23:20:00	2014-03-12 23:20:00	0	0	0	0	0	0	0	0
Stn 4M_052314	1110	1900-01-15 23:40:00	2014-03-12 23:40:00	1	0	0	0	0	0	0	0
Stn 4M_052314	1111	1900-01-16	2014-03-13	0	0	0	0	0	0	0	0
Stn 4M_052314	1112	1900-01-16 00:20:00	2014-03-13 00:20:00	0	0	0	0	0	0	0	0
Stn 4M_052314	1113	1900-01-16 00:40:00	2014-03-13 00:40:00	2	0	0	0	0	0	0	0
Stn 4M_052314	1114	1900-01-16 01:00:00	2014-03-13 01:00:00	0	0	0	0	0	0	0	0
Stn 4M_052314	1115	1900-01-16 01:20:00	2014-03-13 01:20:00	0	0	0	0	0	0	0	0
Stn 4M_052314	1116	1900-01-16 01:40:00	2014-03-13 01:40:00	0	0	0	0	0	0	0	0
Stn 4M_052314	1117	1900-01-16 02:00:00	2014-03-13 02:00:00	0	0	0	0	0	0	0	0
Stn 4M_052314	1118	1900-01-16 02:20:00	2014-03-13 02:20:00	0	0	0	0	0	0	0	0
Stn 4M_052314	1119	1900-01-16 02:40:00	2014-03-13 02:40:00	0	0	0	0	0	0	0	0
Stn 4M_052314	1120	1900-01-16 03:00:00	2014-03-13 03:00:00	0	0	0	0	0	0	0	0
Stn 4M_052314	1121	1900-01-16 03:20:00	2014-03-13 03:20:00	0	0	0	0	0	0	0	0
Stn 4M_052314	1122	1900-01-16 03:40:00	2014-03-13 03:40:00	0	0	0	0	0	0	0	0
Stn 4M_052314	1123	1900-01-16 04:00:00	2014-03-13 04:00:00	0	0	0	0	0	0	0	0
Stn 4M_052314	1124	1900-01-16 04:20:00	2014-03-13 04:20:00	0	0	0	0	0	0	0	0
Stn 4M_052314	1125	1900-01-16 04:40:00	2014-03-13 04:40:00	0	0	0	0	0	0	0	0
Stn 4M_052314	1126	1900-01-16 05:00:00	2014-03-13 05:00:00	0	0	0	0	0	0	0	0
Stn 4M_052314	1127	1900-01-16 05:20:00	2014-03-13 05:20:00	0	0	0	0	0	0	0	0
Stn 4M_052314	1128	1900-01-16 05:40:00	2014-03-13 05:40:00	0	0	0	0	0	0	0	0
Stn 4M_052314	1129	1900-01-16 06:00:00	2014-03-13 06:00:00	0	0	0	0	0	0	0	0
Stn 4M_052314	1130	1900-01-16 06:20:00	2014-03-13 06:20:00	0	0	0	0	0	0	0	0
Stn 4M_052314	1131	1900-01-16 06:40:00	2014-03-13 06:40:00	0	0	0	0	0	0	0	0
Stn 4M_052314	1132	1900-01-16 07:00:00	2014-03-13 07:00:00	0	0	0	0	0	0	0	0
Stn 4M_052314	1133	1900-01-16 07:20:00	2014-03-13 07:20:00	0	0	0	0	0	0	0	0
Stn 4M_052314	1134	1900-01-16 07:40:00	2014-03-13 07:40:00	0	0	0	0	0	0	0	0
Stn 4M_052314	1135	1900-01-16 08:00:00	2014-03-13 08:00:00	0	0	0	0	0	0	0	0
Stn 4M_052314	1136	1900-01-16 08:20:00	2014-03-13 08:20:00	0	0	0	0	0	0	0	0
Stn 4M_052314	1137	1900-01-16 08:40:00	2014-03-13 08:40:00	0	0	0	0	0	0	0	0
Stn 4M_052314	1138	1900-01-16 09:00:00	2014-03-13 09:00:00	0	0	0	0	0	0	0	0
Stn 4M_052314	1139	1900-01-16 09:20:00	2014-03-13 09:20:00	0	0	0	0	0	0	0	0
Stn 4M_052314	1140	1900-01-16 09:40:00	2014-03-13 09:40:00	0	0	0	0	0	0	0	0
Stn 4M_052314	1141	1900-01-16 10:00:00	2014-03-13 10:00:00	0	0	0	0	0	0	0	0
Stn 4M_052314	1142	1900-01-16 10:20:00	2014-03-13 10:20:00	0	0	0	0	0	0	0	0
Stn 4M_052314	1143	1900-01-16 10:40:00	2014-03-13 10:40:00	0	0	0	0	0	0	0	0
Stn 4M_052314	1144	1900-01-16 11:00:00	2014-03-13 11:00:00	0	0	0	0	0	0	0	0
Stn 4M_052314	1145	1900-01-16 11:20:00	2014-03-13 11:20:00	0	0	0	0	0	0	0	0
Stn 4M_052314	1146	1900-01-16 11:40:00	2014-03-13 11:40:00	0	0	0	0	0	0	0	0
Stn 4M_052314	1147	1900-01-16 12:00:00	2014-03-13 12:00:00	0	0	0	0	0	0	0	0
Stn 4M_052314	1148	1900-01-16 12:20:00	2014-03-13 12:20:00	0	0	0	0	0	0	0	0
Stn 4M_052314	1149	1900-01-16 12:40:00	2014-03-13 12:40:00	0	0	0	0	0	0	0	0
Stn 4M_052314	1150	1900-01-16 13:00:00	2014-03-13 13:00:00	0	0	0	0	0	0	0	0
Stn 4M_052314	1151	1900-01-16 13:20:00	2014-03-13 13:20:00	0	0	0	0	0	0	0	0
Stn 4M_052314	1152	1900-01-16 13:40:00	2014-03-13 13:40:00	0	0	0	0	0	0	0	0
Stn 4M_052314	1153	1900-01-16 14:00:00	2014-03-13 14:00:00	0	0	0	0	0	0	0	0
Stn 4M_052314	1154	1900-01-16 14:20:00	2014-03-13 14:20:00	0	0	0	0	0	0	0	0
Stn 4M_052314	1155	1900-01-16 14:40:00	2014-03-13 14:40:00	0	0	0	0	0	0	0	0
Stn 4M_052314	1156	1900-01-16 15:00:00	2014-03-13 15:00:00	0	0	0	0	0	0	0	0
Stn 4M_052314	1157	1900-01-16 15:20:00	2014-03-13 15:20:00	0	0	0	0	0	0	0	0
Stn 4M_052314	1158	1900-01-16 15:40:00	2014-03-13 15:40:00	0	0	0	0	0	0	0	0
Stn 4M_052314	1159	1900-01-16 16:00:00	2014-03-13 16:00:00	0	0	0	0	0	0	0	0
Stn 4M_052314	1160	1900-01-16 16:20:00	2014-03-13 16:20:00	0	0	0	0	0	0	0	0
Stn 4M_052314	1161	1900-01-16 16:40:00	2014-03-13 16:40:00	0	0	0	0	0	0	0	0
Stn 4M_052314	1162	1900-01-16 17:00:00	2014-03-13 17:00:00	0	0	0	0	0	0	0	0
Stn 4M_052314	1163	1900-01-16 17:20:00	2014-03-13 17:20:00	0	0	0	0	0	0	0	0
Stn 4M_052314	1164	1900-01-16 17:40:00	2014-03-13 17:40:00	0	0	0	0	0	0	0	0
Stn 4M_052314	1165	1900-01-16 18:00:00	2014-03-13 18:00:00	0	0	0	0	0	0	0	0
Stn 4M_052314	1166	1900-01-16 18:20:00	2014-03-13 18:20:00	0	0	0	0	0	0	0	0
Stn 4M_052314	1167	1900-01-16 18:40:00	2014-03-13 18:40:00	0	0	0	0	0	0	0	0
Stn 4M_052314	1168	1900-01-16 19:00:00	2014-03-13 19:00:00	0	0	0	0	0	0	0	0
Stn 4M_052314	1169	1900-01-16 19:20:00	2014-03-13 19:20:00	1	0	0	0	0	0	0	0
Stn 4M_052314	1170	1900-01-16 19:40:00	2014-03-13 19:40:00	0	0	0	0	0	0	0	0
Stn 4M_052314	1171	1900-01-16 20:00:00	2014-03-13 20:00:00	0	0	0	0	0	0	0	0
Stn 4M_052314	1172	1900-01-16 20:20:00	2014-03-13 20:20:00	0	0	0	0	0	0	0	0
Stn 4M_052314	1173	1900-01-16 20:40:00	2014-03-13 20:40:00	0	0	0	0	0	0	0	0
Stn 4M_052314	1174	1900-01-16 21:00:00	2014-03-13 21:00:00	1	0	0	0	0	0	0	0
Stn 4M_052314	1175	1900-01-16 21:20:00	2014-03-13 21:20:00	1	0	0	0	0	0	0	0
Stn 4M_052314	1176	1900-01-16 21:40:00	2014-03-13 21:40:00	0	0	0	0	0	0	0	0
Stn 4M_052314	1177	1900-01-16 22:00:00	2014-03-13 22:00:00	0	0	0	0	0	0	0	0
Stn 4M_052314	1178	1900-01-16 22:20:00	2014-03-13 22:20:00	0	0	0	0	0	0	0	0
Stn 4M_052314	1179	1900-01-16 22:40:00	2014-03-13 22:40:00	0	0	0	0	0	0	0	0
Stn 4M_052314	1180	1900-01-16 23:00:00	2014-03-13 23:00:00	0	0	0	0	0	0	0	0
Stn 4M_052314	1181	1900-01-16 23:20:00	2014-03-13 23:20:00	0	0	0	0	0	0	0	0
Stn 4M_052314	1182	1900-01-16 23:40:00	2014-03-13 23:40:00	0	0	0	0	0	0	0	0
Stn 4M_052314	1183	1900-01-17	2014-03-14	0	0	0	0	0	0	0	0
Stn 4M_052314	1184	1900-01-17 00:20:00	2014-03-14 00:20:00	0	0	0	0	0	0	0	0
Stn 4M_052314	1185	1900-01-17 00:40:00	2014-03-14 00:40:00	0	0	0	0	0	0	0	0
Stn 4M_052314	1186	1900-01-17 01:00:00	2014-03-14 01:00:00	0	0	0	0	0	0	0	0
Stn 4M_052314	1187	1900-01-17 01:20:00	2014-03-14 01:20:00	0	0	0	0	0	0	0	0
Stn 4M_052314	1188	1900-01-17 01:40:00	2014-03-14 01:40:00	0	0	0	0	0	0	0	0
Stn 4M_052314	1189	1900-01-17 02:00:00	2014-03-14 02:00:00	0	0	0	0	0	0	0	0
Stn 4M_052314	1190	1900-01-17 02:20:00	2014-03-14 02:20:00	0	0	0	0	0	0	0	0
Stn 4M_052314	1191	1900-01-17 02:40:00	2014-03-14 02:40:00	0	0	0	0	0	0	0	0
Stn 4M_052314	1192	1900-01-17 03:00:00	2014-03-14 03:00:00	0	0	0	0	0	0	0	0
Stn 4M_052314	1193	1900-01-17 03:20:00	2014-03-14 03:20:00	0	0	0	0	0	0	0	0
Stn 4M_052314	1194	1900-01-17 03:40:00	2014-03-14 03:40:00	0	0	0	0	0	0	0	0
Stn 4M_052314	1195	1900-01-17 04:00:00	2014-03-14 04:00:00	0	0	0	0	0	0	0	0
Stn 4M_052314	1196	1900-01-17 04:20:00	2014-03-14 04:20:00	0	0	0	0	0	0	0	0
Stn 4M_052314	1197	1900-01-17 04:40:00	2014-03-14 04:40:00	0	0	0	0	0	0	0	0
Stn 4M_052314	1198	1900-01-17 05:00:00	2014-03-14 05:00:00	0	0	0	0	0	0	0	0
Stn 4M_052314	1199	1900-01-17 05:20:00	2014-03-14 05:20:00	0	0	0	0	0	0	0	0
Stn 4M_052314	1200	1900-01-17 05:40:00	2014-03-14 05:40:00	0	0	0	0	0	0	0	0
Stn 4M_052314	1201	1900-01-17 06:00:00	2014-03-14 06:00:00	0	0	0	0	0	0	0	0
Stn 4M_052314	1202	1900-01-17 06:20:00	2014-03-14 06:20:00	0	0	0	0	0	0	0	0
Stn 4M_052314	1203	1900-01-17 06:40:00	2014-03-14 06:40:00	0	0	0	0	0	0	0	0
Stn 4M_052314	1204	1900-01-17 07:00:00	2014-03-14 07:00:00	0	0	0	0	0	0	0	0
Stn 4M_052314	1205	1900-01-17 07:20:00	2014-03-14 07:20:00	0	0	0	0	0	0	0	0
Stn 4M_052314	1206	1900-01-17 07:40:00	2014-03-14 07:40:00	0	0	0	0	0	0	0	0
Stn 4M_052314	1207	1900-01-17 08:00:00	2014-03-14 08:00:00	0	0	0	0	0	0	0	0
Stn 4M_052314	1208	1900-01-17 08:20:00	2014-03-14 08:20:00	0	0	0	0	0	0	0	0
Stn 4M_052314	1209	1900-01-17 08:40:00	2014-03-14 08:40:00	0	0	0	0	0	0	0	0
Stn 4M_052314	1210	1900-01-17 09:00:00	2014-03-14 09:00:00	0	0	0	0	0	0	0	0
Stn 4M_052314	1211	1900-01-17 09:20:00	2014-03-14 09:20:00	0	0	0	0	0	0	0	0
Stn 4M_052314	1212	1900-01-17 09:40:00	2014-03-14 09:40:00	0	0	0	0	0	0	0	0
Stn 4M_052314	1213	1900-01-17 10:00:00	2014-03-14 10:00:00	0	0	0	0	0	0	0	0
Stn 4M_052314	1214	1900-01-17 10:20:00	2014-03-14 10:20:00	0	0	0	0	0	0	0	0
Stn 4M_052314	1215	1900-01-17 10:40:00	2014-03-14 10:40:00	0	0	0	0	0	0	0	0
Stn 4M_052314	1216	1900-01-17 11:00:00	2014-03-14 11:00:00	0	0	0	0	0	0	0	0
Stn 4M_052314	1217	1900-01-17 11:20:00	2014-03-14 11:20:00	0	0	0	0	0	0	0	0
Stn 4M_052314	1218	1900-01-17 11:40:00	2014-03-14 11:40:00	0	0	0	0	0	0	0	0
Stn 4M_052314	1219	1900-01-17 12:00:00	2014-03-14 12:00:00	0	0	0	0	0	0	0	0
Stn 4M_052314	1220	1900-01-17 12:20:00	2014-03-14 12:20:00	0	0	0	0	0	0	0	0
Stn 4M_052314	1221	1900-01-17 12:40:00	2014-03-14 12:40:00	0	0	0	0	0	0	0	0
Stn 4M_052314	1222	1900-01-17 13:00:00	2014-03-14 13:00:00	0	0	0	0	0	0	0	0
Stn 4M_052314	1223	1900-01-17 13:20:00	2014-03-14 13:20:00	0	0	0	0	0	0	0	0
Stn 4M_052314	1224	1900-01-17 13:40:00	2014-03-14 13:40:00	0	0	0	0	0	0	0	0
Stn 4M_052314	1225	1900-01-17 14:00:00	2014-03-14 14:00:00	0	0	0	0	0	0	0	0
Stn 4M_052314	1226	1900-01-17 14:20:00	2014-03-14 14:20:00	0	0	0	0	0	0	0	0
Stn 4M_052314	1227	1900-01-17 14:40:00	2014-03-14 14:40:00	0	0	0	0	0	0	0	0
Stn 4M_052314	1228	1900-01-17 15:00:00	2014-03-14 15:00:00	0	0	0	0	0	0	0	0
Stn 4M_052314	1229	1900-01-17 15:20:00	2014-03-14 15:20:00	0	0	0	0	0	0	0	0
Stn 4M_052314	1230	1900-01-17 15:40:00	2014-03-14 15:40:00	0	0	0	0	0	0	0	0
Stn 4M_052314	1231	1900-01-17 16:00:00	2014-03-14 16:00:00	0	0	0	0	0	0	0	0
Stn 4M_052314	1232	1900-01-17 16:20:00	2014-03-14 16:20:00	0	0	0	0	0	0	0	0
Stn 4M_052314	1233	1900-01-17 16:40:00	2014-03-14 16:40:00	0	0	0	0	0	0	0	0
Stn 4M_052314	1234	1900-01-17 17:00:00	2014-03-14 17:00:00	0	0	0	0	0	0	0	0
Stn 4M_052314	1235	1900-01-17 17:20:00	2014-03-14 17:20:00	0	0	0	0	0	0	0	0
Stn 4M_052314	1236	1900-01-17 17:40:00	2014-03-14 17:40:00	0	0	0	0	0	0	0	0
Stn 4M_052314	1237	1900-01-17 18:00:00	2014-03-14 18:00:00	0	0	0	0	0	0	0	0
Stn 4M_052314	1238	1900-01-17 18:20:00	2014-03-14 18:20:00	0	0	0	0	0	0	0	0
Stn 4M_052314	1239	1900-01-17 18:40:00	2014-03-14 18:40:00	0	0	0	0	0	0	0	0
Stn 4M_052314	1240	1900-01-17 19:00:00	2014-03-14 19:00:00	0	0	0	0	0	0	0	0
Stn 4M_052314	1241	1900-01-17 19:20:00	2014-03-14 19:20:00	0	0	0	0	0	0	0	0
Stn 4M_052314	1242	1900-01-17 19:40:00	2014-03-14 19:40:00	0	0	0	0	0	0	0	0
Stn 4M_052314	1243	1900-01-17 20:00:00	2014-03-14 20:00:00	0	0	0	0	0	0	0	0
Stn 4M_052314	1244	1900-01-17 20:20:00	2014-03-14 20:20:00	0	0	0	0	0	0	0	0
Stn 4M_052314	1245	1900-01-17 20:40:00	2014-03-14 20:40:00	0	0	0	0	0	0	0	0
Stn 4M_052314	1246	1900-01-17 21:00:00	2014-03-14 21:00:00	0	0	0	0	0	0	0	0
Stn 4M_052314	1247	1900-01-17 21:20:00	2014-03-14 21:20:00	0	0	0	0	0	0	0	0
Stn 4M_052314	1248	1900-01-17 21:40:00	2014-03-14 21:40:00	0	0	0	0	0	0	0	0
Stn 4M_052314	1249	1900-01-17 22:00:00	2014-03-14 22:00:00	0	0	0	0	0	0	0	0
Stn 4M_052314	1250	1900-01-17 22:20:00	2014-03-14 22:20:00	0	0	0	0	0	0	0	0
Stn 4M_052314	1251	1900-01-17 22:40:00	2014-03-14 22:40:00	0	0	0	0	0	0	0	0
Stn 4M_052314	1252	1900-01-17 23:00:00	2014-03-14 23:00:00	0	0	0	0	0	0	0	0
Stn 4M_052314	1253	1900-01-17 23:20:00	2014-03-14 23:20:00	0	0	0	0	0	0	0	0
Stn 4M_052314	1254	1900-01-17 23:40:00	2014-03-14 23:40:00	0	0	0	0	0	0	0	0
Stn 4M_052314	1255	1900-01-18	2014-03-15	0	0	0	0	0	0	0	0
Stn 4M_052314	1256	1900-01-18 00:20:00	2014-03-15 00:20:00	0	0	0	0	0	0	0	0
Stn 4M_052314	1257	1900-01-18 00:40:00	2014-03-15 00:40:00	0	0	0	0	0	0	0	0
Stn 4M_052314	1258	1900-01-18 01:00:00	2014-03-15 01:00:00	0	0	0	0	0	0	0	0
Stn 4M_052314	1259	1900-01-18 01:20:00	2014-03-15 01:20:00	0	0	0	0	0	0	0	0
Stn 4M_052314	1260	1900-01-18 01:40:00	2014-03-15 01:40:00	0	0	0	0	0	0	0	0
Stn 4M_052314	1261	1900-01-18 02:00:00	2014-03-15 02:00:00	0	0	0	0	0	0	0	0
Stn 4M_052314	1262	1900-01-18 02:20:00	2014-03-15 02:20:00	0	0	0	0	0	0	0	0
Stn 4M_052314	1263	1900-01-18 02:40:00	2014-03-15 02:40:00	0	0	0	0	0	0	0	0
Stn 4M_052314	1264	1900-01-18 03:00:00	2014-03-15 03:00:00	0	0	0	0	0	0	0	0
Stn 4M_052314	1265	1900-01-18 03:20:00	2014-03-15 03:20:00	0	0	0	0	0	0	0	0
Stn 4M_052314	1266	1900-01-18 03:40:00	2014-03-15 03:40:00	0	0	0	0	0	0	0	0
Stn 4M_052314	1267	1900-01-18 04:00:00	2014-03-15 04:00:00	0	0	0	0	0	0	0	0
Stn 4M_052314	1268	1900-01-18 04:20:00	2014-03-15 04:20:00	0	0	0	0	0	0	0	0
Stn 4M_052314	1269	1900-01-18 04:40:00	2014-03-15 04:40:00	0	0	0	0	0	0	0	0
Stn 4M_052314	1270	1900-01-18 05:00:00	2014-03-15 05:00:00	0	0	0	0	0	0	0	0
Stn 4M_052314	1271	1900-01-18 05:20:00	2014-03-15 05:20:00	0	0	0	0	0	0	0	0
Stn 4M_052314	1272	1900-01-18 05:40:00	2014-03-15 05:40:00	0	0	0	0	0	0	0	0
Stn 4M_052314	1273	1900-01-18 06:00:00	2014-03-15 06:00:00	0	0	0	0	0	0	0	0
Stn 4M_052314	1274	1900-01-18 06:20:00	2014-03-15 06:20:00	0	0	0	0	0	0	0	0
Stn 4M_052314	1275	1900-01-18 06:40:00	2014-03-15 06:40:00	0	0	0	0	0	0	0	0
Stn 4M_052314	1276	1900-01-18 07:00:00	2014-03-15 07:00:00	0	0	0	0	0	0	0	0
Stn 4M_052314	1277	1900-01-18 07:20:00	2014-03-15 07:20:00	0	0	0	0	0	0	0	0
Stn 4M_052314	1278	1900-01-18 07:40:00	2014-03-15 07:40:00	0	0	0	0	0	0	0	0
Stn 4M_052314	1279	1900-01-18 08:00:00	2014-03-15 08:00:00	0	0	0	0	0	0	0	0
Stn 4M_052314	1280	1900-01-18 08:20:00	2014-03-15 08:20:00	0	0	0	0	0	0	0	0
Stn 4M_052314	1281	1900-01-18 08:40:00	2014-03-15 08:40:00	0	0	0	0	0	0	0	0
Stn 4M_052314	1282	1900-01-18 09:00:00	2014-03-15 09:00:00	0	0	0	0	0	0	0	0
Stn 4M_052314	1283	1900-01-18 09:20:00	2014-03-15 09:20:00	0	0	0	0	0	0	0	0
Stn 4M_052314	1284	1900-01-18 09:40:00	2014-03-15 09:40:00	0	0	0	0	0	0	0	0
Stn 4M_052314	1285	1900-01-18 10:00:00	2014-03-15 10:00:00	0	0	0	0	0	0	0	0
Stn 4M_052314	1286	1900-01-18 10:20:00	2014-03-15 10:20:00	0	0	0	0	0	0	0	0
Stn 4M_052314	1287	1900-01-18 10:40:00	2014-03-15 10:40:00	0	0	0	0	0	0	0	0
Stn 4M_052314	1288	1900-01-18 11:00:00	2014-03-15 11:00:00	0	0	0	0	0	0	0	0
Stn 4M_052314	1289	1900-01-18 11:20:00	2014-03-15 11:20:00	0	0	0	0	0	0	0	0
Stn 4M_052314	1290	1900-01-18 11:40:00	2014-03-15 11:40:00	0	0	0	0	0	0	0	0
Stn 4M_052314	1291	1900-01-18 12:00:00	2014-03-15 12:00:00	0	0	0	0	0	0	0	0
Stn 4M_052314	1292	1900-01-18 12:20:00	2014-03-15 12:20:00	0	0	0	0	0	0	0	0
Stn 4M_052314	1293	1900-01-18 12:40:00	2014-03-15 12:40:00	0	0	0	0	0	0	0	0
Stn 4M_052314	1294	1900-01-18 13:00:00	2014-03-15 13:00:00	0	0	0	0	0	0	0	0
Stn 4M_052314	1295	1900-01-18 13:20:00	2014-03-15 13:20:00	0	0	0	0	0	0	0	0
Stn 4M_052314	1296	1900-01-18 13:40:00	2014-03-15 13:40:00	0	0	0	0	0	0	0	0
Stn 4M_052314	1297	1900-01-18 14:00:00	2014-03-15 14:00:00	0	0	0	0	0	0	0	0
Stn 4M_052314	1298	1900-01-18 14:20:00	2014-03-15 14:20:00	0	0	0	0	0	0	0	0
Stn 4M_052314	1299	1900-01-18 14:40:00	2014-03-15 14:40:00	0	0	0	0	0	0	0	0
Stn 4M_052314	1300	1900-01-18 15:00:00	2014-03-15 15:00:00	0	0	0	0	0	0	0	0
Stn 4M_052314	1301	1900-01-18 15:20:00	2014-03-15 15:20:00	0	0	0	0	0	0	0	0
Stn 4M_052314	1302	1900-01-18 15:40:00	2014-03-15 15:40:00	0	0	0	0	0	0	0	0
Stn 4M_052314	1303	1900-01-18 16:00:00	2014-03-15 16:00:00	0	0	0	0	0	0	0	0
Stn 4M_052314	1304	1900-01-18 16:20:00	2014-03-15 16:20:00	0	0	0	0	0	0	0	0
Stn 4M_052314	1305	1900-01-18 16:40:00	2014-03-15 16:40:00	0	0	0	0	0	0	0	0
Stn 4M_052314	1306	1900-01-18 17:00:00	2014-03-15 17:00:00	0	0	0	0	0	0	0	0
Stn 4M_052314	1307	1900-01-18 17:20:00	2014-03-15 17:20:00	0	0	0	0	0	0	0	0
Stn 4M_052314	1308	1900-01-18 17:40:00	2014-03-15 17:40:00	0	0	0	0	0	0	0	0
Stn 4M_052314	1309	1900-01-18 18:00:00	2014-03-15 18:00:00	0	0	0	0	0	0	0	0
Stn 4M_052314	1310	1900-01-18 18:20:00	2014-03-15 18:20:00	0	0	0	0	0	0	0	0
Stn 4M_052314	1311	1900-01-18 18:40:00	2014-03-15 18:40:00	0	0	0	0	0	0	0	0
Stn 4M_052314	1312	1900-01-18 19:00:00	2014-03-15 19:00:00	0	0	0	0	0	0	0	0
Stn 4M_052314	1313	1900-01-18 19:20:00	2014-03-15 19:20:00	0	0	0	0	0	0	0	0
Stn 4M_052314	1314	1900-01-18 19:40:00	2014-03-15 19:40:00	0	0	0	0	0	0	0	0
Stn 4M_052314	1315	1900-01-18 20:00:00	2014-03-15 20:00:00	0	0	0	0	0	0	0	0
Stn 4M_052314	1316	1900-01-18 20:20:00	2014-03-15 20:20:00	0	0	0	0	0	0	0	0
Stn 4M_052314	1317	1900-01-18 20:40:00	2014-03-15 20:40:00	0	0	0	0	0	0	0	0
Stn 4M_052314	1318	1900-01-18 21:00:00	2014-03-15 21:00:00	0	0	0	0	0	0	0	0
Stn 4M_052314	1319	1900-01-18 21:20:00	2014-03-15 21:20:00	0	0	0	0	0	0	0	0
Stn 4M_052314	1320	1900-01-18 21:40:00	2014-03-15 21:40:00	0	0	0	0	0	0	0	0
Stn 4M_052314	1321	1900-01-18 22:00:00	2014-03-15 22:00:00	1	0	0	0	0	0	0	0
Stn 4M_052314	1322	1900-01-18 22:20:00	2014-03-15 22:20:00	0	0	0	0	0	0	0	0
Stn 4M_052314	1323	1900-01-18 22:40:00	2014-03-15 22:40:00	0	0	0	0	0	0	0	0
Stn 4M_052314	1324	1900-01-18 23:00:00	2014-03-15 23:00:00	0	0	0	0	0	0	0	0
Stn 4M_052314	1325	1900-01-18 23:20:00	2014-03-15 23:20:00	0	0	0	0	0	0	0	0
Stn 4M_052314	1326	1900-01-18 23:40:00	2014-03-15 23:40:00	0	0	0	0	0	0	0	0
Stn 4M_052314	1327	1900-01-19	2014-03-16	0	0	0	0	0	0	0	0
Stn 4M_052314	1328	1900-01-19 00:20:00	2014-03-16 00:20:00	0	0	0	0	0	0	0	0
Stn 4M_052314	1329	1900-01-19 00:40:00	2014-03-16 00:40:00	0	0	0	0	0	0	0	0
Stn 4M_052314	1330	1900-01-19 01:00:00	2014-03-16 01:00:00	0	0	0	0	0	0	0	0
Stn 4M_052314	1331	1900-01-19 01:20:00	2014-03-16 01:20:00	0	0	0	0	0	0	0	0
Stn 4M_052314	1332	1900-01-19 01:40:00	2014-03-16 01:40:00	0	0	0	0	0	0	0	0
Stn 4M_052314	1333	1900-01-19 02:00:00	2014-03-16 02:00:00	0	0	0	0	0	0	0	0
Stn 4M_052314	1334	1900-01-19 02:20:00	2014-03-16 02:20:00	0	0	0	0	0	0	0	0
Stn 4M_052314	1335	1900-01-19 02:40:00	2014-03-16 02:40:00	0	0	0	0	0	0	0	0
Stn 4M_052314	1336	1900-01-19 03:00:00	2014-03-16 03:00:00	0	0	0	0	0	0	0	0
Stn 4M_052314	1337	1900-01-19 03:20:00	2014-03-16 03:20:00	0	0	0	0	0	0	0	0
Stn 4M_052314	1338	1900-01-19 03:40:00	2014-03-16 03:40:00	0	0	0	0	0	0	0	0
Stn 4M_052314	1339	1900-01-19 04:00:00	2014-03-16 04:00:00	0	0	0	0	0	0	0	0
Stn 4M_052314	1340	1900-01-19 04:20:00	2014-03-16 04:20:00	0	0	0	0	0	0	0	0
Stn 4M_052314	1341	1900-01-19 04:40:00	2014-03-16 04:40:00	0	0	0	0	0	0	0	0
Stn 4M_052314	1342	1900-01-19 05:00:00	2014-03-16 05:00:00	0	0	0	0	0	0	0	0
Stn 4M_052314	1343	1900-01-19 05:20:00	2014-03-16 05:20:00	0	0	0	0	0	0	0	0
Stn 4M_052314	1344	1900-01-19 05:40:00	2014-03-16 05:40:00	0	0	0	0	0	0	0	0
Stn 4M_052314	1345	1900-01-19 06:00:00	2014-03-16 06:00:00	0	0	0	0	0	0	0	0
Stn 4M_052314	1346	1900-01-19 06:20:00	2014-03-16 06:20:00	0	0	0	0	0	0	0	0
Stn 4M_052314	1347	1900-01-19 06:40:00	2014-03-16 06:40:00	0	0	0	0	0	0	0	0
Stn 4M_052314	1348	1900-01-19 07:00:00	2014-03-16 07:00:00	0	0	0	0	0	0	0	0
Stn 4M_052314	1349	1900-01-19 07:20:00	2014-03-16 07:20:00	0	0	0	0	0	0	0	0
Stn 4M_052314	1350	1900-01-19 07:40:00	2014-03-16 07:40:00	0	0	0	0	0	0	0	0
Stn 4M_052314	1351	1900-01-19 08:00:00	2014-03-16 08:00:00	0	0	0	0	0	0	0	0
Stn 4M_052314	1352	1900-01-19 08:20:00	2014-03-16 08:20:00	0	0	0	0	0	0	0	0
Stn 4M_052314	1353	1900-01-19 08:40:00	2014-03-16 08:40:00	0	0	0	0	0	0	0	0
Stn 4M_052314	1354	1900-01-19 09:00:00	2014-03-16 09:00:00	0	0	0	0	0	0	0	0
Stn 4M_052314	1355	1900-01-19 09:20:00	2014-03-16 09:20:00	0	0	0	0	0	0	0	0
Stn 4M_052314	1356	1900-01-19 09:40:00	2014-03-16 09:40:00	0	0	0	0	0	0	0	0
Stn 4M_052314	1357	1900-01-19 10:00:00	2014-03-16 10:00:00	0	0	0	0	0	0	0	0
Stn 4M_052314	1358	1900-01-19 10:20:00	2014-03-16 10:20:00	0	0	0	0	0	0	0	0
Stn 4M_052314	1359	1900-01-19 10:40:00	2014-03-16 10:40:00	0	0	0	0	0	0	0	0
Stn 4M_052314	1360	1900-01-19 11:00:00	2014-03-16 11:00:00	0	0	0	0	0	0	0	0
Stn 4M_052314	1361	1900-01-19 11:20:00	2014-03-16 11:20:00	0	0	0	0	0	0	0	0
Stn 4M_052314	1362	1900-01-19 11:40:00	2014-03-16 11:40:00	0	0	0	0	0	0	0	0
Stn 4M_052314	1363	1900-01-19 12:00:00	2014-03-16 12:00:00	0	0	0	0	0	0	0	0
Stn 4M_052314	1364	1900-01-19 12:20:00	2014-03-16 12:20:00	0	0	0	0	0	0	0	0
Stn 4M_052314	1365	1900-01-19 12:40:00	2014-03-16 12:40:00	0	0	0	0	0	0	0	0
Stn 4M_052314	1366	1900-01-19 13:00:00	2014-03-16 13:00:00	0	0	0	0	0	0	0	0
Stn 4M_052314	1367	1900-01-19 13:20:00	2014-03-16 13:20:00	0	0	0	0	0	0	0	0
Stn 4M_052314	1368	1900-01-19 13:40:00	2014-03-16 13:40:00	0	0	0	0	0	0	0	0
Stn 4M_052314	1369	1900-01-19 14:00:00	2014-03-16 14:00:00	0	0	0	0	0	0	0	0
Stn 4M_052314	1370	1900-01-19 14:20:00	2014-03-16 14:20:00	0	0	0	0	0	0	0	0
Stn 4M_052314	1371	1900-01-19 14:40:00	2014-03-16 14:40:00	0	0	0	0	0	0	0	0
Stn 4M_052314	1372	1900-01-19 15:00:00	2014-03-16 15:00:00	0	0	0	0	0	0	0	0
Stn 4M_052314	1373	1900-01-19 15:20:00	2014-03-16 15:20:00	0	0	0	0	0	0	0	0
Stn 4M_052314	1374	1900-01-19 15:40:00	2014-03-16 15:40:00	0	0	0	0	0	0	0	0
Stn 4M_052314	1375	1900-01-19 16:00:00	2014-03-16 16:00:00	0	0	0	0	0	0	0	0
Stn 4M_052314	1376	1900-01-19 16:20:00	2014-03-16 16:20:00	0	0	0	0	0	0	0	0
Stn 4M_052314	1377	1900-01-19 16:40:00	2014-03-16 16:40:00	0	0	0	0	0	0	0	0
Stn 4M_052314	1378	1900-01-19 17:00:00	2014-03-16 17:00:00	0	0	0	0	0	0	0	0
Stn 4M_052314	1379	1900-01-19 17:20:00	2014-03-16 17:20:00	0	0	0	0	0	0	0	0
Stn 4M_052314	1380	1900-01-19 17:40:00	2014-03-16 17:40:00	0	0	0	0	0	0	0	0
Stn 4M_052314	1381	1900-01-19 18:00:00	2014-03-16 18:00:00	0	0	0	0	0	0	0	0
Stn 4M_052314	1382	1900-01-19 18:20:00	2014-03-16 18:20:00	0	0	0	0	0	0	0	0
Stn 4M_052314	1383	1900-01-19 18:40:00	2014-03-16 18:40:00	0	0	0	0	0	0	0	0
Stn 4M_052314	1384	1900-01-19 19:00:00	2014-03-16 19:00:00	0	0	0	0	0	0	0	0
Stn 4M_052314	1385	1900-01-19 19:20:00	2014-03-16 19:20:00	0	0	0	0	0	0	0	0
Stn 4M_052314	1386	1900-01-19 19:40:00	2014-03-16 19:40:00	0	0	0	0	0	0	0	0
Stn 4M_052314	1387	1900-01-19 20:00:00	2014-03-16 20:00:00	0	0	0	0	0	0	0	0
Stn 4M_052314	1388	1900-01-19 20:20:00	2014-03-16 20:20:00	0	0	0	0	0	0	0	0
Stn 4M_052314	1389	1900-01-19 20:40:00	2014-03-16 20:40:00	0	0	0	0	0	0	0	0
Stn 4M_052314	1390	1900-01-19 21:00:00	2014-03-16 21:00:00	0	0	0	0	0	0	0	0
Stn 4M_052314	1391	1900-01-19 21:20:00	2014-03-16 21:20:00	0	0	0	0	0	0	0	0
Stn 4M_052314	1392	1900-01-19 21:40:00	2014-03-16 21:40:00	0	0	0	0	0	0	0	0
Stn 4M_052314	1393	1900-01-19 22:00:00	2014-03-16 22:00:00	0	0	0	0	0	0	0	0
Stn 4M_052314	1394	1900-01-19 22:20:00	2014-03-16 22:20:00	0	0	0	0	0	0	0	0
Stn 4M_052314	1395	1900-01-19 22:40:00	2014-03-16 22:40:00	0	0	0	0	0	0	0	0
Stn 4M_052314	1396	1900-01-19 23:00:00	2014-03-16 23:00:00	0	0	0	0	0	0	0	0
Stn 4M_052314	1397	1900-01-19 23:20:00	2014-03-16 23:20:00	2	0	0	0	0	0	0	0
Stn 4M_052314	1398	1900-01-19 23:40:00	2014-03-16 23:40:00	2	0	0	0	0	0	0	0
Stn 4M_052314	1399	1900-01-20	2014-03-17	1	0	0	0	0	0	0	0
Stn 4M_052314	1400	1900-01-20 00:20:00	2014-03-17 00:20:00	0	0	0	0	0	0	0	0
Stn 4M_052314	1401	1900-01-20 00:40:00	2014-03-17 00:40:00	0	0	0	0	0	0	0	0
Stn 4M_052314	1402	1900-01-20 01:00:00	2014-03-17 01:00:00	0	0	0	0	0	0	0	0
Stn 4M_052314	1403	1900-01-20 01:20:00	2014-03-17 01:20:00	0	0	0	0	0	0	0	0
Stn 4M_052314	1404	1900-01-20 01:40:00	2014-03-17 01:40:00	0	0	0	0	0	0	0	0
Stn 4M_052314	1405	1900-01-20 02:00:00	2014-03-17 02:00:00	0	0	0	0	0	0	0	0
Stn 4M_052314	1406	1900-01-20 02:20:00	2014-03-17 02:20:00	0	0	0	0	0	0	0	0
Stn 4M_052314	1407	1900-01-20 02:40:00	2014-03-17 02:40:00	0	0	0	0	0	0	0	0
Stn 4M_052314	1408	1900-01-20 03:00:00	2014-03-17 03:00:00	0	0	0	0	0	0	0	0
Stn 4M_052314	1409	1900-01-20 03:20:00	2014-03-17 03:20:00	0	0	0	0	0	0	0	0
Stn 4M_052314	1410	1900-01-20 03:40:00	2014-03-17 03:40:00	0	0	0	0	0	0	0	0
Stn 4M_052314	1411	1900-01-20 04:00:00	2014-03-17 04:00:00	0	0	0	0	0	0	0	0
Stn 4M_052314	1412	1900-01-20 04:20:00	2014-03-17 04:20:00	0	0	0	0	0	0	0	0
Stn 4M_052314	1413	1900-01-20 04:40:00	2014-03-17 04:40:00	0	0	0	0	0	0	0	0
Stn 4M_052314	1414	1900-01-20 05:00:00	2014-03-17 05:00:00	0	0	0	0	0	0	0	0
Stn 4M_052314	1415	1900-01-20 05:20:00	2014-03-17 05:20:00	0	0	0	0	0	0	0	0
Stn 4M_052314	1416	1900-01-20 05:40:00	2014-03-17 05:40:00	0	0	0	0	0	0	0	0
Stn 4M_052314	1417	1900-01-20 06:00:00	2014-03-17 06:00:00	0	0	0	0	0	0	0	0
Stn 4M_052314	1418	1900-01-20 06:20:00	2014-03-17 06:20:00	0	0	0	0	0	0	0	0
Stn 4M_052314	1419	1900-01-20 06:40:00	2014-03-17 06:40:00	0	0	0	0	0	0	0	0
Stn 4M_052314	1420	1900-01-20 07:00:00	2014-03-17 07:00:00	0	0	0	0	0	0	0	0
Stn 4M_052314	1421	1900-01-20 07:20:00	2014-03-17 07:20:00	0	0	0	0	0	0	0	0
Stn 4M_052314	1422	1900-01-20 07:40:00	2014-03-17 07:40:00	0	0	0	0	0	0	0	0
Stn 4M_052314	1423	1900-01-20 08:00:00	2014-03-17 08:00:00	0	0	0	0	0	0	0	0
Stn 4M_052314	1424	1900-01-20 08:20:00	2014-03-17 08:20:00	0	0	0	0	0	0	0	0
Stn 4M_052314	1425	1900-01-20 08:40:00	2014-03-17 08:40:00	0	0	0	0	0	0	0	0
Stn 4M_052314	1426	1900-01-20 09:00:00	2014-03-17 09:00:00	0	0	0	0	0	0	0	0
Stn 4M_052314	1427	1900-01-20 09:20:00	2014-03-17 09:20:00	0	0	0	0	0	0	0	0
Stn 4M_052314	1428	1900-01-20 09:40:00	2014-03-17 09:40:00	0	0	0	0	0	0	0	0
Stn 4M_052314	1429	1900-01-20 10:00:00	2014-03-17 10:00:00	0	0	0	0	0	0	0	0
Stn 4M_052314	1430	1900-01-20 10:20:00	2014-03-17 10:20:00	0	0	0	0	0	0	0	0
Stn 4M_052314	1431	1900-01-20 10:40:00	2014-03-17 10:40:00	0	0	0	0	0	0	0	0
Stn 4M_052314	1432	1900-01-20 11:00:00	2014-03-17 11:00:00	0	0	0	0	0	0	0	0
Stn 4M_052314	1433	1900-01-20 11:20:00	2014-03-17 11:20:00	0	0	0	0	0	0	0	0
Stn 4M_052314	1434	1900-01-20 11:40:00	2014-03-17 11:40:00	0	0	0	0	0	0	0	0
Stn 4M_052314	1435	1900-01-20 12:00:00	2014-03-17 12:00:00	0	0	0	0	0	0	0	0
Stn 4M_052314	1436	1900-01-20 12:20:00	2014-03-17 12:20:00	0	0	0	0	0	0	0	0
Stn 4M_052314	1437	1900-01-20 12:40:00	2014-03-17 12:40:00	0	0	0	0	0	0	0	0
Stn 4M_052314	1438	1900-01-20 13:00:00	2014-03-17 13:00:00	0	0	0	0	0	0	0	0
Stn 4M_052314	1439	1900-01-20 13:20:00	2014-03-17 13:20:00	0	0	0	0	0	0	0	0
Stn 4M_052314	1440	1900-01-20 13:40:00	2014-03-17 13:40:00	0	0	0	0	0	0	0	0
Stn 4M_052314	1441	1900-01-20 14:00:00	2014-03-17 14:00:00	0	0	0	0	0	0	0	0
Stn 4M_052314	1442	1900-01-20 14:20:00	2014-03-17 14:20:00	0	0	0	0	0	0	0	0
Stn 4M_052314	1443	1900-01-20 14:40:00	2014-03-17 14:40:00	0	0	0	0	0	0	0	0
Stn 4M_052314	1444	1900-01-20 15:00:00	2014-03-17 15:00:00	0	0	0	0	0	0	0	0
Stn 4M_052314	1445	1900-01-20 15:20:00	2014-03-17 15:20:00	0	0	0	0	0	0	0	0
Stn 4M_052314	1446	1900-01-20 15:40:00	2014-03-17 15:40:00	0	0	0	0	0	0	0	0
Stn 4M_052314	1447	1900-01-20 16:00:00	2014-03-17 16:00:00	0	0	0	0	0	0	0	0
Stn 4M_052314	1448	1900-01-20 16:20:00	2014-03-17 16:20:00	0	0	0	0	0	0	0	0
Stn 4M_052314	1449	1900-01-20 16:40:00	2014-03-17 16:40:00	0	0	0	0	0	0	0	0
Stn 4M_052314	1450	1900-01-20 17:00:00	2014-03-17 17:00:00	0	0	0	0	0	0	0	0
Stn 4M_052314	1451	1900-01-20 17:20:00	2014-03-17 17:20:00	0	0	0	0	0	0	0	0
Stn 4M_052314	1452	1900-01-20 17:40:00	2014-03-17 17:40:00	0	0	0	0	0	0	0	0
Stn 4M_052314	1453	1900-01-20 18:00:00	2014-03-17 18:00:00	0	0	0	0	0	0	0	0
Stn 4M_052314	1454	1900-01-20 18:20:00	2014-03-17 18:20:00	0	0	0	0	0	0	0	0
Stn 4M_052314	1455	1900-01-20 18:40:00	2014-03-17 18:40:00	0	0	0	0	0	0	0	0
Stn 4M_052314	1456	1900-01-20 19:00:00	2014-03-17 19:00:00	0	0	0	0	0	0	0	0
Stn 4M_052314	1457	1900-01-20 19:20:00	2014-03-17 19:20:00	0	0	0	0	0	0	0	0
Stn 4M_052314	1458	1900-01-20 19:40:00	2014-03-17 19:40:00	0	0	0	0	0	0	0	0
Stn 4M_052314	1459	1900-01-20 20:00:00	2014-03-17 20:00:00	0	0	0	0	0	0	0	0
Stn 4M_052314	1460	1900-01-20 20:20:00	2014-03-17 20:20:00	0	0	0	0	0	0	0	0
Stn 4M_052314	1461	1900-01-20 20:40:00	2014-03-17 20:40:00	0	0	0	0	0	0	0	0
Stn 4M_052314	1462	1900-01-20 21:00:00	2014-03-17 21:00:00	0	0	0	0	0	0	0	0
Stn 4M_052314	1463	1900-01-20 21:20:00	2014-03-17 21:20:00	0	0	0	0	0	0	0	0
Stn 4M_052314	1464	1900-01-20 21:40:00	2014-03-17 21:40:00	0	0	0	0	0	0	0	0
Stn 4M_052314	1465	1900-01-20 22:00:00	2014-03-17 22:00:00	0	0	0	0	0	0	0	0
Stn 4M_052314	1466	1900-01-20 22:20:00	2014-03-17 22:20:00	0	0	0	0	0	0	0	0
Stn 4M_052314	1467	1900-01-20 22:40:00	2014-03-17 22:40:00	0	0	0	0	0	0	0	0
Stn 4M_052314	1468	1900-01-20 23:00:00	2014-03-17 23:00:00	0	0	0	0	0	0	0	0
Stn 4M_052314	1469	1900-01-20 23:20:00	2014-03-17 23:20:00	0	0	0	0	0	0	0	0
Stn 4M_052314	1470	1900-01-20 23:40:00	2014-03-17 23:40:00	0	0	0	0	0	0	0	0
Stn 4M_052314	1471	1900-01-21	2014-03-18	0	0	0	0	0	0	0	0
Stn 4M_052314	1472	1900-01-21 00:20:00	2014-03-18 00:20:00	0	0	0	0	0	0	0	0
Stn 4M_052314	1473	1900-01-21 00:40:00	2014-03-18 00:40:00	0	0	0	0	0	0	0	0
Stn 4M_052314	1474	1900-01-21 01:00:00	2014-03-18 01:00:00	0	0	0	0	0	0	0	0
Stn 4M_052314	1475	1900-01-21 01:20:00	2014-03-18 01:20:00	0	0	0	0	0	0	0	0
Stn 4M_052314	1476	1900-01-21 01:40:00	2014-03-18 01:40:00	0	0	0	0	0	0	0	0
Stn 4M_052314	1477	1900-01-21 02:00:00	2014-03-18 02:00:00	0	0	0	0	0	0	0	0
Stn 4M_052314	1478	1900-01-21 02:20:00	2014-03-18 02:20:00	0	0	0	0	0	0	0	0
Stn 4M_052314	1479	1900-01-21 02:40:00	2014-03-18 02:40:00	0	0	0	0	0	0	0	0
Stn 4M_052314	1480	1900-01-21 03:00:00	2014-03-18 03:00:00	0	0	0	0	0	0	0	0
Stn 4M_052314	1481	1900-01-21 03:20:00	2014-03-18 03:20:00	0	0	0	0	0	0	0	0
Stn 4M_052314	1482	1900-01-21 03:40:00	2014-03-18 03:40:00	0	0	0	0	0	0	0	0
Stn 4M_052314	1483	1900-01-21 04:00:00	2014-03-18 04:00:00	0	0	0	0	0	0	0	0
Stn 4M_052314	1484	1900-01-21 04:20:00	2014-03-18 04:20:00	0	0	0	0	0	0	0	0
Stn 4M_052314	1485	1900-01-21 04:40:00	2014-03-18 04:40:00	0	0	0	0	0	0	0	0
Stn 4M_052314	1486	1900-01-21 05:00:00	2014-03-18 05:00:00	0	0	0	0	0	0	0	0
Stn 4M_052314	1487	1900-01-21 05:20:00	2014-03-18 05:20:00	0	0	0	0	0	0	0	0
Stn 4M_052314	1488	1900-01-21 05:40:00	2014-03-18 05:40:00	0	0	0	0	0	0	0	0
Stn 4M_052314	1489	1900-01-21 06:00:00	2014-03-18 06:00:00	0	0	0	0	0	0	0	0
Stn 4M_052314	1490	1900-01-21 06:20:00	2014-03-18 06:20:00	0	0	0	0	0	0	0	0
Stn 4M_052314	1491	1900-01-21 06:40:00	2014-03-18 06:40:00	0	0	0	0	0	0	0	0
Stn 4M_052314	1492	1900-01-21 07:00:00	2014-03-18 07:00:00	0	0	0	0	0	0	0	0
Stn 4M_052314	1493	1900-01-21 07:20:00	2014-03-18 07:20:00	0	0	0	0	0	0	0	0
Stn 4M_052314	1494	1900-01-21 07:40:00	2014-03-18 07:40:00	0	0	0	0	0	0	0	0
Stn 4M_052314	1495	1900-01-21 08:00:00	2014-03-18 08:00:00	0	0	0	0	0	0	0	0
Stn 4M_052314	1496	1900-01-21 08:20:00	2014-03-18 08:20:00	0	0	0	0	0	0	0	0
Stn 4M_052314	1497	1900-01-21 08:40:00	2014-03-18 08:40:00	0	0	0	0	0	0	0	0
Stn 4M_052314	1498	1900-01-21 09:00:00	2014-03-18 09:00:00	0	0	0	0	0	0	0	0
Stn 4M_052314	1499	1900-01-21 09:20:00	2014-03-18 09:20:00	0	0	0	0	0	0	0	0
Stn 4M_052314	1500	1900-01-21 09:40:00	2014-03-18 09:40:00	0	0	0	0	0	0	0	0
Stn 4M_052314	1501	1900-01-21 10:00:00	2014-03-18 10:00:00	0	0	0	0	0	0	0	0
Stn 4M_052314	1502	1900-01-21 10:20:00	2014-03-18 10:20:00	0	0	0	0	0	0	0	0
Stn 4M_052314	1503	1900-01-21 10:40:00	2014-03-18 10:40:00	0	0	0	0	0	0	0	0
Stn 4M_052314	1504	1900-01-21 11:00:00	2014-03-18 11:00:00	0	0	0	0	0	0	0	0
Stn 4M_052314	1505	1900-01-21 11:20:00	2014-03-18 11:20:00	0	0	0	0	0	0	0	0
Stn 4M_052314	1506	1900-01-21 11:40:00	2014-03-18 11:40:00	0	0	0	0	0	0	0	0
Stn 4M_052314	1507	1900-01-21 12:00:00	2014-03-18 12:00:00	0	0	0	0	0	0	0	0
Stn 4M_052314	1508	1900-01-21 12:20:00	2014-03-18 12:20:00	0	0	0	0	0	0	0	0
Stn 4M_052314	1509	1900-01-21 12:40:00	2014-03-18 12:40:00	0	0	0	0	0	0	0	0
Stn 4M_052314	1510	1900-01-21 13:00:00	2014-03-18 13:00:00	0	0	0	0	0	0	0	0
Stn 4M_052314	1511	1900-01-21 13:20:00	2014-03-18 13:20:00	0	0	0	0	0	0	0	0
Stn 4M_052314	1512	1900-01-21 13:40:00	2014-03-18 13:40:00	0	0	0	0	0	0	0	0
Stn 4M_052314	1513	1900-01-21 14:00:00	2014-03-18 14:00:00	0	0	0	0	0	0	0	0
Stn 4M_052314	1514	1900-01-21 14:20:00	2014-03-18 14:20:00	0	0	0	0	0	0	0	0
Stn 4M_052314	1515	1900-01-21 14:40:00	2014-03-18 14:40:00	0	0	0	0	0	0	0	0
Stn 4M_052314	1516	1900-01-21 15:00:00	2014-03-18 15:00:00	0	0	0	0	0	0	0	0
Stn 4M_052314	1517	1900-01-21 15:20:00	2014-03-18 15:20:00	0	0	0	0	0	0	0	0
Stn 4M_052314	1518	1900-01-21 15:40:00	2014-03-18 15:40:00	0	0	0	0	0	0	0	0
Stn 4M_052314	1519	1900-01-21 16:00:00	2014-03-18 16:00:00	0	0	0	0	0	0	0	0
Stn 4M_052314	1520	1900-01-21 16:20:00	2014-03-18 16:20:00	0	0	0	0	0	0	0	0
Stn 4M_052314	1521	1900-01-21 16:40:00	2014-03-18 16:40:00	0	0	0	0	0	0	0	0
Stn 4M_052314	1522	1900-01-21 17:00:00	2014-03-18 17:00:00	0	0	0	0	0	0	0	0
Stn 4M_052314	1523	1900-01-21 17:20:00	2014-03-18 17:20:00	0	0	0	0	0	0	0	0
Stn 4M_052314	1524	1900-01-21 17:40:00	2014-03-18 17:40:00	0	0	0	0	0	0	0	0
Stn 4M_052314	1525	1900-01-21 18:00:00	2014-03-18 18:00:00	0	0	0	0	0	0	0	0
Stn 4M_052314	1526	1900-01-21 18:20:00	2014-03-18 18:20:00	0	0	0	0	0	0	0	0
Stn 4M_052314	1527	1900-01-21 18:40:00	2014-03-18 18:40:00	0	0	0	0	0	0	0	0
Stn 4M_052314	1528	1900-01-21 19:00:00	2014-03-18 19:00:00	0	0	0	0	0	0	0	0
Stn 4M_052314	1529	1900-01-21 19:20:00	2014-03-18 19:20:00	0	0	0	0	0	0	0	0
Stn 4M_052314	1530	1900-01-21 19:40:00	2014-03-18 19:40:00	0	0	0	0	0	0	0	0
Stn 4M_052314	1531	1900-01-21 20:00:00	2014-03-18 20:00:00	0	0	0	0	0	0	0	0
Stn 4M_052314	1532	1900-01-21 20:20:00	2014-03-18 20:20:00	0	0	0	0	0	0	0	0
Stn 4M_052314	1533	1900-01-21 20:40:00	2014-03-18 20:40:00	0	0	0	0	0	0	0	0
Stn 4M_052314	1534	1900-01-21 21:00:00	2014-03-18 21:00:00	0	0	0	0	0	0	0	0
Stn 4M_052314	1535	1900-01-21 21:20:00	2014-03-18 21:20:00	0	0	0	0	0	0	0	0
Stn 4M_052314	1536	1900-01-21 21:40:00	2014-03-18 21:40:00	0	0	0	0	0	0	0	0
Stn 4M_052314	1537	1900-01-21 22:00:00	2014-03-18 22:00:00	0	0	0	0	0	0	0	0
Stn 4M_052314	1538	1900-01-21 22:20:00	2014-03-18 22:20:00	0	0	0	0	0	0	0	0
Stn 4M_052314	1539	1900-01-21 22:40:00	2014-03-18 22:40:00	0	0	0	0	0	0	0	0
Stn 4M_052314	1540	1900-01-21 23:00:00	2014-03-18 23:00:00	0	0	0	0	0	0	0	0
Stn 4M_052314	1541	1900-01-21 23:20:00	2014-03-18 23:20:00	0	0	0	0	0	0	0	0
Stn 4M_052314	1542	1900-01-21 23:40:00	2014-03-18 23:40:00	0	0	0	0	0	0	0	0
Stn 4M_052314	1543	1900-01-22	2014-03-19	0	0	0	0	0	0	0	0
Stn 4M_052314	1544	1900-01-22 00:20:00	2014-03-19 00:20:00	0	0	0	0	0	0	0	0
Stn 4M_052314	1545	1900-01-22 00:40:00	2014-03-19 00:40:00	0	0	0	0	0	0	0	0
Stn 4M_052314	1546	1900-01-22 01:00:00	2014-03-19 01:00:00	0	0	0	0	0	0	0	0
Stn 4M_052314	1547	1900-01-22 01:20:00	2014-03-19 01:20:00	0	0	0	0	0	0	0	0
Stn 4M_052314	1548	1900-01-22 01:40:00	2014-03-19 01:40:00	0	0	0	0	0	0	0	0
Stn 4M_052314	1549	1900-01-22 02:00:00	2014-03-19 02:00:00	0	0	0	0	0	0	0	0
Stn 4M_052314	1550	1900-01-22 02:20:00	2014-03-19 02:20:00	0	0	0	0	0	0	0	0
Stn 4M_052314	1551	1900-01-22 02:40:00	2014-03-19 02:40:00	0	0	0	0	0	0	0	0
Stn 4M_052314	1552	1900-01-22 03:00:00	2014-03-19 03:00:00	0	0	0	0	0	0	0	0
Stn 4M_052314	1553	1900-01-22 03:20:00	2014-03-19 03:20:00	0	0	0	0	0	0	0	0
Stn 4M_052314	1554	1900-01-22 03:40:00	2014-03-19 03:40:00	0	0	0	0	0	0	0	0
Stn 4M_052314	1555	1900-01-22 04:00:00	2014-03-19 04:00:00	0	0	0	0	0	0	0	0
Stn 4M_052314	1556	1900-01-22 04:20:00	2014-03-19 04:20:00	0	0	0	0	0	0	0	0
Stn 4M_052314	1557	1900-01-22 04:40:00	2014-03-19 04:40:00	0	0	0	0	0	0	0	0
Stn 4M_052314	1558	1900-01-22 05:00:00	2014-03-19 05:00:00	0	0	0	0	0	0	0	0
Stn 4M_052314	1559	1900-01-22 05:20:00	2014-03-19 05:20:00	0	0	0	0	0	0	0	0
Stn 4M_052314	1560	1900-01-22 05:40:00	2014-03-19 05:40:00	0	0	0	0	0	0	0	0
Stn 4M_052314	1561	1900-01-22 06:00:00	2014-03-19 06:00:00	0	0	0	0	0	0	0	0
Stn 4M_052314	1562	1900-01-22 06:20:00	2014-03-19 06:20:00	0	0	0	0	0	0	0	0
Stn 4M_052314	1563	1900-01-22 06:40:00	2014-03-19 06:40:00	0	0	0	0	0	0	0	0
Stn 4M_052314	1564	1900-01-22 07:00:00	2014-03-19 07:00:00	0	0	0	0	0	0	0	0
Stn 4M_052314	1565	1900-01-22 07:20:00	2014-03-19 07:20:00	0	0	0	0	0	0	0	0
Stn 4M_052314	1566	1900-01-22 07:40:00	2014-03-19 07:40:00	0	0	0	0	0	0	0	0
Stn 4M_052314	1567	1900-01-22 08:00:00	2014-03-19 08:00:00	0	0	0	0	0	0	0	0
Stn 4M_052314	1568	1900-01-22 08:20:00	2014-03-19 08:20:00	0	0	0	0	0	0	0	0
Stn 4M_052314	1569	1900-01-22 08:40:00	2014-03-19 08:40:00	0	0	0	0	0	0	0	0
Stn 4M_052314	1570	1900-01-22 09:00:00	2014-03-19 09:00:00	0	0	0	0	0	0	0	0
Stn 4M_052314	1571	1900-01-22 09:20:00	2014-03-19 09:20:00	0	0	0	0	0	0	0	0
Stn 4M_052314	1572	1900-01-22 09:40:00	2014-03-19 09:40:00	0	0	0	0	0	0	0	0
Stn 4M_052314	1573	1900-01-22 10:00:00	2014-03-19 10:00:00	0	0	0	0	0	0	0	0
Stn 4M_052314	1574	1900-01-22 10:20:00	2014-03-19 10:20:00	0	0	0	0	0	0	0	0
Stn 4M_052314	1575	1900-01-22 10:40:00	2014-03-19 10:40:00	0	0	0	0	0	0	0	0
Stn 4M_052314	1576	1900-01-22 11:00:00	2014-03-19 11:00:00	0	0	0	0	0	0	0	0
Stn 4M_052314	1577	1900-01-22 11:20:00	2014-03-19 11:20:00	0	0	0	0	0	0	0	0
Stn 4M_052314	1578	1900-01-22 11:40:00	2014-03-19 11:40:00	0	0	0	0	0	0	0	0
Stn 4M_052314	1579	1900-01-22 12:00:00	2014-03-19 12:00:00	0	0	0	0	0	0	0	0
Stn 4M_052314	1580	1900-01-22 12:20:00	2014-03-19 12:20:00	0	0	0	0	0	0	0	0
Stn 4M_052314	1581	1900-01-22 12:40:00	2014-03-19 12:40:00	0	0	0	0	0	0	0	0
Stn 4M_052314	1582	1900-01-22 13:00:00	2014-03-19 13:00:00	0	0	0	0	0	0	0	0
Stn 4M_052314	1583	1900-01-22 13:20:00	2014-03-19 13:20:00	0	0	0	0	0	0	0	0
Stn 4M_052314	1584	1900-01-22 13:40:00	2014-03-19 13:40:00	0	0	0	0	0	0	0	0
Stn 4M_052314	1585	1900-01-22 14:00:00	2014-03-19 14:00:00	0	0	0	0	0	0	0	0
Stn 4M_052314	1586	1900-01-22 14:20:00	2014-03-19 14:20:00	0	0	0	0	0	0	0	0
Stn 4M_052314	1587	1900-01-22 14:40:00	2014-03-19 14:40:00	0	0	0	0	0	0	0	0
Stn 4M_052314	1588	1900-01-22 15:00:00	2014-03-19 15:00:00	0	0	0	0	0	0	0	0
Stn 4M_052314	1589	1900-01-22 15:20:00	2014-03-19 15:20:00	0	0	0	0	0	0	0	0
Stn 4M_052314	1590	1900-01-22 15:40:00	2014-03-19 15:40:00	0	0	0	0	0	0	0	0
Stn 4M_052314	1591	1900-01-22 16:00:00	2014-03-19 16:00:00	0	0	0	0	0	0	0	0
Stn 4M_052314	1592	1900-01-22 16:20:00	2014-03-19 16:20:00	0	0	0	0	0	0	0	0
Stn 4M_052314	1593	1900-01-22 16:40:00	2014-03-19 16:40:00	0	0	0	0	0	0	0	0
Stn 4M_052314	1594	1900-01-22 17:00:00	2014-03-19 17:00:00	0	0	0	0	0	0	0	0
Stn 4M_052314	1595	1900-01-22 17:20:00	2014-03-19 17:20:00	0	0	0	0	0	0	0	0
Stn 4M_052314	1596	1900-01-22 17:40:00	2014-03-19 17:40:00	0	0	0	0	0	0	0	0
Stn 4M_052314	1597	1900-01-22 18:00:00	2014-03-19 18:00:00	0	0	0	0	0	0	0	0
Stn 4M_052314	1598	1900-01-22 18:20:00	2014-03-19 18:20:00	0	0	0	0	0	0	0	0
Stn 4M_052314	1599	1900-01-22 18:40:00	2014-03-19 18:40:00	0	0	0	0	0	0	0	0
Stn 4M_052314	1600	1900-01-22 19:00:00	2014-03-19 19:00:00	0	0	0	0	0	0	0	0
Stn 4M_052314	1601	1900-01-22 19:20:00	2014-03-19 19:20:00	0	0	0	0	0	0	0	0
Stn 4M_052314	1602	1900-01-22 19:40:00	2014-03-19 19:40:00	0	0	0	0	0	0	0	0
Stn 4M_052314	1603	1900-01-22 20:00:00	2014-03-19 20:00:00	0	0	0	0	0	0	0	0
Stn 4M_052314	1604	1900-01-22 20:20:00	2014-03-19 20:20:00	0	0	0	0	0	0	0	0
Stn 4M_052314	1605	1900-01-22 20:40:00	2014-03-19 20:40:00	0	0	0	0	0	0	0	0
Stn 4M_052314	1606	1900-01-22 21:00:00	2014-03-19 21:00:00	0	0	0	0	0	0	0	0
Stn 4M_052314	1607	1900-01-22 21:20:00	2014-03-19 21:20:00	0	0	0	0	0	0	0	0
Stn 4M_052314	1608	1900-01-22 21:40:00	2014-03-19 21:40:00	0	0	0	0	0	0	0	0
Stn 4M_052314	1609	1900-01-22 22:00:00	2014-03-19 22:00:00	0	0	0	0	0	0	0	0
Stn 4M_052314	1610	1900-01-22 22:20:00	2014-03-19 22:20:00	0	0	0	0	0	0	0	0
Stn 4M_052314	1611	1900-01-22 22:40:00	2014-03-19 22:40:00	0	0	0	0	0	0	0	0
Stn 4M_052314	1612	1900-01-22 23:00:00	2014-03-19 23:00:00	0	0	0	0	0	0	0	0
Stn 4M_052314	1613	1900-01-22 23:20:00	2014-03-19 23:20:00	0	0	0	0	0	0	0	0
Stn 4M_052314	1614	1900-01-22 23:40:00	2014-03-19 23:40:00	0	0	0	0	0	0	0	0
Stn 4M_052314	1615	1900-01-23	2014-03-20	0	0	0	0	0	0	0	0
Stn 4M_052314	1616	1900-01-23 00:20:00	2014-03-20 00:20:00	0	0	0	0	0	0	0	0
Stn 4M_052314	1617	1900-01-23 00:40:00	2014-03-20 00:40:00	0	0	0	0	0	0	0	0
Stn 4M_052314	1618	1900-01-23 01:00:00	2014-03-20 01:00:00	0	0	0	0	0	0	0	0
Stn 4M_052314	1619	1900-01-23 01:20:00	2014-03-20 01:20:00	0	0	0	0	0	0	0	0
Stn 4M_052314	1620	1900-01-23 01:40:00	2014-03-20 01:40:00	0	0	0	0	0	0	0	0
Stn 4M_052314	1621	1900-01-23 02:00:00	2014-03-20 02:00:00	0	0	0	0	0	0	0	0
Stn 4M_052314	1622	1900-01-23 02:20:00	2014-03-20 02:20:00	0	0	0	0	0	0	0	0
Stn 4M_052314	1623	1900-01-23 02:40:00	2014-03-20 02:40:00	0	0	0	0	0	0	0	0
Stn 4M_052314	1624	1900-01-23 03:00:00	2014-03-20 03:00:00	0	0	0	0	0	0	0	0
Stn 4M_052314	1625	1900-01-23 03:20:00	2014-03-20 03:20:00	0	0	0	0	0	0	0	0
Stn 4M_052314	1626	1900-01-23 03:40:00	2014-03-20 03:40:00	0	0	0	0	0	0	0	0
Stn 4M_052314	1627	1900-01-23 04:00:00	2014-03-20 04:00:00	0	0	0	0	0	0	0	0
Stn 4M_052314	1628	1900-01-23 04:20:00	2014-03-20 04:20:00	0	0	0	0	0	0	0	0
Stn 4M_052314	1629	1900-01-23 04:40:00	2014-03-20 04:40:00	0	0	0	0	0	0	0	0
Stn 4M_052314	1630	1900-01-23 05:00:00	2014-03-20 05:00:00	0	0	0	0	0	0	0	0
Stn 4M_052314	1631	1900-01-23 05:20:00	2014-03-20 05:20:00	0	0	0	0	0	0	0	0
Stn 4M_052314	1632	1900-01-23 05:40:00	2014-03-20 05:40:00	0	0	0	0	0	0	0	0
Stn 4M_052314	1633	1900-01-23 06:00:00	2014-03-20 06:00:00	0	0	0	0	0	0	0	0
Stn 4M_052314	1634	1900-01-23 06:20:00	2014-03-20 06:20:00	0	0	0	0	0	0	0	0
Stn 4M_052314	1635	1900-01-23 06:40:00	2014-03-20 06:40:00	0	0	0	0	0	0	0	0
Stn 4M_052314	1636	1900-01-23 07:00:00	2014-03-20 07:00:00	0	0	0	0	0	0	0	0
Stn 4M_052314	1637	1900-01-23 07:20:00	2014-03-20 07:20:00	0	0	0	0	0	0	0	0
Stn 4M_052314	1638	1900-01-23 07:40:00	2014-03-20 07:40:00	0	0	0	0	0	0	0	0
Stn 4M_052314	1639	1900-01-23 08:00:00	2014-03-20 08:00:00	0	0	0	0	0	0	0	0
Stn 4M_052314	1640	1900-01-23 08:20:00	2014-03-20 08:20:00	0	0	0	0	0	0	0	0
Stn 4M_052314	1641	1900-01-23 08:40:00	2014-03-20 08:40:00	0	0	0	0	0	0	0	0
Stn 4M_052314	1642	1900-01-23 09:00:00	2014-03-20 09:00:00	0	0	0	0	0	0	0	0
Stn 4M_052314	1643	1900-01-23 09:20:00	2014-03-20 09:20:00	0	0	0	0	0	0	0	0
Stn 4M_052314	1644	1900-01-23 09:40:00	2014-03-20 09:40:00	0	0	0	0	0	0	0	0
Stn 4M_052314	1645	1900-01-23 10:00:00	2014-03-20 10:00:00	0	0	0	0	0	0	0	0
Stn 4M_052314	1646	1900-01-23 10:20:00	2014-03-20 10:20:00	0	0	0	0	0	0	0	0
Stn 4M_052314	1647	1900-01-23 10:40:00	2014-03-20 10:40:00	0	0	0	0	0	0	0	0
Stn 4M_052314	1648	1900-01-23 11:00:00	2014-03-20 11:00:00	0	0	0	0	0	0	0	0
Stn 4M_052314	1649	1900-01-23 11:20:00	2014-03-20 11:20:00	0	0	0	0	0	0	0	0
Stn 4M_052314	1650	1900-01-23 11:40:00	2014-03-20 11:40:00	0	0	0	0	0	0	0	0
Stn 4M_052314	1651	1900-01-23 12:00:00	2014-03-20 12:00:00	0	0	0	0	0	0	0	0
Stn 4M_052314	1652	1900-01-23 12:20:00	2014-03-20 12:20:00	0	0	0	0	0	0	0	0
Stn 4M_052314	1653	1900-01-23 12:40:00	2014-03-20 12:40:00	0	0	0	0	0	0	0	0
Stn 4M_052314	1654	1900-01-23 13:00:00	2014-03-20 13:00:00	0	0	0	0	0	0	0	0
Stn 4M_052314	1655	1900-01-23 13:20:00	2014-03-20 13:20:00	0	0	0	0	0	0	0	0
Stn 4M_052314	1656	1900-01-23 13:40:00	2014-03-20 13:40:00	0	0	0	0	0	0	0	0
Stn 4M_052314	1657	1900-01-23 14:00:00	2014-03-20 14:00:00	0	0	0	0	0	0	0	0
Stn 4M_052314	1658	1900-01-23 14:20:00	2014-03-20 14:20:00	0	0	0	0	0	0	0	0
Stn 4M_052314	1659	1900-01-23 14:40:00	2014-03-20 14:40:00	0	0	0	0	0	0	0	0
Stn 4M_052314	1660	1900-01-23 15:00:00	2014-03-20 15:00:00	0	0	0	0	0	0	0	0
Stn 4M_052314	1661	1900-01-23 15:20:00	2014-03-20 15:20:00	0	0	0	0	0	0	0	0
Stn 4M_052314	1662	1900-01-23 15:40:00	2014-03-20 15:40:00	0	0	0	0	0	0	0	0
Stn 4M_052314	1663	1900-01-23 16:00:00	2014-03-20 16:00:00	0	0	0	0	0	0	0	0
Stn 4M_052314	1664	1900-01-23 16:20:00	2014-03-20 16:20:00	0	0	0	0	0	0	0	0
Stn 4M_052314	1665	1900-01-23 16:40:00	2014-03-20 16:40:00	0	0	0	0	0	0	0	0
Stn 4M_052314	1666	1900-01-23 17:00:00	2014-03-20 17:00:00	0	0	0	0	0	0	0	0
Stn 4M_052314	1667	1900-01-23 17:20:00	2014-03-20 17:20:00	0	0	0	0	0	0	0	0
Stn 4M_052314	1668	1900-01-23 17:40:00	2014-03-20 17:40:00	0	0	0	0	0	0	0	0
Stn 4M_052314	1669	1900-01-23 18:00:00	2014-03-20 18:00:00	0	0	0	0	0	0	0	0
Stn 4M_052314	1670	1900-01-23 18:20:00	2014-03-20 18:20:00	0	0	0	0	0	0	0	0
Stn 4M_052314	1671	1900-01-23 18:40:00	2014-03-20 18:40:00	0	0	0	0	0	0	0	0
Stn 4M_052314	1672	1900-01-23 19:00:00	2014-03-20 19:00:00	0	0	0	0	0	0	0	0
Stn 4M_052314	1673	1900-01-23 19:20:00	2014-03-20 19:20:00	0	0	0	0	0	0	0	0
Stn 4M_052314	1674	1900-01-23 19:40:00	2014-03-20 19:40:00	0	0	0	0	0	0	0	0
Stn 4M_052314	1675	1900-01-23 20:00:00	2014-03-20 20:00:00	0	0	0	0	0	0	0	0
Stn 4M_052314	1676	1900-01-23 20:20:00	2014-03-20 20:20:00	0	0	0	0	0	0	0	0
Stn 4M_052314	1677	1900-01-23 20:40:00	2014-03-20 20:40:00	0	0	0	0	0	0	0	0
Stn 4M_052314	1678	1900-01-23 21:00:00	2014-03-20 21:00:00	0	0	0	0	0	0	0	0
Stn 4M_052314	1679	1900-01-23 21:20:00	2014-03-20 21:20:00	0	0	0	0	0	0	0	0
Stn 4M_052314	1680	1900-01-23 21:40:00	2014-03-20 21:40:00	0	0	0	0	0	0	0	0
Stn 4M_052314	1681	1900-01-23 22:00:00	2014-03-20 22:00:00	0	0	0	0	0	0	0	0
Stn 4M_052314	1682	1900-01-23 22:20:00	2014-03-20 22:20:00	0	0	0	0	0	0	0	0
Stn 4M_052314	1683	1900-01-23 22:40:00	2014-03-20 22:40:00	0	0	0	0	0	0	0	0
Stn 4M_052314	1684	1900-01-23 23:00:00	2014-03-20 23:00:00	0	0	0	0	0	0	0	0
Stn 4M_052314	1685	1900-01-23 23:20:00	2014-03-20 23:20:00	0	0	0	0	0	0	0	0
Stn 4M_052314	1686	1900-01-23 23:40:00	2014-03-20 23:40:00	0	0	0	0	0	0	0	0
Stn 4M_052314	1687	1900-01-24	2014-03-21	0	0	0	0	0	0	0	0
Stn 4M_052314	1688	1900-01-24 00:20:00	2014-03-21 00:20:00	0	0	0	0	0	0	0	0
Stn 4M_052314	1689	1900-01-24 00:40:00	2014-03-21 00:40:00	0	0	0	0	0	0	0	0
Stn 4M_052314	1690	1900-01-24 01:00:00	2014-03-21 01:00:00	0	0	0	0	0	0	0	0
Stn 4M_052314	1691	1900-01-24 01:20:00	2014-03-21 01:20:00	0	0	0	0	0	0	0	0
Stn 4M_052314	1692	1900-01-24 01:40:00	2014-03-21 01:40:00	0	0	0	0	0	0	0	0
Stn 4M_052314	1693	1900-01-24 02:00:00	2014-03-21 02:00:00	0	0	0	0	0	0	0	0
Stn 4M_052314	1694	1900-01-24 02:20:00	2014-03-21 02:20:00	0	0	0	0	0	0	0	0
Stn 4M_052314	1695	1900-01-24 02:40:00	2014-03-21 02:40:00	0	0	0	0	0	0	0	0
Stn 4M_052314	1696	1900-01-24 03:00:00	2014-03-21 03:00:00	0	0	0	0	0	0	0	0
Stn 4M_052314	1697	1900-01-24 03:20:00	2014-03-21 03:20:00	0	0	0	0	0	0	0	0
Stn 4M_052314	1698	1900-01-24 03:40:00	2014-03-21 03:40:00	0	0	0	0	0	0	0	0
Stn 4M_052314	1699	1900-01-24 04:00:00	2014-03-21 04:00:00	0	0	0	0	0	0	0	0
Stn 4M_052314	1700	1900-01-24 04:20:00	2014-03-21 04:20:00	0	0	0	0	0	0	0	0
Stn 4M_052314	1701	1900-01-24 04:40:00	2014-03-21 04:40:00	0	0	0	0	0	0	0	0
Stn 4M_052314	1702	1900-01-24 05:00:00	2014-03-21 05:00:00	0	0	0	0	0	0	0	0
Stn 4M_052314	1703	1900-01-24 05:20:00	2014-03-21 05:20:00	0	0	0	0	0	0	0	0
Stn 4M_052314	1704	1900-01-24 05:40:00	2014-03-21 05:40:00	0	0	0	0	0	0	0	0
Stn 4M_052314	1705	1900-01-24 06:00:00	2014-03-21 06:00:00	0	0	0	0	0	0	0	0
Stn 4M_052314	1706	1900-01-24 06:20:00	2014-03-21 06:20:00	0	0	0	0	0	0	0	0
Stn 4M_052314	1707	1900-01-24 06:40:00	2014-03-21 06:40:00	0	0	0	0	0	0	0	0
Stn 4M_052314	1708	1900-01-24 07:00:00	2014-03-21 07:00:00	0	0	0	0	0	0	0	0
Stn 4M_052314	1709	1900-01-24 07:20:00	2014-03-21 07:20:00	0	0	0	0	0	0	0	0
Stn 4M_052314	1710	1900-01-24 07:40:00	2014-03-21 07:40:00	0	0	0	0	0	0	0	0
Stn 4M_052314	1711	1900-01-24 08:00:00	2014-03-21 08:00:00	0	0	0	0	0	0	0	0
Stn 4M_052314	1712	1900-01-24 08:20:00	2014-03-21 08:20:00	0	0	0	0	0	0	0	0
Stn 4M_052314	1713	1900-01-24 08:40:00	2014-03-21 08:40:00	0	0	0	0	0	0	0	0
Stn 4M_052314	1714	1900-01-24 09:00:00	2014-03-21 09:00:00	0	0	0	0	0	0	0	0
Stn 4M_052314	1715	1900-01-24 09:20:00	2014-03-21 09:20:00	0	0	0	0	0	0	0	0
Stn 4M_052314	1716	1900-01-24 09:40:00	2014-03-21 09:40:00	0	0	0	0	0	0	0	0
Stn 4M_052314	1717	1900-01-24 10:00:00	2014-03-21 10:00:00	0	0	0	0	0	0	0	0
Stn 4M_052314	1718	1900-01-24 10:20:00	2014-03-21 10:20:00	0	0	0	0	0	0	0	0
Stn 4M_052314	1719	1900-01-24 10:40:00	2014-03-21 10:40:00	0	0	0	0	0	0	0	0
Stn 4M_052314	1720	1900-01-24 11:00:00	2014-03-21 11:00:00	0	0	0	0	0	0	0	0
Stn 4M_052314	1721	1900-01-24 11:20:00	2014-03-21 11:20:00	0	0	0	0	0	0	0	0
Stn 4M_052314	1722	1900-01-24 11:40:00	2014-03-21 11:40:00	0	0	0	0	0	0	0	0
Stn 4M_052314	1723	1900-01-24 12:00:00	2014-03-21 12:00:00	0	0	0	0	0	0	0	0
Stn 4M_052314	1724	1900-01-24 12:20:00	2014-03-21 12:20:00	0	0	0	0	0	0	0	0
Stn 4M_052314	1725	1900-01-24 12:40:00	2014-03-21 12:40:00	0	0	0	0	0	0	0	0
Stn 4M_052314	1726	1900-01-24 13:00:00	2014-03-21 13:00:00	0	0	0	0	0	0	0	0
Stn 4M_052314	1727	1900-01-24 13:20:00	2014-03-21 13:20:00	0	0	0	0	0	0	0	0
Stn 4M_052314	1728	1900-01-24 13:40:00	2014-03-21 13:40:00	0	0	0	0	0	0	0	0
Stn 4M_052314	1729	1900-01-24 14:00:00	2014-03-21 14:00:00	0	0	0	0	0	0	0	0
Stn 4M_052314	1730	1900-01-24 14:20:00	2014-03-21 14:20:00	0	0	0	0	0	0	0	0
Stn 4M_052314	1731	1900-01-24 14:40:00	2014-03-21 14:40:00	0	0	0	0	0	0	0	0
Stn 4M_052314	1732	1900-01-24 15:00:00	2014-03-21 15:00:00	0	0	0	0	0	0	0	0
Stn 4M_052314	1733	1900-01-24 15:20:00	2014-03-21 15:20:00	0	0	0	0	0	0	0	0
Stn 4M_052314	1734	1900-01-24 15:40:00	2014-03-21 15:40:00	0	0	0	0	0	0	0	0
Stn 4M_052314	1735	1900-01-24 16:00:00	2014-03-21 16:00:00	0	0	0	0	0	0	0	0
Stn 4M_052314	1736	1900-01-24 16:20:00	2014-03-21 16:20:00	0	0	0	0	0	0	0	0
Stn 4M_052314	1737	1900-01-24 16:40:00	2014-03-21 16:40:00	0	0	0	0	0	0	0	0
Stn 4M_052314	1738	1900-01-24 17:00:00	2014-03-21 17:00:00	0	0	0	0	0	0	0	0
Stn 4M_052314	1739	1900-01-24 17:20:00	2014-03-21 17:20:00	0	0	0	0	0	0	0	0
Stn 4M_052314	1740	1900-01-24 17:40:00	2014-03-21 17:40:00	0	0	0	0	0	0	0	0
Stn 4M_052314	1741	1900-01-24 18:00:00	2014-03-21 18:00:00	0	0	0	0	0	0	0	0
Stn 4M_052314	1742	1900-01-24 18:20:00	2014-03-21 18:20:00	0	0	0	0	0	0	0	0
Stn 4M_052314	1743	1900-01-24 18:40:00	2014-03-21 18:40:00	0	0	0	0	0	0	0	0
Stn 4M_052314	1744	1900-01-24 19:00:00	2014-03-21 19:00:00	0	0	0	0	0	0	0	0
Stn 4M_052314	1745	1900-01-24 19:20:00	2014-03-21 19:20:00	0	0	0	0	0	0	0	0
Stn 4M_052314	1746	1900-01-24 19:40:00	2014-03-21 19:40:00	0	0	0	0	0	0	0	0
Stn 4M_052314	1747	1900-01-24 20:00:00	2014-03-21 20:00:00	0	0	0	0	0	0	0	0
Stn 4M_052314	1748	1900-01-24 20:20:00	2014-03-21 20:20:00	0	0	0	0	0	0	0	0
Stn 4M_052314	1749	1900-01-24 20:40:00	2014-03-21 20:40:00	0	0	0	0	0	0	0	0
Stn 4M_052314	1750	1900-01-24 21:00:00	2014-03-21 21:00:00	0	0	0	0	0	0	0	0
Stn 4M_052314	1751	1900-01-24 21:20:00	2014-03-21 21:20:00	1	0	0	0	0	0	0	0
Stn 4M_052314	1752	1900-01-24 21:40:00	2014-03-21 21:40:00	0	0	0	0	0	0	0	0
Stn 4M_052314	1753	1900-01-24 22:00:00	2014-03-21 22:00:00	0	0	0	0	0	0	0	0
Stn 4M_052314	1754	1900-01-24 22:20:00	2014-03-21 22:20:00	0	0	0	0	0	0	0	0
Stn 4M_052314	1755	1900-01-24 22:40:00	2014-03-21 22:40:00	0	0	0	0	0	0	0	0
Stn 4M_052314	1756	1900-01-24 23:00:00	2014-03-21 23:00:00	0	0	0	0	0	0	0	0
Stn 4M_052314	1757	1900-01-24 23:20:00	2014-03-21 23:20:00	0	0	0	0	0	0	0	0
Stn 4M_052314	1758	1900-01-24 23:40:00	2014-03-21 23:40:00	0	0	0	0	0	0	0	0
Stn 4M_052314	1759	1900-01-25	2014-03-22	0	0	0	0	0	0	0	0
Stn 4M_052314	1760	1900-01-25 00:20:00	2014-03-22 00:20:00	0	0	0	0	0	0	0	0
Stn 4M_052314	1761	1900-01-25 00:40:00	2014-03-22 00:40:00	0	0	0	0	0	0	0	0
Stn 4M_052314	1762	1900-01-25 01:00:00	2014-03-22 01:00:00	2	0	0	0	0	0	0	0
Stn 4M_052314	1763	1900-01-25 01:20:00	2014-03-22 01:20:00	0	0	0	0	0	0	0	0
Stn 4M_052314	1764	1900-01-25 01:40:00	2014-03-22 01:40:00	0	0	0	0	0	0	0	0
Stn 4M_052314	1765	1900-01-25 02:00:00	2014-03-22 02:00:00	0	0	0	0	0	0	0	0
Stn 4M_052314	1766	1900-01-25 02:20:00	2014-03-22 02:20:00	0	0	0	0	0	0	0	0
Stn 4M_052314	1767	1900-01-25 02:40:00	2014-03-22 02:40:00	0	0	0	0	0	0	0	0
Stn 4M_052314	1768	1900-01-25 03:00:00	2014-03-22 03:00:00	0	0	0	0	0	0	0	0
Stn 4M_052314	1769	1900-01-25 03:20:00	2014-03-22 03:20:00	0	0	0	0	0	0	0	0
Stn 4M_052314	1770	1900-01-25 03:40:00	2014-03-22 03:40:00	0	0	0	0	0	0	0	0
Stn 4M_052314	1771	1900-01-25 04:00:00	2014-03-22 04:00:00	0	0	0	0	0	0	0	0
Stn 4M_052314	1772	1900-01-25 04:20:00	2014-03-22 04:20:00	0	0	0	0	0	0	0	0
Stn 4M_052314	1773	1900-01-25 04:40:00	2014-03-22 04:40:00	0	0	0	0	0	0	0	0
Stn 4M_052314	1774	1900-01-25 05:00:00	2014-03-22 05:00:00	0	0	0	0	0	0	0	0
Stn 4M_052314	1775	1900-01-25 05:20:00	2014-03-22 05:20:00	0	0	0	0	0	0	0	0
Stn 4M_052314	1776	1900-01-25 05:40:00	2014-03-22 05:40:00	0	0	0	0	0	0	0	0
Stn 4M_052314	1777	1900-01-25 06:00:00	2014-03-22 06:00:00	0	0	0	0	0	0	0	0
Stn 4M_052314	1778	1900-01-25 06:20:00	2014-03-22 06:20:00	0	0	0	0	0	0	0	0
Stn 4M_052314	1779	1900-01-25 06:40:00	2014-03-22 06:40:00	0	0	0	0	0	0	0	0
Stn 4M_052314	1780	1900-01-25 07:00:00	2014-03-22 07:00:00	0	0	0	0	0	0	0	0
Stn 4M_052314	1781	1900-01-25 07:20:00	2014-03-22 07:20:00	0	0	0	0	0	0	0	0
Stn 4M_052314	1782	1900-01-25 07:40:00	2014-03-22 07:40:00	0	0	0	0	0	0	0	0
Stn 4M_052314	1783	1900-01-25 08:00:00	2014-03-22 08:00:00	0	0	0	0	0	0	0	0
Stn 4M_052314	1784	1900-01-25 08:20:00	2014-03-22 08:20:00	0	0	0	0	0	0	0	0
Stn 4M_052314	1785	1900-01-25 08:40:00	2014-03-22 08:40:00	0	0	0	0	0	0	0	0
Stn 4M_052314	1786	1900-01-25 09:00:00	2014-03-22 09:00:00	0	0	0	0	0	0	0	0
Stn 4M_052314	1787	1900-01-25 09:20:00	2014-03-22 09:20:00	0	0	0	0	0	0	0	0
Stn 4M_052314	1788	1900-01-25 09:40:00	2014-03-22 09:40:00	0	0	0	0	0	0	0	0
Stn 4M_052314	1789	1900-01-25 10:00:00	2014-03-22 10:00:00	0	0	0	0	0	0	0	0
Stn 4M_052314	1790	1900-01-25 10:20:00	2014-03-22 10:20:00	0	0	0	0	0	0	0	0
Stn 4M_052314	1791	1900-01-25 10:40:00	2014-03-22 10:40:00	0	0	0	0	0	0	0	0
Stn 4M_052314	1792	1900-01-25 11:00:00	2014-03-22 11:00:00	0	0	0	0	0	0	0	0
Stn 4M_052314	1793	1900-01-25 11:20:00	2014-03-22 11:20:00	0	0	0	0	0	0	0	0
Stn 4M_052314	1794	1900-01-25 11:40:00	2014-03-22 11:40:00	0	0	0	0	0	0	0	0
Stn 4M_052314	1795	1900-01-25 12:00:00	2014-03-22 12:00:00	0	0	0	0	0	0	0	0
Stn 4M_052314	1796	1900-01-25 12:20:00	2014-03-22 12:20:00	0	0	0	0	0	0	0	0
Stn 4M_052314	1797	1900-01-25 12:40:00	2014-03-22 12:40:00	0	0	0	0	0	0	0	0
Stn 4M_052314	1798	1900-01-25 13:00:00	2014-03-22 13:00:00	0	0	0	0	0	0	0	0
Stn 4M_052314	1799	1900-01-25 13:20:00	2014-03-22 13:20:00	0	0	0	0	0	0	0	0
Stn 4M_052314	1800	1900-01-25 13:40:00	2014-03-22 13:40:00	0	0	0	0	0	0	0	0
Stn 4M_052314	1801	1900-01-25 14:00:00	2014-03-22 14:00:00	0	0	0	0	0	0	0	0
Stn 4M_052314	1802	1900-01-25 14:20:00	2014-03-22 14:20:00	0	0	0	0	0	0	0	0
Stn 4M_052314	1803	1900-01-25 14:40:00	2014-03-22 14:40:00	0	0	0	0	0	0	0	0
Stn 4M_052314	1804	1900-01-25 15:00:00	2014-03-22 15:00:00	0	0	0	0	0	0	0	0
Stn 4M_052314	1805	1900-01-25 15:20:00	2014-03-22 15:20:00	0	0	0	0	0	0	0	0
Stn 4M_052314	1806	1900-01-25 15:40:00	2014-03-22 15:40:00	0	0	0	0	0	0	0	0
Stn 4M_052314	1807	1900-01-25 16:00:00	2014-03-22 16:00:00	0	0	0	0	0	0	0	0
Stn 4M_052314	1808	1900-01-25 16:20:00	2014-03-22 16:20:00	0	0	0	0	0	0	0	0
Stn 4M_052314	1809	1900-01-25 16:40:00	2014-03-22 16:40:00	0	0	0	0	0	0	0	0
Stn 4M_052314	1810	1900-01-25 17:00:00	2014-03-22 17:00:00	0	0	0	0	0	0	0	0
Stn 4M_052314	1811	1900-01-25 17:20:00	2014-03-22 17:20:00	0	0	0	0	0	0	0	0
Stn 4M_052314	1812	1900-01-25 17:40:00	2014-03-22 17:40:00	0	0	0	0	0	0	0	0
Stn 4M_052314	1813	1900-01-25 18:00:00	2014-03-22 18:00:00	0	0	0	0	0	0	0	0
Stn 4M_052314	1814	1900-01-25 18:20:00	2014-03-22 18:20:00	0	0	0	0	0	0	0	0
Stn 4M_052314	1815	1900-01-25 18:40:00	2014-03-22 18:40:00	0	0	0	0	0	0	0	0
Stn 4M_052314	1816	1900-01-25 19:00:00	2014-03-22 19:00:00	0	0	0	0	0	0	0	0
Stn 4M_052314	1817	1900-01-25 19:20:00	2014-03-22 19:20:00	0	0	0	0	0	0	0	0
Stn 4M_052314	1818	1900-01-25 19:40:00	2014-03-22 19:40:00	0	0	0	0	0	0	0	0
Stn 4M_052314	1819	1900-01-25 20:00:00	2014-03-22 20:00:00	0	0	0	0	0	0	0	0
Stn 4M_052314	1820	1900-01-25 20:20:00	2014-03-22 20:20:00	0	0	0	0	0	0	0	0
Stn 4M_052314	1821	1900-01-25 20:40:00	2014-03-22 20:40:00	0	0	0	0	0	0	0	0
Stn 4M_052314	1822	1900-01-25 21:00:00	2014-03-22 21:00:00	0	0	0	0	0	0	0	0
Stn 4M_052314	1823	1900-01-25 21:20:00	2014-03-22 21:20:00	0	0	0	0	0	0	0	0
Stn 4M_052314	1824	1900-01-25 21:40:00	2014-03-22 21:40:00	0	0	0	0	0	0	0	0
Stn 4M_052314	1825	1900-01-25 22:00:00	2014-03-22 22:00:00	2	0	0	0	0	0	0	0
Stn 4M_052314	1826	1900-01-25 22:20:00	2014-03-22 22:20:00	0	0	0	0	0	0	0	0
Stn 4M_052314	1827	1900-01-25 22:40:00	2014-03-22 22:40:00	0	0	0	0	0	0	0	0
Stn 4M_052314	1828	1900-01-25 23:00:00	2014-03-22 23:00:00	0	0	0	0	0	0	0	0
Stn 4M_052314	1829	1900-01-25 23:20:00	2014-03-22 23:20:00	0	0	0	0	0	0	0	0
Stn 4M_052314	1830	1900-01-25 23:40:00	2014-03-22 23:40:00	0	0	0	0	0	0	0	0
Stn 4M_052314	1831	1900-01-26	2014-03-23	0	0	0	0	0	0	0	0
Stn 4M_052314	1832	1900-01-26 00:20:00	2014-03-23 00:20:00	0	0	0	0	0	0	0	0
Stn 4M_052314	1833	1900-01-26 00:40:00	2014-03-23 00:40:00	0	0	0	0	0	0	0	0
Stn 4M_052314	1834	1900-01-26 01:00:00	2014-03-23 01:00:00	0	0	0	0	0	0	0	0
Stn 4M_052314	1835	1900-01-26 01:20:00	2014-03-23 01:20:00	0	0	0	0	0	0	0	0
Stn 4M_052314	1836	1900-01-26 01:40:00	2014-03-23 01:40:00	0	0	0	0	0	0	0	0
Stn 4M_052314	1837	1900-01-26 02:00:00	2014-03-23 02:00:00	0	0	0	0	0	0	0	0
Stn 4M_052314	1838	1900-01-26 02:20:00	2014-03-23 02:20:00	0	0	0	0	0	0	0	0
Stn 4M_052314	1839	1900-01-26 02:40:00	2014-03-23 02:40:00	0	0	0	0	0	0	0	0
Stn 4M_052314	1840	1900-01-26 03:00:00	2014-03-23 03:00:00	0	0	0	0	0	0	0	0
Stn 4M_052314	1841	1900-01-26 03:20:00	2014-03-23 03:20:00	0	0	0	0	0	0	0	0
Stn 4M_052314	1842	1900-01-26 03:40:00	2014-03-23 03:40:00	0	0	0	0	0	0	0	0
Stn 4M_052314	1843	1900-01-26 04:00:00	2014-03-23 04:00:00	0	0	0	0	0	0	0	0
Stn 4M_052314	1844	1900-01-26 04:20:00	2014-03-23 04:20:00	0	0	0	0	0	0	0	0
Stn 4M_052314	1845	1900-01-26 04:40:00	2014-03-23 04:40:00	0	0	0	0	0	0	0	0
Stn 4M_052314	1846	1900-01-26 05:00:00	2014-03-23 05:00:00	0	0	0	0	0	0	0	0
Stn 4M_052314	1847	1900-01-26 05:20:00	2014-03-23 05:20:00	0	0	0	0	0	0	0	0
Stn 4M_052314	1848	1900-01-26 05:40:00	2014-03-23 05:40:00	0	0	0	0	0	0	0	0
Stn 4M_052314	1849	1900-01-26 06:00:00	2014-03-23 06:00:00	0	0	0	0	0	0	0	0
Stn 4M_052314	1850	1900-01-26 06:20:00	2014-03-23 06:20:00	0	0	0	0	0	0	0	0
Stn 4M_052314	1851	1900-01-26 06:40:00	2014-03-23 06:40:00	0	0	0	0	0	0	0	0
Stn 4M_052314	1852	1900-01-26 07:00:00	2014-03-23 07:00:00	0	0	0	0	0	0	0	0
Stn 4M_052314	1853	1900-01-26 07:20:00	2014-03-23 07:20:00	0	0	0	0	0	0	0	0
Stn 4M_052314	1854	1900-01-26 07:40:00	2014-03-23 07:40:00	0	0	0	0	0	0	0	0
Stn 4M_052314	1855	1900-01-26 08:00:00	2014-03-23 08:00:00	0	0	0	0	0	0	0	0
Stn 4M_052314	1856	1900-01-26 08:20:00	2014-03-23 08:20:00	0	0	0	0	0	0	0	0
Stn 4M_052314	1857	1900-01-26 08:40:00	2014-03-23 08:40:00	0	0	0	0	0	0	0	0
Stn 4M_052314	1858	1900-01-26 09:00:00	2014-03-23 09:00:00	0	0	0	0	0	0	0	0
Stn 4M_052314	1859	1900-01-26 09:20:00	2014-03-23 09:20:00	0	0	0	0	0	0	0	0
Stn 4M_052314	1860	1900-01-26 09:40:00	2014-03-23 09:40:00	0	0	0	0	0	0	0	0
Stn 4M_052314	1861	1900-01-26 10:00:00	2014-03-23 10:00:00	0	0	0	0	0	0	0	0
Stn 4M_052314	1862	1900-01-26 10:20:00	2014-03-23 10:20:00	0	0	0	0	0	0	0	0
Stn 4M_052314	1863	1900-01-26 10:40:00	2014-03-23 10:40:00	0	0	0	0	0	0	0	0
Stn 4M_052314	1864	1900-01-26 11:00:00	2014-03-23 11:00:00	0	0	0	0	0	0	0	0
Stn 4M_052314	1865	1900-01-26 11:20:00	2014-03-23 11:20:00	0	0	0	0	0	0	0	0
Stn 4M_052314	1866	1900-01-26 11:40:00	2014-03-23 11:40:00	0	0	0	0	0	0	0	0
Stn 4M_052314	1867	1900-01-26 12:00:00	2014-03-23 12:00:00	0	0	0	0	0	0	0	0
Stn 4M_052314	1868	1900-01-26 12:20:00	2014-03-23 12:20:00	0	0	0	0	0	0	0	0
Stn 4M_052314	1869	1900-01-26 12:40:00	2014-03-23 12:40:00	0	0	0	0	0	0	0	0
Stn 4M_052314	1870	1900-01-26 13:00:00	2014-03-23 13:00:00	0	0	0	0	0	0	0	0
Stn 4M_052314	1871	1900-01-26 13:20:00	2014-03-23 13:20:00	0	0	0	0	0	0	0	0
Stn 4M_052314	1872	1900-01-26 13:40:00	2014-03-23 13:40:00	0	0	0	0	0	0	0	0
Stn 4M_052314	1873	1900-01-26 14:00:00	2014-03-23 14:00:00	0	0	0	0	0	0	0	0
Stn 4M_052314	1874	1900-01-26 14:20:00	2014-03-23 14:20:00	0	0	0	0	0	0	0	0
Stn 4M_052314	1875	1900-01-26 14:40:00	2014-03-23 14:40:00	0	0	0	0	0	0	0	0
Stn 4M_052314	1876	1900-01-26 15:00:00	2014-03-23 15:00:00	0	0	0	0	0	0	0	0
Stn 4M_052314	1877	1900-01-26 15:20:00	2014-03-23 15:20:00	0	0	0	0	0	0	0	0
Stn 4M_052314	1878	1900-01-26 15:40:00	2014-03-23 15:40:00	0	0	0	0	0	0	0	0
Stn 4M_052314	1879	1900-01-26 16:00:00	2014-03-23 16:00:00	0	0	0	0	0	0	0	0
Stn 4M_052314	1880	1900-01-26 16:20:00	2014-03-23 16:20:00	0	0	0	0	0	0	0	0
Stn 4M_052314	1881	1900-01-26 16:40:00	2014-03-23 16:40:00	0	0	0	0	0	0	0	0
Stn 4M_052314	1882	1900-01-26 17:00:00	2014-03-23 17:00:00	0	0	0	0	0	0	0	0
Stn 4M_052314	1883	1900-01-26 17:20:00	2014-03-23 17:20:00	0	0	0	0	0	0	0	0
Stn 4M_052314	1884	1900-01-26 17:40:00	2014-03-23 17:40:00	0	0	0	0	0	0	0	0
Stn 4M_052314	1885	1900-01-26 18:00:00	2014-03-23 18:00:00	0	0	0	0	0	0	0	0
Stn 4M_052314	1886	1900-01-26 18:20:00	2014-03-23 18:20:00	0	0	0	0	0	0	0	0
Stn 4M_052314	1887	1900-01-26 18:40:00	2014-03-23 18:40:00	0	0	0	0	0	0	0	0
Stn 4M_052314	1888	1900-01-26 19:00:00	2014-03-23 19:00:00	0	0	0	0	0	0	0	0
Stn 4M_052314	1889	1900-01-26 19:20:00	2014-03-23 19:20:00	0	0	0	0	0	0	0	0
Stn 4M_052314	1890	1900-01-26 19:40:00	2014-03-23 19:40:00	0	0	0	0	0	0	0	0
Stn 4M_052314	1891	1900-01-26 20:00:00	2014-03-23 20:00:00	0	0	0	0	0	0	0	0
Stn 4M_052314	1892	1900-01-26 20:20:00	2014-03-23 20:20:00	0	0	0	0	0	0	0	0
Stn 4M_052314	1893	1900-01-26 20:40:00	2014-03-23 20:40:00	0	0	0	0	0	0	0	0
Stn 4M_052314	1894	1900-01-26 21:00:00	2014-03-23 21:00:00	0	0	0	0	0	0	0	0
Stn 4M_052314	1895	1900-01-26 21:20:00	2014-03-23 21:20:00	0	0	0	0	0	0	0	0
Stn 4M_052314	1896	1900-01-26 21:40:00	2014-03-23 21:40:00	0	0	0	0	0	0	0	0
Stn 4M_052314	1897	1900-01-26 22:00:00	2014-03-23 22:00:00	0	0	0	0	0	0	0	0
Stn 4M_052314	1898	1900-01-26 22:20:00	2014-03-23 22:20:00	0	0	0	0	0	0	0	0
Stn 4M_052314	1899	1900-01-26 22:40:00	2014-03-23 22:40:00	0	0	0	0	0	0	0	0
Stn 4M_052314	1900	1900-01-26 23:00:00	2014-03-23 23:00:00	0	0	0	0	0	0	0	0
Stn 4M_052314	1901	1900-01-26 23:20:00	2014-03-23 23:20:00	0	0	0	0	0	0	0	0
Stn 4M_052314	1902	1900-01-26 23:40:00	2014-03-23 23:40:00	0	0	0	0	0	0	0	0
Stn 4M_052314	1903	1900-01-27	2014-03-24	0	0	0	0	0	0	0	0
Stn 4M_052314	1904	1900-01-27 00:20:00	2014-03-24 00:20:00	0	0	0	0	0	0	0	0
Stn 4M_052314	1905	1900-01-27 00:40:00	2014-03-24 00:40:00	1	0	0	0	0	0	0	0
Stn 4M_052314	1906	1900-01-27 01:00:00	2014-03-24 01:00:00	1	0	0	0	0	0	0	0
Stn 4M_052314	1907	1900-01-27 01:20:00	2014-03-24 01:20:00	0	0	0	0	0	0	0	0
Stn 4M_052314	1908	1900-01-27 01:40:00	2014-03-24 01:40:00	0	0	0	0	0	0	0	0
Stn 4M_052314	1909	1900-01-27 02:00:00	2014-03-24 02:00:00	0	0	0	0	0	0	0	0
Stn 4M_052314	1910	1900-01-27 02:20:00	2014-03-24 02:20:00	0	0	0	0	0	0	0	0
Stn 4M_052314	1911	1900-01-27 02:40:00	2014-03-24 02:40:00	0	0	0	0	0	0	0	0
Stn 4M_052314	1912	1900-01-27 03:00:00	2014-03-24 03:00:00	2	0	0	0	0	0	0	0
Stn 4M_052314	1913	1900-01-27 03:20:00	2014-03-24 03:20:00	1	0	0	0	0	0	0	0
Stn 4M_052314	1914	1900-01-27 03:40:00	2014-03-24 03:40:00	0	0	0	0	0	0	0	0
Stn 4M_052314	1915	1900-01-27 04:00:00	2014-03-24 04:00:00	1	0	0	0	0	0	0	0
Stn 4M_052314	1916	1900-01-27 04:20:00	2014-03-24 04:20:00	2	0	0	0	0	0	0	0
Stn 4M_052314	1917	1900-01-27 04:40:00	2014-03-24 04:40:00	0	0	0	0	0	0	0	0
Stn 4M_052314	1918	1900-01-27 05:00:00	2014-03-24 05:00:00	0	0	0	0	0	0	0	0
Stn 4M_052314	1919	1900-01-27 05:20:00	2014-03-24 05:20:00	0	0	0	0	0	0	0	0
Stn 4M_052314	1920	1900-01-27 05:40:00	2014-03-24 05:40:00	0	0	0	0	0	0	0	0
Stn 4M_052314	1921	1900-01-27 06:00:00	2014-03-24 06:00:00	0	0	0	0	0	0	0	0
Stn 4M_052314	1922	1900-01-27 06:20:00	2014-03-24 06:20:00	0	0	0	0	0	0	0	0
Stn 4M_052314	1923	1900-01-27 06:40:00	2014-03-24 06:40:00	0	0	0	0	0	0	0	0
Stn 4M_052314	1924	1900-01-27 07:00:00	2014-03-24 07:00:00	0	0	0	0	0	0	0	0
Stn 4M_052314	1925	1900-01-27 07:20:00	2014-03-24 07:20:00	0	0	0	0	0	0	0	0
Stn 4M_052314	1926	1900-01-27 07:40:00	2014-03-24 07:40:00	0	0	0	0	0	0	0	0
Stn 4M_052314	1927	1900-01-27 08:00:00	2014-03-24 08:00:00	0	0	0	0	0	0	0	0
Stn 4M_052314	1928	1900-01-27 08:20:00	2014-03-24 08:20:00	0	0	0	0	0	0	0	0
Stn 4M_052314	1929	1900-01-27 08:40:00	2014-03-24 08:40:00	0	0	0	0	0	0	0	0
Stn 4M_052314	1930	1900-01-27 09:00:00	2014-03-24 09:00:00	0	0	0	0	0	0	0	0
Stn 4M_052314	1931	1900-01-27 09:20:00	2014-03-24 09:20:00	0	0	0	0	0	0	0	0
Stn 4M_052314	1932	1900-01-27 09:40:00	2014-03-24 09:40:00	0	0	0	0	0	0	0	0
Stn 4M_052314	1933	1900-01-27 10:00:00	2014-03-24 10:00:00	0	0	0	0	0	0	0	0
Stn 4M_052314	1934	1900-01-27 10:20:00	2014-03-24 10:20:00	0	0	0	0	0	0	0	0
Stn 4M_052314	1935	1900-01-27 10:40:00	2014-03-24 10:40:00	0	0	0	0	0	0	0	0
Stn 4M_052314	1936	1900-01-27 11:00:00	2014-03-24 11:00:00	0	0	0	0	0	0	0	0
Stn 4M_052314	1937	1900-01-27 11:20:00	2014-03-24 11:20:00	0	0	0	0	0	0	0	0
Stn 4M_052314	1938	1900-01-27 11:40:00	2014-03-24 11:40:00	0	0	0	0	0	0	0	0
Stn 4M_052314	1939	1900-01-27 12:00:00	2014-03-24 12:00:00	0	0	0	0	0	0	0	0
Stn 4M_052314	1940	1900-01-27 12:20:00	2014-03-24 12:20:00	0	0	0	0	0	0	0	0
Stn 4M_052314	1941	1900-01-27 12:40:00	2014-03-24 12:40:00	0	0	0	0	0	0	0	0
Stn 4M_052314	1942	1900-01-27 13:00:00	2014-03-24 13:00:00	0	0	0	0	0	0	0	0
Stn 4M_052314	1943	1900-01-27 13:20:00	2014-03-24 13:20:00	0	0	0	0	0	0	0	0
Stn 4M_052314	1944	1900-01-27 13:40:00	2014-03-24 13:40:00	0	0	0	0	0	0	0	0
Stn 4M_052314	1945	1900-01-27 14:00:00	2014-03-24 14:00:00	0	0	0	0	0	0	0	0
Stn 4M_052314	1946	1900-01-27 14:20:00	2014-03-24 14:20:00	0	0	0	0	0	0	0	0
Stn 4M_052314	1947	1900-01-27 14:40:00	2014-03-24 14:40:00	0	0	0	0	0	0	0	0
Stn 4M_052314	1948	1900-01-27 15:00:00	2014-03-24 15:00:00	0	0	0	0	0	0	0	0
Stn 4M_052314	1949	1900-01-27 15:20:00	2014-03-24 15:20:00	0	0	0	0	0	0	0	0
Stn 4M_052314	1950	1900-01-27 15:40:00	2014-03-24 15:40:00	0	0	0	0	0	0	0	0
Stn 4M_052314	1951	1900-01-27 16:00:00	2014-03-24 16:00:00	0	0	0	0	0	0	0	0
Stn 4M_052314	1952	1900-01-27 16:20:00	2014-03-24 16:20:00	0	0	0	0	0	0	0	0
Stn 4M_052314	1953	1900-01-27 16:40:00	2014-03-24 16:40:00	0	0	0	0	0	0	0	0
Stn 4M_052314	1954	1900-01-27 17:00:00	2014-03-24 17:00:00	0	0	0	0	0	0	0	0
Stn 4M_052314	1955	1900-01-27 17:20:00	2014-03-24 17:20:00	0	0	0	0	0	0	0	0
Stn 4M_052314	1956	1900-01-27 17:40:00	2014-03-24 17:40:00	0	0	0	0	0	0	0	0
Stn 4M_052314	1957	1900-01-27 18:00:00	2014-03-24 18:00:00	2	0	0	0	0	0	0	0
Stn 4M_052314	1958	1900-01-27 18:20:00	2014-03-24 18:20:00	2	0	0	0	0	0	0	0
Stn 4M_052314	1959	1900-01-27 18:40:00	2014-03-24 18:40:00	2	0	0	0	0	0	0	0
Stn 4M_052314	1960	1900-01-27 19:00:00	2014-03-24 19:00:00	2	0	0	0	0	0	0	0
Stn 4M_052314	1961	1900-01-27 19:20:00	2014-03-24 19:20:00	0	0	0	0	0	0	0	0
Stn 4M_052314	1962	1900-01-27 19:40:00	2014-03-24 19:40:00	0	0	0	0	0	0	0	0
Stn 4M_052314	1963	1900-01-27 20:00:00	2014-03-24 20:00:00	2	0	0	0	0	0	0	0
Stn 4M_052314	1964	1900-01-27 20:20:00	2014-03-24 20:20:00	0	0	0	0	0	0	0	0
Stn 4M_052314	1965	1900-01-27 20:40:00	2014-03-24 20:40:00	0	0	0	0	0	0	0	0
Stn 4M_052314	1966	1900-01-27 21:00:00	2014-03-24 21:00:00	0	0	0	0	0	0	0	0
Stn 4M_052314	1967	1900-01-27 21:20:00	2014-03-24 21:20:00	0	0	0	0	0	0	0	0
Stn 4M_052314	1968	1900-01-27 21:40:00	2014-03-24 21:40:00	0	0	0	0	0	0	0	0
Stn 4M_052314	1969	1900-01-27 22:00:00	2014-03-24 22:00:00	0	0	0	0	0	0	0	0
Stn 4M_052314	1970	1900-01-27 22:20:00	2014-03-24 22:20:00	0	0	0	0	0	0	0	0
Stn 4M_052314	1971	1900-01-27 22:40:00	2014-03-24 22:40:00	0	0	0	0	0	0	0	0
Stn 4M_052314	1972	1900-01-27 23:00:00	2014-03-24 23:00:00	0	0	0	0	0	0	0	0
Stn 4M_052314	1973	1900-01-27 23:20:00	2014-03-24 23:20:00	0	0	0	0	0	0	0	0
Stn 4M_052314	1974	1900-01-27 23:40:00	2014-03-24 23:40:00	0	0	0	0	0	0	0	0
Stn 4M_052314	1975	1900-01-28	2014-03-25	1	0	0	0	0	0	0	0
Stn 4M_052314	1976	1900-01-28 00:20:00	2014-03-25 00:20:00	1	0	0	0	0	0	0	0
Stn 4M_052314	1977	1900-01-28 00:40:00	2014-03-25 00:40:00	0	0	0	0	0	0	0	0
Stn 4M_052314	1978	1900-01-28 01:00:00	2014-03-25 01:00:00	0	0	0	0	0	0	0	0
Stn 4M_052314	1979	1900-01-28 01:20:00	2014-03-25 01:20:00	0	0	0	0	0	0	0	0
Stn 4M_052314	1980	1900-01-28 01:40:00	2014-03-25 01:40:00	1	0	0	0	0	0	0	0
Stn 4M_052314	1981	1900-01-28 02:00:00	2014-03-25 02:00:00	0	0	0	0	0	0	0	0
Stn 4M_052314	1982	1900-01-28 02:20:00	2014-03-25 02:20:00	0	0	0	0	0	0	0	0
Stn 4M_052314	1983	1900-01-28 02:40:00	2014-03-25 02:40:00	0	0	0	0	0	0	0	0
Stn 4M_052314	1984	1900-01-28 03:00:00	2014-03-25 03:00:00	0	0	0	0	0	0	0	0
Stn 4M_052314	1985	1900-01-28 03:20:00	2014-03-25 03:20:00	0	0	0	0	0	0	0	0
Stn 4M_052314	1986	1900-01-28 03:40:00	2014-03-25 03:40:00	0	0	0	0	0	0	0	0
Stn 4M_052314	1987	1900-01-28 04:00:00	2014-03-25 04:00:00	0	0	0	0	0	0	0	0
Stn 4M_052314	1988	1900-01-28 04:20:00	2014-03-25 04:20:00	0	0	0	0	0	0	0	0
Stn 4M_052314	1989	1900-01-28 04:40:00	2014-03-25 04:40:00	2	0	0	0	0	0	0	0
Stn 4M_052314	1990	1900-01-28 05:00:00	2014-03-25 05:00:00	0	0	0	0	0	0	0	0
Stn 4M_052314	1991	1900-01-28 05:20:00	2014-03-25 05:20:00	0	0	0	0	0	0	0	0
Stn 4M_052314	1992	1900-01-28 05:40:00	2014-03-25 05:40:00	2	0	0	0	0	0	0	0
Stn 4M_052314	1993	1900-01-28 06:00:00	2014-03-25 06:00:00	0	0	0	0	0	0	0	0
Stn 4M_052314	1994	1900-01-28 06:20:00	2014-03-25 06:20:00	0	0	0	0	0	0	0	0
Stn 4M_052314	1995	1900-01-28 06:40:00	2014-03-25 06:40:00	0	0	0	0	0	0	0	0
Stn 4M_052314	1996	1900-01-28 07:00:00	2014-03-25 07:00:00	0	0	0	0	0	0	0	0
Stn 4M_052314	1997	1900-01-28 07:20:00	2014-03-25 07:20:00	0	0	0	0	0	0	0	0
Stn 4M_052314	1998	1900-01-28 07:40:00	2014-03-25 07:40:00	0	0	0	0	0	0	0	0
Stn 4M_052314	1999	1900-01-28 08:00:00	2014-03-25 08:00:00	0	0	0	0	0	0	0	0
Stn 4M_052314	2000	1900-01-28 08:20:00	2014-03-25 08:20:00	0	0	0	0	0	0	0	0
Stn 4M_052314	2001	1900-01-28 08:40:00	2014-03-25 08:40:00	0	0	0	0	0	0	0	0
Stn 4M_052314	2002	1900-01-28 09:00:00	2014-03-25 09:00:00	0	0	0	0	0	0	0	0
Stn 4M_052314	2003	1900-01-28 09:20:00	2014-03-25 09:20:00	0	0	0	0	0	0	0	0
Stn 4M_052314	2004	1900-01-28 09:40:00	2014-03-25 09:40:00	0	0	0	0	0	0	0	0
Stn 4M_052314	2005	1900-01-28 10:00:00	2014-03-25 10:00:00	0	0	0	0	0	0	0	0
Stn 4M_052314	2006	1900-01-28 10:20:00	2014-03-25 10:20:00	0	0	0	0	0	0	0	0
Stn 4M_052314	2007	1900-01-28 10:40:00	2014-03-25 10:40:00	0	0	0	0	0	0	0	0
Stn 4M_052314	2008	1900-01-28 11:00:00	2014-03-25 11:00:00	0	0	0	0	0	0	0	0
Stn 4M_052314	2009	1900-01-28 11:20:00	2014-03-25 11:20:00	0	0	0	0	0	0	0	0
Stn 4M_052314	2010	1900-01-28 11:40:00	2014-03-25 11:40:00	0	0	0	0	0	0	0	0
Stn 4M_052314	2011	1900-01-28 12:00:00	2014-03-25 12:00:00	0	0	0	0	0	0	0	0
Stn 4M_052314	2012	1900-01-28 12:20:00	2014-03-25 12:20:00	0	0	0	0	0	0	0	0
Stn 4M_052314	2013	1900-01-28 12:40:00	2014-03-25 12:40:00	0	0	0	0	0	0	0	0
Stn 4M_052314	2014	1900-01-28 13:00:00	2014-03-25 13:00:00	0	0	0	0	0	0	0	0
Stn 4M_052314	2015	1900-01-28 13:20:00	2014-03-25 13:20:00	0	0	0	0	0	0	0	0
Stn 4M_052314	2016	1900-01-28 13:40:00	2014-03-25 13:40:00	0	0	0	0	0	0	0	0
Stn 4M_052314	2017	1900-01-28 14:00:00	2014-03-25 14:00:00	0	0	0	0	0	0	0	0
Stn 4M_052314	2018	1900-01-28 14:20:00	2014-03-25 14:20:00	0	0	0	0	0	0	0	0
Stn 4M_052314	2019	1900-01-28 14:40:00	2014-03-25 14:40:00	0	0	0	0	0	0	0	0
Stn 4M_052314	2020	1900-01-28 15:00:00	2014-03-25 15:00:00	0	0	0	0	0	0	0	0
Stn 4M_052314	2021	1900-01-28 15:20:00	2014-03-25 15:20:00	0	0	0	0	0	0	0	0
Stn 4M_052314	2022	1900-01-28 15:40:00	2014-03-25 15:40:00	1	0	0	0	0	0	0	0
Stn 4M_052314	2023	1900-01-28 16:00:00	2014-03-25 16:00:00	0	0	0	0	0	0	0	0
Stn 4M_052314	2024	1900-01-28 16:20:00	2014-03-25 16:20:00	0	0	0	0	0	0	0	0
Stn 4M_052314	2025	1900-01-28 16:40:00	2014-03-25 16:40:00	0	0	0	0	0	0	0	0
Stn 4M_052314	2026	1900-01-28 17:00:00	2014-03-25 17:00:00	0	0	0	0	0	0	0	0
Stn 4M_052314	2027	1900-01-28 17:20:00	2014-03-25 17:20:00	0	0	0	0	0	0	0	0
Stn 4M_052314	2028	1900-01-28 17:40:00	2014-03-25 17:40:00	2	0	0	0	0	0	0	0
Stn 4M_052314	2029	1900-01-28 18:00:00	2014-03-25 18:00:00	2	0	0	0	0	0	0	0
[truncated: 15,425 more rows]

## Sheet: 9M
Comp Folder	File	Time	Date and Time	Silver Perch (Manual detection)	Spotted Seatrout (Manual detection)	Red Drum (Manual detection)	Black Drum (Manual detection)	Silver Perch (Automatic detection)	Spotted Seatrout (Automatic detection)	Red Drum (Automatic detection)	Black Drum (Automatic detection)
Stn 9M_052314	31	1900-01-01	2014-02-26	0	0	0	0	0	0	0	0
Stn 9M_052314	32	1900-01-01 00:20:00	2014-02-26 00:20:00	0	0	0	0	0	0	0	0
Stn 9M_052314	33	1900-01-01 00:40:00	2014-02-26 00:40:00	0	0	0	0	0	1	0	0
Stn 9M_052314	34	1900-01-01 01:00:00	2014-02-26 01:00:00	0	0	0	0	0	0	0	0
Stn 9M_052314	35	1900-01-01 01:20:00	2014-02-26 01:20:00	0	0	0	0	0	0	0	0
Stn 9M_052314	36	1900-01-01 01:40:00	2014-02-26 01:40:00	0	0	0	0	0	0	0	0
Stn 9M_052314	37	1900-01-01 02:00:00	2014-02-26 02:00:00	0	0	0	0	0	0	0	0
Stn 9M_052314	38	1900-01-01 02:20:00	2014-02-26 02:20:00	0	0	0	0	0	0	0	0
Stn 9M_052314	39	1900-01-01 02:40:00	2014-02-26 02:40:00	0	0	0	0	0	0	0	0
Stn 9M_052314	40	1900-01-01 03:00:00	2014-02-26 03:00:00	0	0	0	0	0	0	0	0
Stn 9M_052314	41	1900-01-01 03:20:00	2014-02-26 03:20:00	0	0	0	0	0	0	0	0
Stn 9M_052314	42	1900-01-01 03:40:00	2014-02-26 03:40:00	0	0	0	0	0	0	0	0
Stn 9M_052314	43	1900-01-01 04:00:00	2014-02-26 04:00:00	0	0	0	0	0	0	0	0
Stn 9M_052314	44	1900-01-01 04:20:00	2014-02-26 04:20:00	0	0	0	0	0	0	0	0
Stn 9M_052314	45	1900-01-01 04:40:00	2014-02-26 04:40:00	0	0	0	0	0	1	0	0
Stn 9M_052314	46	1900-01-01 05:00:00	2014-02-26 05:00:00	0	0	0	0	0	1	0	0
Stn 9M_052314	47	1900-01-01 05:20:00	2014-02-26 05:20:00	0	0	0	0	0	0	0	0
Stn 9M_052314	48	1900-01-01 05:40:00	2014-02-26 05:40:00	0	0	0	0	0	0	0	0
Stn 9M_052314	49	1900-01-01 06:00:00	2014-02-26 06:00:00	0	0	0	0	0	1	0	0
Stn 9M_052314	50	1900-01-01 06:20:00	2014-02-26 06:20:00	0	0	0	0	0	1	0	0
Stn 9M_052314	51	1900-01-01 06:40:00	2014-02-26 06:40:00	0	0	0	0	0	1	0	0
Stn 9M_052314	52	1900-01-01 07:00:00	2014-02-26 07:00:00	0	0	0	0	0	1	0	0
Stn 9M_052314	53	1900-01-01 07:20:00	2014-02-26 07:20:00	0	0	0	0	0	0	0	0
Stn 9M_052314	54	1900-01-01 07:40:00	2014-02-26 07:40:00	0	0	0	0	0	0	0	0
Stn 9M_052314	55	1900-01-01 08:00:00	2014-02-26 08:00:00	0	0	0	0	0	0	0	0
Stn 9M_052314	56	1900-01-01 08:20:00	2014-02-26 08:20:00	0	0	0	0	0	0	0	0
Stn 9M_052314	57	1900-01-01 08:40:00	2014-02-26 08:40:00	0	0	0	0	0	0	0	0
Stn 9M_052314	58	1900-01-01 09:00:00	2014-02-26 09:00:00	0	0	0	0	0	0	0	0
Stn 9M_052314	59	1900-01-01 09:20:00	2014-02-26 09:20:00	0	0	0	0	0	0	0	0
Stn 9M_052314	60	1900-01-01 09:40:00	2014-02-26 09:40:00	0	0	0	0	0	0	0	0
Stn 9M_052314	61	1900-01-01 10:00:00	2014-02-26 10:00:00	0	0	0	0	0	0	0	0
Stn 9M_052314	62	1900-01-01 10:20:00	2014-02-26 10:20:00	0	0	0	0	0	0	0	0
Stn 9M_052314	63	1900-01-01 10:40:00	2014-02-26 10:40:00	0	0	0	0	0	0	0	0
Stn 9M_052314	64	1900-01-01 11:00:00	2014-02-26 11:00:00	0	0	0	0	0	1	0	0
Stn 9M_052314	65	1900-01-01 11:20:00	2014-02-26 11:20:00	0	0	0	0	0	0	0	0
Stn 9M_052314	66	1900-01-01 11:40:00	2014-02-26 11:40:00	0	0	0	0	0	0	0	0
Stn 9M_052314	67	1900-01-01 12:00:00	2014-02-26 12:00:00	0	0	0	0	0	0	0	0
Stn 9M_052314	68	1900-01-01 12:20:00	2014-02-26 12:20:00	0	0	0	0	0	0	0	0
Stn 9M_052314	69	1900-01-01 12:40:00	2014-02-26 12:40:00	0	0	0	0	0	0	0	0
Stn 9M_052314	70	1900-01-01 13:00:00	2014-02-26 13:00:00	0	0	0	0	0	1	0	0
Stn 9M_052314	71	1900-01-01 13:20:00	2014-02-26 13:20:00	0	0	0	0	0	1	0	0
Stn 9M_052314	72	1900-01-01 13:40:00	2014-02-26 13:40:00	0	0	0	0	0	0	0	0
Stn 9M_052314	73	1900-01-01 14:00:00	2014-02-26 14:00:00	0	0	0	0	0	0	0	0
Stn 9M_052314	74	1900-01-01 14:20:00	2014-02-26 14:20:00	0	0	0	0	0	0	0	0
Stn 9M_052314	75	1900-01-01 14:40:00	2014-02-26 14:40:00	0	0	0	0	0	0	0	0
Stn 9M_052314	76	1900-01-01 15:00:00	2014-02-26 15:00:00	0	0	0	0	0	1	0	0
Stn 9M_052314	77	1900-01-01 15:20:00	2014-02-26 15:20:00	0	0	0	0	0	0	0	0
Stn 9M_052314	78	1900-01-01 15:40:00	2014-02-26 15:40:00	0	0	0	0	0	0	0	0
Stn 9M_052314	79	1900-01-01 16:00:00	2014-02-26 16:00:00	0	0	0	0	0	0	0	0
Stn 9M_052314	80	1900-01-01 16:20:00	2014-02-26 16:20:00	0	0	0	0	0	0	0	0
Stn 9M_052314	81	1900-01-01 16:40:00	2014-02-26 16:40:00	0	0	0	0	0	0	0	0
Stn 9M_052314	82	1900-01-01 17:00:00	2014-02-26 17:00:00	0	0	0	0	0	0	0	0
Stn 9M_052314	83	1900-01-01 17:20:00	2014-02-26 17:20:00	0	0	0	0	0	0	0	0
Stn 9M_052314	84	1900-01-01 17:40:00	2014-02-26 17:40:00	0	0	0	0	0	1	0	0
Stn 9M_052314	85	1900-01-01 18:00:00	2014-02-26 18:00:00	0	0	0	0	0	0	0	0
Stn 9M_052314	86	1900-01-01 18:20:00	2014-02-26 18:20:00	0	0	0	0	0	1	0	0
Stn 9M_052314	87	1900-01-01 18:40:00	2014-02-26 18:40:00	0	0	0	0	0	0	0	0
Stn 9M_052314	88	1900-01-01 19:00:00	2014-02-26 19:00:00	0	0	0	0	0	0	0	0
Stn 9M_052314	89	1900-01-01 19:20:00	2014-02-26 19:20:00	0	0	0	0	0	0	0	0
Stn 9M_052314	90	1900-01-01 19:40:00	2014-02-26 19:40:00	0	0	0	0	0	0	0	0
Stn 9M_052314	91	1900-01-01 20:00:00	2014-02-26 20:00:00	0	0	0	0	0	0	0	0
Stn 9M_052314	92	1900-01-01 20:20:00	2014-02-26 20:20:00	0	0	0	0	0	0	0	0
Stn 9M_052314	93	1900-01-01 20:40:00	2014-02-26 20:40:00	0	0	0	0	0	0	0	0
Stn 9M_052314	94	1900-01-01 21:00:00	2014-02-26 21:00:00	0	0	0	0	0	0	0	0
Stn 9M_052314	95	1900-01-01 21:20:00	2014-02-26 21:20:00	0	0	0	0	0	0	0	0
Stn 9M_052314	96	1900-01-01 21:40:00	2014-02-26 21:40:00	0	0	0	0	0	0	0	0
Stn 9M_052314	97	1900-01-01 22:00:00	2014-02-26 22:00:00	0	0	0	0	0	0	0	0
Stn 9M_052314	98	1900-01-01 22:20:00	2014-02-26 22:20:00	0	0	0	0	0	0	0	0
Stn 9M_052314	99	1900-01-01 22:40:00	2014-02-26 22:40:00	0	0	0	0	0	0	0	0
Stn 9M_052314	100	1900-01-01 23:00:00	2014-02-26 23:00:00	0	0	0	0	0	0	0	0
Stn 9M_052314	101	1900-01-01 23:20:00	2014-02-26 23:20:00	0	0	0	0	0	0	0	0
Stn 9M_052314	102	1900-01-01 23:40:00	2014-02-26 23:40:00	0	0	0	0	0	0	0	0
Stn 9M_052314	103	1900-01-02	2014-02-27	0	0	0	0	0	0	0	0
Stn 9M_052314	104	1900-01-02 00:20:00	2014-02-27 00:20:00	0	0	0	0	0	1	0	0
Stn 9M_052314	105	1900-01-02 00:40:00	2014-02-27 00:40:00	0	0	0	0	0	0	0	0
Stn 9M_052314	106	1900-01-02 01:00:00	2014-02-27 01:00:00	0	0	0	0	0	1	0	0
Stn 9M_052314	107	1900-01-02 01:20:00	2014-02-27 01:20:00	0	0	0	0	0	1	0	0
Stn 9M_052314	108	1900-01-02 01:40:00	2014-02-27 01:40:00	0	0	0	0	0	0	0	0
Stn 9M_052314	109	1900-01-02 02:00:00	2014-02-27 02:00:00	0	0	0	0	0	0	0	0
Stn 9M_052314	110	1900-01-02 02:20:00	2014-02-27 02:20:00	0	0	0	0	0	0	0	0
Stn 9M_052314	111	1900-01-02 02:40:00	2014-02-27 02:40:00	0	0	0	0	0	1	0	0
Stn 9M_052314	112	1900-01-02 03:00:00	2014-02-27 03:00:00	0	0	0	0	0	0	0	0
Stn 9M_052314	113	1900-01-02 03:20:00	2014-02-27 03:20:00	0	0	0	0	0	0	0	0
Stn 9M_052314	114	1900-01-02 03:40:00	2014-02-27 03:40:00	0	0	0	0	0	0	0	0
Stn 9M_052314	115	1900-01-02 04:00:00	2014-02-27 04:00:00	0	0	0	0	0	0	0	0
Stn 9M_052314	116	1900-01-02 04:20:00	2014-02-27 04:20:00	0	0	0	0	0	0	0	0
Stn 9M_052314	117	1900-01-02 04:40:00	2014-02-27 04:40:00	0	0	0	0	0	0	0	0
Stn 9M_052314	118	1900-01-02 05:00:00	2014-02-27 05:00:00	0	0	0	0	0	2	0	0
Stn 9M_052314	119	1900-01-02 05:20:00	2014-02-27 05:20:00	0	0	0	0	0	0	0	0
Stn 9M_052314	120	1900-01-02 05:40:00	2014-02-27 05:40:00	0	0	0	0	0	0	0	0
Stn 9M_052314	121	1900-01-02 06:00:00	2014-02-27 06:00:00	0	0	0	0	0	1	0	0
Stn 9M_052314	122	1900-01-02 06:20:00	2014-02-27 06:20:00	0	0	0	0	0	0	0	0
Stn 9M_052314	123	1900-01-02 06:40:00	2014-02-27 06:40:00	0	0	0	0	0	0	0	0
Stn 9M_052314	124	1900-01-02 07:00:00	2014-02-27 07:00:00	0	0	0	0	0	0	0	0
Stn 9M_052314	125	1900-01-02 07:20:00	2014-02-27 07:20:00	0	0	0	0	0	2	0	0
Stn 9M_052314	126	1900-01-02 07:40:00	2014-02-27 07:40:00	0	0	0	0	0	1	0	0
Stn 9M_052314	127	1900-01-02 08:00:00	2014-02-27 08:00:00	0	0	0	0	0	0	0	0
Stn 9M_052314	128	1900-01-02 08:20:00	2014-02-27 08:20:00	0	0	0	0	0	0	0	0
Stn 9M_052314	129	1900-01-02 08:40:00	2014-02-27 08:40:00	0	0	0	0	0	0	0	0
Stn 9M_052314	130	1900-01-02 09:00:00	2014-02-27 09:00:00	0	0	0	0	0	0	0	0
Stn 9M_052314	131	1900-01-02 09:20:00	2014-02-27 09:20:00	0	0	0	0	0	0	0	0
Stn 9M_052314	132	1900-01-02 09:40:00	2014-02-27 09:40:00	0	0	0	0	0	0	0	0
Stn 9M_052314	133	1900-01-02 10:00:00	2014-02-27 10:00:00	0	0	0	0	0	0	0	0
Stn 9M_052314	134	1900-01-02 10:20:00	2014-02-27 10:20:00	0	0	0	0	0	0	0	0
Stn 9M_052314	135	1900-01-02 10:40:00	2014-02-27 10:40:00	0	0	0	0	0	0	0	0
Stn 9M_052314	136	1900-01-02 11:00:00	2014-02-27 11:00:00	0	0	0	0	0	0	0	0
Stn 9M_052314	137	1900-01-02 11:20:00	2014-02-27 11:20:00	0	0	0	0	0	0	0	0
Stn 9M_052314	138	1900-01-02 11:40:00	2014-02-27 11:40:00	0	0	0	0	0	0	0	0
Stn 9M_052314	139	1900-01-02 12:00:00	2014-02-27 12:00:00	0	0	0	0	0	0	0	0
Stn 9M_052314	140	1900-01-02 12:20:00	2014-02-27 12:20:00	0	0	0	0	0	1	0	0
Stn 9M_052314	141	1900-01-02 12:40:00	2014-02-27 12:40:00	0	0	0	0	0	0	0	0
Stn 9M_052314	142	1900-01-02 13:00:00	2014-02-27 13:00:00	0	0	0	0	0	0	0	0
Stn 9M_052314	143	1900-01-02 13:20:00	2014-02-27 13:20:00	0	0	0	0	0	1	0	0
Stn 9M_052314	144	1900-01-02 13:40:00	2014-02-27 13:40:00	0	0	0	0	0	0	0	0
Stn 9M_052314	145	1900-01-02 14:00:00	2014-02-27 14:00:00	0	0	0	0	0	0	0	0
Stn 9M_052314	146	1900-01-02 14:20:00	2014-02-27 14:20:00	0	0	0	0	0	0	0	0
Stn 9M_052314	147	1900-01-02 14:40:00	2014-02-27 14:40:00	0	0	0	0	0	0	0	0
Stn 9M_052314	148	1900-01-02 15:00:00	2014-02-27 15:00:00	0	0	0	0	0	0	0	0
Stn 9M_052314	149	1900-01-02 15:20:00	2014-02-27 15:20:00	0	0	0	0	0	0	0	0
Stn 9M_052314	150	1900-01-02 15:40:00	2014-02-27 15:40:00	0	0	0	0	0	0	0	0
Stn 9M_052314	151	1900-01-02 16:00:00	2014-02-27 16:00:00	0	0	0	0	0	0	0	0
Stn 9M_052314	152	1900-01-02 16:20:00	2014-02-27 16:20:00	0	0	0	0	0	0	0	0
Stn 9M_052314	153	1900-01-02 16:40:00	2014-02-27 16:40:00	0	0	0	0	0	0	0	0
Stn 9M_052314	154	1900-01-02 17:00:00	2014-02-27 17:00:00	0	0	0	0	0	0	0	0
Stn 9M_052314	155	1900-01-02 17:20:00	2014-02-27 17:20:00	0	0	0	0	0	0	0	0
Stn 9M_052314	156	1900-01-02 17:40:00	2014-02-27 17:40:00	0	0	0	0	0	0	0	0
Stn 9M_052314	157	1900-01-02 18:00:00	2014-02-27 18:00:00	0	0	0	0	0	0	0	0
Stn 9M_052314	158	1900-01-02 18:20:00	2014-02-27 18:20:00	0	0	0	0	0	0	0	0
Stn 9M_052314	159	1900-01-02 18:40:00	2014-02-27 18:40:00	0	0	0	0	0	0	0	0
Stn 9M_052314	160	1900-01-02 19:00:00	2014-02-27 19:00:00	0	0	0	0	0	0	0	0
Stn 9M_052314	161	1900-01-02 19:20:00	2014-02-27 19:20:00	0	0	0	0	0	0	0	0
Stn 9M_052314	162	1900-01-02 19:40:00	2014-02-27 19:40:00	0	0	0	0	0	1	0	0
Stn 9M_052314	163	1900-01-02 20:00:00	2014-02-27 20:00:00	0	0	0	0	0	3	0	0
Stn 9M_052314	164	1900-01-02 20:20:00	2014-02-27 20:20:00	0	0	0	0	0	0	0	0
Stn 9M_052314	165	1900-01-02 20:40:00	2014-02-27 20:40:00	0	0	0	0	0	0	0	0
Stn 9M_052314	166	1900-01-02 21:00:00	2014-02-27 21:00:00	0	0	0	0	0	0	0	0
Stn 9M_052314	167	1900-01-02 21:20:00	2014-02-27 21:20:00	0	0	0	0	0	0	0	0
Stn 9M_052314	168	1900-01-02 21:40:00	2014-02-27 21:40:00	0	0	0	0	0	0	0	0
Stn 9M_052314	169	1900-01-02 22:00:00	2014-02-27 22:00:00	0	0	0	0	0	0	0	0
Stn 9M_052314	170	1900-01-02 22:20:00	2014-02-27 22:20:00	0	0	0	0	0	0	0	0
Stn 9M_052314	171	1900-01-02 22:40:00	2014-02-27 22:40:00	0	0	0	0	0	0	0	0
Stn 9M_052314	172	1900-01-02 23:00:00	2014-02-27 23:00:00	0	0	0	0	1	0	0	0
Stn 9M_052314	173	1900-01-02 23:20:00	2014-02-27 23:20:00	0	0	0	0	0	0	0	0
Stn 9M_052314	174	1900-01-02 23:40:00	2014-02-27 23:40:00	0	0	0	0	0	0	0	0
Stn 9M_052314	175	1900-01-03	2014-02-28	0	0	0	0	0	0	0	0
Stn 9M_052314	176	1900-01-03 00:20:00	2014-02-28 00:20:00	0	0	0	0	0	0	0	0
Stn 9M_052314	177	1900-01-03 00:40:00	2014-02-28 00:40:00	0	0	0	0	0	0	0	0
Stn 9M_052314	178	1900-01-03 01:00:00	2014-02-28 01:00:00	0	0	0	0	0	0	0	0
Stn 9M_052314	179	1900-01-03 01:20:00	2014-02-28 01:20:00	0	0	0	0	0	0	0	0
Stn 9M_052314	180	1900-01-03 01:40:00	2014-02-28 01:40:00	0	0	0	0	0	0	0	0
Stn 9M_052314	181	1900-01-03 02:00:00	2014-02-28 02:00:00	0	0	0	0	0	0	0	0
Stn 9M_052314	182	1900-01-03 02:20:00	2014-02-28 02:20:00	0	0	0	0	0	0	0	0
Stn 9M_052314	183	1900-01-03 02:40:00	2014-02-28 02:40:00	0	0	0	0	0	0	0	0
Stn 9M_052314	184	1900-01-03 03:00:00	2014-02-28 03:00:00	0	0	0	0	0	0	0	0
Stn 9M_052314	185	1900-01-03 03:20:00	2014-02-28 03:20:00	0	0	0	0	0	0	0	0
Stn 9M_052314	186	1900-01-03 03:40:00	2014-02-28 03:40:00	0	0	0	0	0	0	0	0
Stn 9M_052314	187	1900-01-03 04:00:00	2014-02-28 04:00:00	0	0	0	0	0	0	0	0
Stn 9M_052314	188	1900-01-03 04:20:00	2014-02-28 04:20:00	0	0	0	0	0	0	0	0
Stn 9M_052314	189	1900-01-03 04:40:00	2014-02-28 04:40:00	0	0	0	0	0	0	0	0
Stn 9M_052314	190	1900-01-03 05:00:00	2014-02-28 05:00:00	0	0	0	0	0	1	0	0
Stn 9M_052314	191	1900-01-03 05:20:00	2014-02-28 05:20:00	0	0	0	0	0	0	0	0
Stn 9M_052314	192	1900-01-03 05:40:00	2014-02-28 05:40:00	0	0	0	0	0	0	0	0
Stn 9M_052314	193	1900-01-03 06:00:00	2014-02-28 06:00:00	0	0	0	0	0	0	0	0
Stn 9M_052314	194	1900-01-03 06:20:00	2014-02-28 06:20:00	0	0	0	0	0	0	0	0
Stn 9M_052314	195	1900-01-03 06:40:00	2014-02-28 06:40:00	0	0	0	0	0	0	0	0
Stn 9M_052314	196	1900-01-03 07:00:00	2014-02-28 07:00:00	0	0	0	0	0	0	0	0
Stn 9M_052314	197	1900-01-03 07:20:00	2014-02-28 07:20:00	0	0	0	0	0	0	0	0
Stn 9M_052314	198	1900-01-03 07:40:00	2014-02-28 07:40:00	0	0	0	0	0	0	0	0
Stn 9M_052314	199	1900-01-03 08:00:00	2014-02-28 08:00:00	0	0	0	0	0	0	0	0
Stn 9M_052314	200	1900-01-03 08:20:00	2014-02-28 08:20:00	0	0	0	0	0	1	0	0
Stn 9M_052314	201	1900-01-03 08:40:00	2014-02-28 08:40:00	0	0	0	0	0	0	0	0
Stn 9M_052314	202	1900-01-03 09:00:00	2014-02-28 09:00:00	0	0	0	0	0	0	0	0
Stn 9M_052314	203	1900-01-03 09:20:00	2014-02-28 09:20:00	0	0	0	0	0	0	0	0
Stn 9M_052314	204	1900-01-03 09:40:00	2014-02-28 09:40:00	0	0	0	0	0	0	0	0
Stn 9M_052314	205	1900-01-03 10:00:00	2014-02-28 10:00:00	0	0	0	0	0	0	0	0
Stn 9M_052314	206	1900-01-03 10:20:00	2014-02-28 10:20:00	0	0	0	0	0	0	0	0
Stn 9M_052314	207	1900-01-03 10:40:00	2014-02-28 10:40:00	0	0	0	0	0	0	0	0
Stn 9M_052314	208	1900-01-03 11:00:00	2014-02-28 11:00:00	0	0	0	0	0	0	0	0
Stn 9M_052314	209	1900-01-03 11:20:00	2014-02-28 11:20:00	0	0	0	0	0	0	0	0
Stn 9M_052314	210	1900-01-03 11:40:00	2014-02-28 11:40:00	0	0	0	0	1	0	0	0
Stn 9M_052314	211	1900-01-03 12:00:00	2014-02-28 12:00:00	0	0	0	0	0	0	0	0
Stn 9M_052314	212	1900-01-03 12:20:00	2014-02-28 12:20:00	0	0	0	0	0	0	0	0
Stn 9M_052314	213	1900-01-03 12:40:00	2014-02-28 12:40:00	0	0	0	0	0	0	0	0
Stn 9M_052314	214	1900-01-03 13:00:00	2014-02-28 13:00:00	0	0	0	0	0	0	0	0
Stn 9M_052314	215	1900-01-03 13:20:00	2014-02-28 13:20:00	0	0	0	0	0	0	0	0
Stn 9M_052314	216	1900-01-03 13:40:00	2014-02-28 13:40:00	0	0	0	0	0	1	0	0
Stn 9M_052314	217	1900-01-03 14:00:00	2014-02-28 14:00:00	0	0	0	0	0	0	0	0
Stn 9M_052314	218	1900-01-03 14:20:00	2014-02-28 14:20:00	0	0	0	0	0	0	0	0
Stn 9M_052314	219	1900-01-03 14:40:00	2014-02-28 14:40:00	0	0	0	0	0	0	0	0
Stn 9M_052314	220	1900-01-03 15:00:00	2014-02-28 15:00:00	0	0	0	0	0	0	0	0
Stn 9M_052314	221	1900-01-03 15:20:00	2014-02-28 15:20:00	0	0	0	0	0	0	0	0
Stn 9M_052314	222	1900-01-03 15:40:00	2014-02-28 15:40:00	0	0	0	0	0	0	0	0
Stn 9M_052314	223	1900-01-03 16:00:00	2014-02-28 16:00:00	0	0	0	0	0	0	0	0
Stn 9M_052314	224	1900-01-03 16:20:00	2014-02-28 16:20:00	0	0	0	0	0	0	0	0
Stn 9M_052314	225	1900-01-03 16:40:00	2014-02-28 16:40:00	0	0	0	0	0	0	0	0
Stn 9M_052314	226	1900-01-03 17:00:00	2014-02-28 17:00:00	0	0	0	0	0	0	0	0
Stn 9M_052314	227	1900-01-03 17:20:00	2014-02-28 17:20:00	0	0	0	0	0	0	0	0
Stn 9M_052314	228	1900-01-03 17:40:00	2014-02-28 17:40:00	0	0	0	0	0	0	0	0
Stn 9M_052314	229	1900-01-03 18:00:00	2014-02-28 18:00:00	0	0	0	0	0	0	0	0
Stn 9M_052314	230	1900-01-03 18:20:00	2014-02-28 18:20:00	0	0	0	0	0	0	0	0
Stn 9M_052314	231	1900-01-03 18:40:00	2014-02-28 18:40:00	0	0	0	0	0	0	0	0
Stn 9M_052314	232	1900-01-03 19:00:00	2014-02-28 19:00:00	0	0	0	0	0	0	0	0
Stn 9M_052314	233	1900-01-03 19:20:00	2014-02-28 19:20:00	0	0	0	0	0	0	0	0
Stn 9M_052314	234	1900-01-03 19:40:00	2014-02-28 19:40:00	0	0	0	0	0	0	0	0
Stn 9M_052314	235	1900-01-03 20:00:00	2014-02-28 20:00:00	0	0	0	0	0	0	0	0
Stn 9M_052314	236	1900-01-03 20:20:00	2014-02-28 20:20:00	0	0	0	0	0	0	0	0
Stn 9M_052314	237	1900-01-03 20:40:00	2014-02-28 20:40:00	0	0	0	0	0	0	0	0
Stn 9M_052314	238	1900-01-03 21:00:00	2014-02-28 21:00:00	0	0	0	0	0	1	0	0
Stn 9M_052314	239	1900-01-03 21:20:00	2014-02-28 21:20:00	0	0	0	0	0	1	0	0
Stn 9M_052314	240	1900-01-03 21:40:00	2014-02-28 21:40:00	0	0	0	0	0	0	0	0
Stn 9M_052314	241	1900-01-03 22:00:00	2014-02-28 22:00:00	0	0	0	0	0	0	0	0
Stn 9M_052314	242	1900-01-03 22:20:00	2014-02-28 22:20:00	0	0	0	0	0	0	0	0
Stn 9M_052314	243	1900-01-03 22:40:00	2014-02-28 22:40:00	0	0	0	0	1	0	0	0
Stn 9M_052314	244	1900-01-03 23:00:00	2014-02-28 23:00:00	0	0	0	0	0	0	0	0
Stn 9M_052314	245	1900-01-03 23:20:00	2014-02-28 23:20:00	0	0	0	0	0	0	0	0
Stn 9M_052314	246	1900-01-03 23:40:00	2014-02-28 23:40:00	0	0	0	0	1	0	0	0
Stn 9M_052314	247	1900-01-04	2014-03-01	0	0	0	0	1	0	0	0
Stn 9M_052314	248	1900-01-04 00:20:00	2014-03-01 00:20:00	0	0	0	0	0	0	0	0
Stn 9M_052314	249	1900-01-04 00:40:00	2014-03-01 00:40:00	0	0	0	0	1	0	0	0
Stn 9M_052314	250	1900-01-04 01:00:00	2014-03-01 01:00:00	0	0	0	0	0	0	0	0
Stn 9M_052314	251	1900-01-04 01:20:00	2014-03-01 01:20:00	0	0	0	0	0	0	0	0
Stn 9M_052314	252	1900-01-04 01:40:00	2014-03-01 01:40:00	0	0	0	0	0	0	0	0
Stn 9M_052314	253	1900-01-04 02:00:00	2014-03-01 02:00:00	0	0	0	0	0	0	0	0
Stn 9M_052314	254	1900-01-04 02:20:00	2014-03-01 02:20:00	0	0	0	0	0	0	0	0
Stn 9M_052314	255	1900-01-04 02:40:00	2014-03-01 02:40:00	0	0	0	0	0	1	0	0
Stn 9M_052314	256	1900-01-04 03:00:00	2014-03-01 03:00:00	0	0	0	0	0	0	0	0
Stn 9M_052314	257	1900-01-04 03:20:00	2014-03-01 03:20:00	0	0	0	0	0	0	0	0
Stn 9M_052314	258	1900-01-04 03:40:00	2014-03-01 03:40:00	0	0	0	0	0	0	0	0
Stn 9M_052314	259	1900-01-04 04:00:00	2014-03-01 04:00:00	0	0	0	0	0	0	0	0
Stn 9M_052314	260	1900-01-04 04:20:00	2014-03-01 04:20:00	0	0	0	0	0	0	0	0
Stn 9M_052314	261	1900-01-04 04:40:00	2014-03-01 04:40:00	0	0	0	0	0	0	0	0
Stn 9M_052314	262	1900-01-04 05:00:00	2014-03-01 05:00:00	0	0	0	0	0	0	0	0
Stn 9M_052314	263	1900-01-04 05:20:00	2014-03-01 05:20:00	0	0	0	0	0	0	0	0
Stn 9M_052314	264	1900-01-04 05:40:00	2014-03-01 05:40:00	0	0	0	0	0	0	0	0
Stn 9M_052314	265	1900-01-04 06:00:00	2014-03-01 06:00:00	0	0	0	0	0	0	0	0
Stn 9M_052314	266	1900-01-04 06:20:00	2014-03-01 06:20:00	0	0	0	0	0	0	0	0
Stn 9M_052314	267	1900-01-04 06:40:00	2014-03-01 06:40:00	0	0	0	0	0	0	0	0
Stn 9M_052314	268	1900-01-04 07:00:00	2014-03-01 07:00:00	0	0	0	0	0	0	0	0
Stn 9M_052314	269	1900-01-04 07:20:00	2014-03-01 07:20:00	0	0	0	0	0	0	0	0
Stn 9M_052314	270	1900-01-04 07:40:00	2014-03-01 07:40:00	0	0	0	0	0	0	0	0
Stn 9M_052314	271	1900-01-04 08:00:00	2014-03-01 08:00:00	0	0	0	0	0	0	0	0
Stn 9M_052314	272	1900-01-04 08:20:00	2014-03-01 08:20:00	0	0	0	0	0	1	0	0
Stn 9M_052314	273	1900-01-04 08:40:00	2014-03-01 08:40:00	0	0	0	0	0	0	0	0
Stn 9M_052314	274	1900-01-04 09:00:00	2014-03-01 09:00:00	0	0	0	0	0	0	0	0
Stn 9M_052314	275	1900-01-04 09:20:00	2014-03-01 09:20:00	0	0	0	0	0	0	0	0
Stn 9M_052314	276	1900-01-04 09:40:00	2014-03-01 09:40:00	0	0	0	0	0	0	0	0
Stn 9M_052314	277	1900-01-04 10:00:00	2014-03-01 10:00:00	0	0	0	0	0	0	0	0
Stn 9M_052314	278	1900-01-04 10:20:00	2014-03-01 10:20:00	0	0	0	0	0	0	0	0
Stn 9M_052314	279	1900-01-04 10:40:00	2014-03-01 10:40:00	0	0	0	0	0	0	0	0
Stn 9M_052314	280	1900-01-04 11:00:00	2014-03-01 11:00:00	0	0	0	0	0	0	0	0
Stn 9M_052314	281	1900-01-04 11:20:00	2014-03-01 11:20:00	0	0	0	0	1	0	0	0
Stn 9M_052314	282	1900-01-04 11:40:00	2014-03-01 11:40:00	0	0	0	0	1	0	0	0
Stn 9M_052314	283	1900-01-04 12:00:00	2014-03-01 12:00:00	0	0	0	0	0	0	0	0
Stn 9M_052314	284	1900-01-04 12:20:00	2014-03-01 12:20:00	0	0	0	0	0	0	0	0
Stn 9M_052314	285	1900-01-04 12:40:00	2014-03-01 12:40:00	0	0	0	0	0	0	0	0
Stn 9M_052314	286	1900-01-04 13:00:00	2014-03-01 13:00:00	0	0	0	0	0	0	0	0
Stn 9M_052314	287	1900-01-04 13:20:00	2014-03-01 13:20:00	0	0	0	0	0	0	0	0
Stn 9M_052314	288	1900-01-04 13:40:00	2014-03-01 13:40:00	0	0	0	0	0	0	0	0
Stn 9M_052314	289	1900-01-04 14:00:00	2014-03-01 14:00:00	0	0	0	0	0	0	0	0
Stn 9M_052314	290	1900-01-04 14:20:00	2014-03-01 14:20:00	0	0	0	0	0	0	0	0
Stn 9M_052314	291	1900-01-04 14:40:00	2014-03-01 14:40:00	0	0	0	0	0	0	0	0
Stn 9M_052314	292	1900-01-04 15:00:00	2014-03-01 15:00:00	0	0	0	0	0	0	0	0
Stn 9M_052314	293	1900-01-04 15:20:00	2014-03-01 15:20:00	0	0	0	0	0	0	0	0
Stn 9M_052314	294	1900-01-04 15:40:00	2014-03-01 15:40:00	0	0	0	0	0	0	0	0
Stn 9M_052314	295	1900-01-04 16:00:00	2014-03-01 16:00:00	0	0	0	0	0	0	0	0
Stn 9M_052314	296	1900-01-04 16:20:00	2014-03-01 16:20:00	0	0	0	0	0	0	0	0
Stn 9M_052314	297	1900-01-04 16:40:00	2014-03-01 16:40:00	0	0	0	0	0	0	0	0
Stn 9M_052314	298	1900-01-04 17:00:00	2014-03-01 17:00:00	0	0	0	0	0	0	0	0
Stn 9M_052314	299	1900-01-04 17:20:00	2014-03-01 17:20:00	0	0	0	0	0	0	0	0
Stn 9M_052314	300	1900-01-04 17:40:00	2014-03-01 17:40:00	0	0	0	0	0	0	0	0
Stn 9M_052314	301	1900-01-04 18:00:00	2014-03-01 18:00:00	0	0	0	0	0	0	0	0
Stn 9M_052314	302	1900-01-04 18:20:00	2014-03-01 18:20:00	0	0	0	0	0	0	0	0
Stn 9M_052314	303	1900-01-04 18:40:00	2014-03-01 18:40:00	0	0	0	0	0	0	0	0
Stn 9M_052314	304	1900-01-04 19:00:00	2014-03-01 19:00:00	0	0	0	0	0	0	0	0
Stn 9M_052314	305	1900-01-04 19:20:00	2014-03-01 19:20:00	0	0	0	0	0	0	0	0
Stn 9M_052314	306	1900-01-04 19:40:00	2014-03-01 19:40:00	0	0	0	0	0	0	0	0
Stn 9M_052314	307	1900-01-04 20:00:00	2014-03-01 20:00:00	0	0	0	0	0	0	0	0
Stn 9M_052314	308	1900-01-04 20:20:00	2014-03-01 20:20:00	0	0	0	0	0	0	0	0
Stn 9M_052314	309	1900-01-04 20:40:00	2014-03-01 20:40:00	0	0	0	0	0	0	0	0
Stn 9M_052314	310	1900-01-04 21:00:00	2014-03-01 21:00:00	0	0	0	0	0	0	0	0
Stn 9M_052314	311	1900-01-04 21:20:00	2014-03-01 21:20:00	0	0	0	0	0	0	0	0
Stn 9M_052314	312	1900-01-04 21:40:00	2014-03-01 21:40:00	0	0	0	0	0	0	0	0
Stn 9M_052314	313	1900-01-04 22:00:00	2014-03-01 22:00:00	0	0	0	0	0	0	0	0
Stn 9M_052314	314	1900-01-04 22:20:00	2014-03-01 22:20:00	0	0	0	0	0	0	0	0
Stn 9M_052314	315	1900-01-04 22:40:00	2014-03-01 22:40:00	0	0	0	0	0	0	0	0
Stn 9M_052314	316	1900-01-04 23:00:00	2014-03-01 23:00:00	0	0	0	0	0	0	0	0
Stn 9M_052314	317	1900-01-04 23:20:00	2014-03-01 23:20:00	0	0	0	0	0	0	0	0
Stn 9M_052314	318	1900-01-04 23:40:00	2014-03-01 23:40:00	0	0	0	0	1	0	0	0
Stn 9M_052314	319	1900-01-05	2014-03-02	0	0	0	0	0	0	0	0
Stn 9M_052314	320	1900-01-05 00:20:00	2014-03-02 00:20:00	0	0	0	0	0	0	0	0
Stn 9M_052314	321	1900-01-05 00:40:00	2014-03-02 00:40:00	0	0	0	0	0	0	0	0
Stn 9M_052314	322	1900-01-05 01:00:00	2014-03-02 01:00:00	0	0	0	0	0	0	0	0
Stn 9M_052314	323	1900-01-05 01:20:00	2014-03-02 01:20:00	0	0	0	0	0	0	0	0
Stn 9M_052314	324	1900-01-05 01:40:00	2014-03-02 01:40:00	0	0	0	0	0	0	0	0
Stn 9M_052314	325	1900-01-05 02:00:00	2014-03-02 02:00:00	0	0	0	0	0	0	0	0
Stn 9M_052314	326	1900-01-05 02:20:00	2014-03-02 02:20:00	0	0	0	0	0	0	0	0
Stn 9M_052314	327	1900-01-05 02:40:00	2014-03-02 02:40:00	0	0	0	0	0	0	0	0
Stn 9M_052314	328	1900-01-05 03:00:00	2014-03-02 03:00:00	0	0	0	0	0	0	0	0
Stn 9M_052314	329	1900-01-05 03:20:00	2014-03-02 03:20:00	0	0	0	0	0	0	0	0
Stn 9M_052314	330	1900-01-05 03:40:00	2014-03-02 03:40:00	0	0	0	0	0	0	0	0
Stn 9M_052314	331	1900-01-05 04:00:00	2014-03-02 04:00:00	0	0	0	0	0	0	0	0
Stn 9M_052314	332	1900-01-05 04:20:00	2014-03-02 04:20:00	0	0	0	0	0	1	0	0
Stn 9M_052314	333	1900-01-05 04:40:00	2014-03-02 04:40:00	0	0	0	0	0	0	0	0
Stn 9M_052314	334	1900-01-05 05:00:00	2014-03-02 05:00:00	0	0	0	0	0	1	0	0
Stn 9M_052314	335	1900-01-05 05:20:00	2014-03-02 05:20:00	0	0	0	0	0	0	0	0
Stn 9M_052314	336	1900-01-05 05:40:00	2014-03-02 05:40:00	0	0	0	0	0	0	0	0
Stn 9M_052314	337	1900-01-05 06:00:00	2014-03-02 06:00:00	0	0	0	0	0	0	0	0
Stn 9M_052314	338	1900-01-05 06:20:00	2014-03-02 06:20:00	0	0	0	0	0	0	0	0
Stn 9M_052314	339	1900-01-05 06:40:00	2014-03-02 06:40:00	0	0	0	0	0	0	0	0
Stn 9M_052314	340	1900-01-05 07:00:00	2014-03-02 07:00:00	0	0	0	0	0	0	0	0
Stn 9M_052314	341	1900-01-05 07:20:00	2014-03-02 07:20:00	0	0	0	0	0	0	0	0
Stn 9M_052314	342	1900-01-05 07:40:00	2014-03-02 07:40:00	0	0	0	0	0	0	0	0
Stn 9M_052314	343	1900-01-05 08:00:00	2014-03-02 08:00:00	0	0	0	0	0	0	0	0
Stn 9M_052314	344	1900-01-05 08:20:00	2014-03-02 08:20:00	0	0	0	0	0	0	0	0
Stn 9M_052314	345	1900-01-05 08:40:00	2014-03-02 08:40:00	0	0	0	0	0	0	0	0
Stn 9M_052314	346	1900-01-05 09:00:00	2014-03-02 09:00:00	0	0	0	0	0	0	0	0
Stn 9M_052314	347	1900-01-05 09:20:00	2014-03-02 09:20:00	0	0	0	0	0	0	0	0
Stn 9M_052314	348	1900-01-05 09:40:00	2014-03-02 09:40:00	0	0	0	0	0	2	0	0
Stn 9M_052314	349	1900-01-05 10:00:00	2014-03-02 10:00:00	0	0	0	0	0	1	0	0
Stn 9M_052314	350	1900-01-05 10:20:00	2014-03-02 10:20:00	0	0	0	0	0	0	0	0
Stn 9M_052314	351	1900-01-05 10:40:00	2014-03-02 10:40:00	0	0	0	0	0	0	0	0
Stn 9M_052314	352	1900-01-05 11:00:00	2014-03-02 11:00:00	0	0	0	0	0	0	0	0
Stn 9M_052314	353	1900-01-05 11:20:00	2014-03-02 11:20:00	0	0	0	0	0	0	0	0
Stn 9M_052314	354	1900-01-05 11:40:00	2014-03-02 11:40:00	0	0	0	0	0	0	0	0
Stn 9M_052314	355	1900-01-05 12:00:00	2014-03-02 12:00:00	0	0	0	0	0	0	0	0
Stn 9M_052314	356	1900-01-05 12:20:00	2014-03-02 12:20:00	0	0	0	0	0	0	0	0
Stn 9M_052314	357	1900-01-05 12:40:00	2014-03-02 12:40:00	0	0	0	0	0	0	0	0
Stn 9M_052314	358	1900-01-05 13:00:00	2014-03-02 13:00:00	0	0	0	0	0	0	0	0
Stn 9M_052314	359	1900-01-05 13:20:00	2014-03-02 13:20:00	0	0	0	0	0	0	0	0
Stn 9M_052314	360	1900-01-05 13:40:00	2014-03-02 13:40:00	0	0	0	0	1	0	0	0
Stn 9M_052314	361	1900-01-05 14:00:00	2014-03-02 14:00:00	0	0	0	0	0	0	0	0
Stn 9M_052314	362	1900-01-05 14:20:00	2014-03-02 14:20:00	0	0	0	0	0	0	0	0
Stn 9M_052314	363	1900-01-05 14:40:00	2014-03-02 14:40:00	0	0	0	0	0	0	0	0
Stn 9M_052314	364	1900-01-05 15:00:00	2014-03-02 15:00:00	0	0	0	0	0	0	0	0
Stn 9M_052314	365	1900-01-05 15:20:00	2014-03-02 15:20:00	0	0	0	0	0	0	0	0
Stn 9M_052314	366	1900-01-05 15:40:00	2014-03-02 15:40:00	0	0	0	0	0	0	0	0
Stn 9M_052314	367	1900-01-05 16:00:00	2014-03-02 16:00:00	0	0	0	0	0	0	0	0
Stn 9M_052314	368	1900-01-05 16:20:00	2014-03-02 16:20:00	0	0	0	0	0	0	0	0
Stn 9M_052314	369	1900-01-05 16:40:00	2014-03-02 16:40:00	0	0	0	0	0	1	0	0
Stn 9M_052314	370	1900-01-05 17:00:00	2014-03-02 17:00:00	0	0	0	0	0	1	0	0
Stn 9M_052314	371	1900-01-05 17:20:00	2014-03-02 17:20:00	0	0	0	0	0	0	0	0
Stn 9M_052314	372	1900-01-05 17:40:00	2014-03-02 17:40:00	0	0	0	0	0	0	0	0
Stn 9M_052314	373	1900-01-05 18:00:00	2014-03-02 18:00:00	0	0	0	0	0	0	0	0
Stn 9M_052314	374	1900-01-05 18:20:00	2014-03-02 18:20:00	0	0	0	0	0	1	0	0
Stn 9M_052314	375	1900-01-05 18:40:00	2014-03-02 18:40:00	0	0	0	0	0	0	0	0
Stn 9M_052314	376	1900-01-05 19:00:00	2014-03-02 19:00:00	0	0	0	0	0	0	0	0
Stn 9M_052314	377	1900-01-05 19:20:00	2014-03-02 19:20:00	0	0	0	0	0	0	0	0
Stn 9M_052314	378	1900-01-05 19:40:00	2014-03-02 19:40:00	0	0	0	0	0	1	0	0
Stn 9M_052314	379	1900-01-05 20:00:00	2014-03-02 20:00:00	0	0	0	0	0	0	0	0
Stn 9M_052314	380	1900-01-05 20:20:00	2014-03-02 20:20:00	0	0	0	0	0	2	0	0
Stn 9M_052314	381	1900-01-05 20:40:00	2014-03-02 20:40:00	0	0	0	0	0	0	0	0
Stn 9M_052314	382	1900-01-05 21:00:00	2014-03-02 21:00:00	0	0	0	0	0	0	0	0
Stn 9M_052314	383	1900-01-05 21:20:00	2014-03-02 21:20:00	0	0	0	0	0	0	0	0
Stn 9M_052314	384	1900-01-05 21:40:00	2014-03-02 21:40:00	0	0	0	0	0	0	0	0
Stn 9M_052314	385	1900-01-05 22:00:00	2014-03-02 22:00:00	0	0	0	0	0	2	0	0
Stn 9M_052314	386	1900-01-05 22:20:00	2014-03-02 22:20:00	0	0	0	0	0	0	0	0
Stn 9M_052314	387	1900-01-05 22:40:00	2014-03-02 22:40:00	0	0	0	0	0	0	0	0
Stn 9M_052314	388	1900-01-05 23:00:00	2014-03-02 23:00:00	0	0	0	0	0	0	0	0
Stn 9M_052314	389	1900-01-05 23:20:00	2014-03-02 23:20:00	0	0	0	0	0	0	0	0
Stn 9M_052314	390	1900-01-05 23:40:00	2014-03-02 23:40:00	0	0	0	0	0	0	0	0
Stn 9M_052314	391	1900-01-06	2014-03-03	0	0	0	0	0	0	0	0
Stn 9M_052314	392	1900-01-06 00:20:00	2014-03-03 00:20:00	0	0	0	0	0	0	0	0
Stn 9M_052314	393	1900-01-06 00:40:00	2014-03-03 00:40:00	0	0	0	0	0	0	0	0
Stn 9M_052314	394	1900-01-06 01:00:00	2014-03-03 01:00:00	0	0	0	0	0	0	0	0
Stn 9M_052314	395	1900-01-06 01:20:00	2014-03-03 01:20:00	0	0	0	0	1	0	0	0
Stn 9M_052314	396	1900-01-06 01:40:00	2014-03-03 01:40:00	0	0	0	0	0	0	0	0
Stn 9M_052314	397	1900-01-06 02:00:00	2014-03-03 02:00:00	0	0	0	0	0	0	0	0
Stn 9M_052314	398	1900-01-06 02:20:00	2014-03-03 02:20:00	0	0	0	0	0	0	0	0
Stn 9M_052314	399	1900-01-06 02:40:00	2014-03-03 02:40:00	0	0	0	0	0	0	0	0
Stn 9M_052314	400	1900-01-06 03:00:00	2014-03-03 03:00:00	0	0	0	0	0	1	0	0
Stn 9M_052314	401	1900-01-06 03:20:00	2014-03-03 03:20:00	0	0	0	0	0	0	0	0
Stn 9M_052314	402	1900-01-06 03:40:00	2014-03-03 03:40:00	0	0	0	0	0	0	0	0
Stn 9M_052314	403	1900-01-06 04:00:00	2014-03-03 04:00:00	0	0	0	0	0	0	0	0
Stn 9M_052314	404	1900-01-06 04:20:00	2014-03-03 04:20:00	0	0	0	0	0	0	0	0
Stn 9M_052314	405	1900-01-06 04:40:00	2014-03-03 04:40:00	0	0	0	0	0	0	0	0
Stn 9M_052314	406	1900-01-06 05:00:00	2014-03-03 05:00:00	0	0	0	0	0	0	0	0
Stn 9M_052314	407	1900-01-06 05:20:00	2014-03-03 05:20:00	0	0	0	0	0	0	0	0
Stn 9M_052314	408	1900-01-06 05:40:00	2014-03-03 05:40:00	0	0	0	0	0	0	0	0
Stn 9M_052314	409	1900-01-06 06:00:00	2014-03-03 06:00:00	0	0	0	0	0	0	0	0
Stn 9M_052314	410	1900-01-06 06:20:00	2014-03-03 06:20:00	0	0	0	0	0	0	0	0
Stn 9M_052314	411	1900-01-06 06:40:00	2014-03-03 06:40:00	0	0	0	0	0	0	0	0
Stn 9M_052314	412	1900-01-06 07:00:00	2014-03-03 07:00:00	0	0	0	0	0	1	0	0
Stn 9M_052314	413	1900-01-06 07:20:00	2014-03-03 07:20:00	0	0	0	0	0	0	0	0
Stn 9M_052314	414	1900-01-06 07:40:00	2014-03-03 07:40:00	0	0	0	0	0	0	0	0
Stn 9M_052314	415	1900-01-06 08:00:00	2014-03-03 08:00:00	0	0	0	0	0	0	0	0
Stn 9M_052314	416	1900-01-06 08:20:00	2014-03-03 08:20:00	0	0	0	0	0	0	0	0
Stn 9M_052314	417	1900-01-06 08:40:00	2014-03-03 08:40:00	0	0	0	0	0	0	0	0
Stn 9M_052314	418	1900-01-06 09:00:00	2014-03-03 09:00:00	0	0	0	0	0	0	0	0
Stn 9M_052314	419	1900-01-06 09:20:00	2014-03-03 09:20:00	0	0	0	0	0	0	0	0
Stn 9M_052314	420	1900-01-06 09:40:00	2014-03-03 09:40:00	0	0	0	0	0	1	0	0
Stn 9M_052314	421	1900-01-06 10:00:00	2014-03-03 10:00:00	0	0	0	0	0	3	0	0
Stn 9M_052314	422	1900-01-06 10:20:00	2014-03-03 10:20:00	0	0	0	0	0	0	0	0
Stn 9M_052314	423	1900-01-06 10:40:00	2014-03-03 10:40:00	0	0	0	0	0	0	0	0
Stn 9M_052314	424	1900-01-06 11:00:00	2014-03-03 11:00:00	0	0	0	0	0	0	0	0
Stn 9M_052314	425	1900-01-06 11:20:00	2014-03-03 11:20:00	0	0	0	0	0	0	0	0
Stn 9M_052314	426	1900-01-06 11:40:00	2014-03-03 11:40:00	0	0	0	0	0	0	0	0
Stn 9M_052314	427	1900-01-06 12:00:00	2014-03-03 12:00:00	0	0	0	0	0	0	0	0
Stn 9M_052314	428	1900-01-06 12:20:00	2014-03-03 12:20:00	0	0	0	0	0	0	0	0
Stn 9M_052314	429	1900-01-06 12:40:00	2014-03-03 12:40:00	0	0	0	0	1	0	0	0
Stn 9M_052314	430	1900-01-06 13:00:00	2014-03-03 13:00:00	0	0	0	0	0	0	0	0
Stn 9M_052314	431	1900-01-06 13:20:00	2014-03-03 13:20:00	0	0	0	0	1	0	0	0
Stn 9M_052314	432	1900-01-06 13:40:00	2014-03-03 13:40:00	0	0	0	0	1	0	0	0
Stn 9M_052314	433	1900-01-06 14:00:00	2014-03-03 14:00:00	0	0	0	0	0	0	0	0
Stn 9M_052314	434	1900-01-06 14:20:00	2014-03-03 14:20:00	0	0	0	0	0	0	0	0
Stn 9M_052314	435	1900-01-06 14:40:00	2014-03-03 14:40:00	0	0	0	0	0	0	0	0
Stn 9M_052314	436	1900-01-06 15:00:00	2014-03-03 15:00:00	0	0	0	0	0	0	0	0
Stn 9M_052314	437	1900-01-06 15:20:00	2014-03-03 15:20:00	0	0	0	0	0	0	0	0
Stn 9M_052314	438	1900-01-06 15:40:00	2014-03-03 15:40:00	0	0	0	0	0	0	0	0
Stn 9M_052314	439	1900-01-06 16:00:00	2014-03-03 16:00:00	0	0	0	0	0	1	0	0
Stn 9M_052314	440	1900-01-06 16:20:00	2014-03-03 16:20:00	0	0	0	0	0	0	0	0
Stn 9M_052314	441	1900-01-06 16:40:00	2014-03-03 16:40:00	0	0	0	0	0	0	0	0
Stn 9M_052314	442	1900-01-06 17:00:00	2014-03-03 17:00:00	0	0	0	0	0	2	0	0
Stn 9M_052314	443	1900-01-06 17:20:00	2014-03-03 17:20:00	0	0	0	0	0	1	0	0
Stn 9M_052314	444	1900-01-06 17:40:00	2014-03-03 17:40:00	0	0	0	0	0	0	0	0
Stn 9M_052314	445	1900-01-06 18:00:00	2014-03-03 18:00:00	0	0	0	0	0	0	0	0
Stn 9M_052314	446	1900-01-06 18:20:00	2014-03-03 18:20:00	0	0	0	0	0	1	0	0
Stn 9M_052314	447	1900-01-06 18:40:00	2014-03-03 18:40:00	0	0	0	0	0	0	0	0
Stn 9M_052314	448	1900-01-06 19:00:00	2014-03-03 19:00:00	0	0	0	0	0	0	0	0
Stn 9M_052314	449	1900-01-06 19:20:00	2014-03-03 19:20:00	0	0	0	0	0	2	0	0
Stn 9M_052314	450	1900-01-06 19:40:00	2014-03-03 19:40:00	0	0	0	0	0	1	0	0
Stn 9M_052314	451	1900-01-06 20:00:00	2014-03-03 20:00:00	0	0	0	0	0	1	0	0
Stn 9M_052314	452	1900-01-06 20:20:00	2014-03-03 20:20:00	0	0	0	0	0	0	0	0
Stn 9M_052314	453	1900-01-06 20:40:00	2014-03-03 20:40:00	0	0	0	0	0	1	0	0
Stn 9M_052314	454	1900-01-06 21:00:00	2014-03-03 21:00:00	0	0	0	0	0	1	0	0
Stn 9M_052314	455	1900-01-06 21:20:00	2014-03-03 21:20:00	0	0	0	0	0	0	0	0
Stn 9M_052314	456	1900-01-06 21:40:00	2014-03-03 21:40:00	0	0	0	0	0	0	0	0
Stn 9M_052314	457	1900-01-06 22:00:00	2014-03-03 22:00:00	0	0	0	0	0	0	0	0
Stn 9M_052314	458	1900-01-06 22:20:00	2014-03-03 22:20:00	0	0	0	0	0	3	0	0
Stn 9M_052314	459	1900-01-06 22:40:00	2014-03-03 22:40:00	0	0	0	0	0	0	0	0
Stn 9M_052314	460	1900-01-06 23:00:00	2014-03-03 23:00:00	0	0	0	0	0	0	0	0
Stn 9M_052314	461	1900-01-06 23:20:00	2014-03-03 23:20:00	0	0	0	0	0	0	0	0
Stn 9M_052314	462	1900-01-06 23:40:00	2014-03-03 23:40:00	0	0	0	0	0	0	0	0
Stn 9M_052314	463	1900-01-07	2014-03-04	0	0	0	0	0	0	0	0
Stn 9M_052314	464	1900-01-07 00:20:00	2014-03-04 00:20:00	0	0	0	0	1	0	0	0
Stn 9M_052314	465	1900-01-07 00:40:00	2014-03-04 00:40:00	0	0	0	0	0	0	0	0
Stn 9M_052314	466	1900-01-07 01:00:00	2014-03-04 01:00:00	0	0	0	0	0	0	0	0
Stn 9M_052314	467	1900-01-07 01:20:00	2014-03-04 01:20:00	0	0	0	0	0	0	0	0
Stn 9M_052314	468	1900-01-07 01:40:00	2014-03-04 01:40:00	0	0	0	0	0	0	0	0
Stn 9M_052314	469	1900-01-07 02:00:00	2014-03-04 02:00:00	0	0	0	0	1	0	0	0
Stn 9M_052314	470	1900-01-07 02:20:00	2014-03-04 02:20:00	0	0	0	0	1	0	0	0
Stn 9M_052314	471	1900-01-07 02:40:00	2014-03-04 02:40:00	0	0	0	0	0	0	0	0
Stn 9M_052314	472	1900-01-07 03:00:00	2014-03-04 03:00:00	0	0	0	0	0	0	0	0
Stn 9M_052314	473	1900-01-07 03:20:00	2014-03-04 03:20:00	0	0	0	0	0	0	0	0
Stn 9M_052314	474	1900-01-07 03:40:00	2014-03-04 03:40:00	0	0	0	0	0	0	0	0
Stn 9M_052314	475	1900-01-07 04:00:00	2014-03-04 04:00:00	0	0	0	0	0	0	0	0
Stn 9M_052314	476	1900-01-07 04:20:00	2014-03-04 04:20:00	0	0	0	0	0	0	0	0
Stn 9M_052314	477	1900-01-07 04:40:00	2014-03-04 04:40:00	0	0	0	0	0	0	0	0
Stn 9M_052314	478	1900-01-07 05:00:00	2014-03-04 05:00:00	0	0	0	0	0	0	0	0
Stn 9M_052314	479	1900-01-07 05:20:00	2014-03-04 05:20:00	0	0	0	0	0	0	0	0
Stn 9M_052314	480	1900-01-07 05:40:00	2014-03-04 05:40:00	0	0	0	0	0	0	0	0
Stn 9M_052314	481	1900-01-07 06:00:00	2014-03-04 06:00:00	0	0	0	0	0	0	0	0
Stn 9M_052314	482	1900-01-07 06:20:00	2014-03-04 06:20:00	0	0	0	0	0	0	0	0
Stn 9M_052314	483	1900-01-07 06:40:00	2014-03-04 06:40:00	0	0	0	0	0	0	0	0
Stn 9M_052314	484	1900-01-07 07:00:00	2014-03-04 07:00:00	0	0	0	0	0	0	0	0
Stn 9M_052314	485	1900-01-07 07:20:00	2014-03-04 07:20:00	0	0	0	0	0	0	0	0
Stn 9M_052314	486	1900-01-07 07:40:00	2014-03-04 07:40:00	0	0	0	0	0	0	0	0
Stn 9M_052314	487	1900-01-07 08:00:00	2014-03-04 08:00:00	0	0	0	0	0	0	0	0
Stn 9M_052314	488	1900-01-07 08:20:00	2014-03-04 08:20:00	0	0	0	0	0	0	0	0
Stn 9M_052314	489	1900-01-07 08:40:00	2014-03-04 08:40:00	0	0	0	0	0	1	0	0
Stn 9M_052314	490	1900-01-07 09:00:00	2014-03-04 09:00:00	0	0	0	0	0	0	0	0
Stn 9M_052314	491	1900-01-07 09:20:00	2014-03-04 09:20:00	0	0	0	0	0	1	0	0
Stn 9M_052314	492	1900-01-07 09:40:00	2014-03-04 09:40:00	0	0	0	0	0	0	0	0
Stn 9M_052314	493	1900-01-07 10:00:00	2014-03-04 10:00:00	0	0	0	0	0	0	0	0
Stn 9M_052314	494	1900-01-07 10:20:00	2014-03-04 10:20:00	0	0	0	0	0	1	0	0
Stn 9M_052314	495	1900-01-07 10:40:00	2014-03-04 10:40:00	0	0	0	0	0	1	0	0
Stn 9M_052314	496	1900-01-07 11:00:00	2014-03-04 11:00:00	0	0	0	0	0	0	0	0
Stn 9M_052314	497	1900-01-07 11:20:00	2014-03-04 11:20:00	0	0	0	0	0	1	0	0
Stn 9M_052314	498	1900-01-07 11:40:00	2014-03-04 11:40:00	0	0	0	0	0	1	0	0
Stn 9M_052314	499	1900-01-07 12:00:00	2014-03-04 12:00:00	0	0	0	0	0	1	0	0
Stn 9M_052314	500	1900-01-07 12:20:00	2014-03-04 12:20:00	0	0	0	0	0	0	0	0
Stn 9M_052314	501	1900-01-07 12:40:00	2014-03-04 12:40:00	0	0	0	0	0	0	0	0
Stn 9M_052314	502	1900-01-07 13:00:00	2014-03-04 13:00:00	0	0	0	0	0	0	0	0
Stn 9M_052314	503	1900-01-07 13:20:00	2014-03-04 13:20:00	0	0	0	0	1	0	0	0
Stn 9M_052314	504	1900-01-07 13:40:00	2014-03-04 13:40:00	0	0	0	0	0	0	0	0
Stn 9M_052314	505	1900-01-07 14:00:00	2014-03-04 14:00:00	0	0	0	0	0	0	0	0
Stn 9M_052314	506	1900-01-07 14:20:00	2014-03-04 14:20:00	0	0	0	0	0	0	0	0
Stn 9M_052314	507	1900-01-07 14:40:00	2014-03-04 14:40:00	0	0	0	0	0	0	0	0
Stn 9M_052314	508	1900-01-07 15:00:00	2014-03-04 15:00:00	0	0	0	0	1	0	0	0
Stn 9M_052314	509	1900-01-07 15:20:00	2014-03-04 15:20:00	0	0	0	0	0	0	0	0
Stn 9M_052314	510	1900-01-07 15:40:00	2014-03-04 15:40:00	0	0	0	0	0	0	0	0
Stn 9M_052314	511	1900-01-07 16:00:00	2014-03-04 16:00:00	0	0	0	0	0	0	0	0
Stn 9M_052314	512	1900-01-07 16:20:00	2014-03-04 16:20:00	0	0	0	0	0	0	0	0
Stn 9M_052314	513	1900-01-07 16:40:00	2014-03-04 16:40:00	0	0	0	0	0	0	0	0
Stn 9M_052314	514	1900-01-07 17:00:00	2014-03-04 17:00:00	0	0	0	0	0	1	0	0
Stn 9M_052314	515	1900-01-07 17:20:00	2014-03-04 17:20:00	0	0	0	0	0	0	0	0
Stn 9M_052314	516	1900-01-07 17:40:00	2014-03-04 17:40:00	0	0	0	0	0	0	0	0
Stn 9M_052314	517	1900-01-07 18:00:00	2014-03-04 18:00:00	0	0	0	0	0	0	0	0
Stn 9M_052314	518	1900-01-07 18:20:00	2014-03-04 18:20:00	0	0	0	0	0	0	0	0
Stn 9M_052314	519	1900-01-07 18:40:00	2014-03-04 18:40:00	0	0	0	0	0	0	0	0
Stn 9M_052314	520	1900-01-07 19:00:00	2014-03-04 19:00:00	0	0	0	0	0	0	0	0
Stn 9M_052314	521	1900-01-07 19:20:00	2014-03-04 19:20:00	0	0	0	0	0	0	0	0
Stn 9M_052314	522	1900-01-07 19:40:00	2014-03-04 19:40:00	0	0	0	0	0	0	0	0
Stn 9M_052314	523	1900-01-07 20:00:00	2014-03-04 20:00:00	0	0	0	0	0	0	0	0
Stn 9M_052314	524	1900-01-07 20:20:00	2014-03-04 20:20:00	0	0	0	0	0	0	0	0
Stn 9M_052314	525	1900-01-07 20:40:00	2014-03-04 20:40:00	0	0	0	0	0	0	0	0
Stn 9M_052314	526	1900-01-07 21:00:00	2014-03-04 21:00:00	0	0	0	0	0	0	0	0
Stn 9M_052314	527	1900-01-07 21:20:00	2014-03-04 21:20:00	0	0	0	0	0	0	0	0
Stn 9M_052314	528	1900-01-07 21:40:00	2014-03-04 21:40:00	0	0	0	0	0	0	0	0
Stn 9M_052314	529	1900-01-07 22:00:00	2014-03-04 22:00:00	0	0	0	0	0	0	0	0
Stn 9M_052314	530	1900-01-07 22:20:00	2014-03-04 22:20:00	0	0	0	0	0	0	0	0
Stn 9M_052314	531	1900-01-07 22:40:00	2014-03-04 22:40:00	0	0	0	0	0	1	0	0
Stn 9M_052314	532	1900-01-07 23:00:00	2014-03-04 23:00:00	0	0	0	0	0	1	0	0
Stn 9M_052314	533	1900-01-07 23:20:00	2014-03-04 23:20:00	0	0	0	0	0	0	0	0
Stn 9M_052314	534	1900-01-07 23:40:00	2014-03-04 23:40:00	0	0	0	0	0	0	0	0
Stn 9M_052314	535	1900-01-08	2014-03-05	0	0	0	0	0	0	0	0
Stn 9M_052314	536	1900-01-08 00:20:00	2014-03-05 00:20:00	0	0	0	0	0	0	0	0
Stn 9M_052314	537	1900-01-08 00:40:00	2014-03-05 00:40:00	0	0	0	0	0	2	0	0
Stn 9M_052314	538	1900-01-08 01:00:00	2014-03-05 01:00:00	0	0	0	0	0	0	0	0
Stn 9M_052314	539	1900-01-08 01:20:00	2014-03-05 01:20:00	0	0	0	0	0	0	0	0
Stn 9M_052314	540	1900-01-08 01:40:00	2014-03-05 01:40:00	0	0	0	0	0	0	0	0
Stn 9M_052314	541	1900-01-08 02:00:00	2014-03-05 02:00:00	0	0	0	0	0	0	0	0
Stn 9M_052314	542	1900-01-08 02:20:00	2014-03-05 02:20:00	0	0	0	0	0	0	0	0
Stn 9M_052314	543	1900-01-08 02:40:00	2014-03-05 02:40:00	0	0	0	0	0	0	0	0
Stn 9M_052314	544	1900-01-08 03:00:00	2014-03-05 03:00:00	0	0	0	0	0	0	0	0
Stn 9M_052314	545	1900-01-08 03:20:00	2014-03-05 03:20:00	0	0	0	0	0	0	0	0
Stn 9M_052314	546	1900-01-08 03:40:00	2014-03-05 03:40:00	0	0	0	0	0	0	0	0
Stn 9M_052314	547	1900-01-08 04:00:00	2014-03-05 04:00:00	0	0	0	0	0	0	0	0
Stn 9M_052314	548	1900-01-08 04:20:00	2014-03-05 04:20:00	0	0	0	0	0	0	0	0
Stn 9M_052314	549	1900-01-08 04:40:00	2014-03-05 04:40:00	0	0	0	0	0	0	0	0
Stn 9M_052314	550	1900-01-08 05:00:00	2014-03-05 05:00:00	0	0	0	0	0	0	0	0
Stn 9M_052314	551	1900-01-08 05:20:00	2014-03-05 05:20:00	0	0	0	0	0	0	0	0
Stn 9M_052314	552	1900-01-08 05:40:00	2014-03-05 05:40:00	0	0	0	0	0	0	0	0
Stn 9M_052314	553	1900-01-08 06:00:00	2014-03-05 06:00:00	0	0	0	0	0	0	0	0
Stn 9M_052314	554	1900-01-08 06:20:00	2014-03-05 06:20:00	0	0	0	0	0	1	0	0
Stn 9M_052314	555	1900-01-08 06:40:00	2014-03-05 06:40:00	0	0	0	0	0	0	0	0
Stn 9M_052314	556	1900-01-08 07:00:00	2014-03-05 07:00:00	0	0	0	0	0	0	0	0
Stn 9M_052314	557	1900-01-08 07:20:00	2014-03-05 07:20:00	0	0	0	0	0	0	0	0
Stn 9M_052314	558	1900-01-08 07:40:00	2014-03-05 07:40:00	0	0	0	0	0	0	0	0
Stn 9M_052314	559	1900-01-08 08:00:00	2014-03-05 08:00:00	0	0	0	0	0	0	0	0
Stn 9M_052314	560	1900-01-08 08:20:00	2014-03-05 08:20:00	0	0	0	0	0	0	0	0
Stn 9M_052314	561	1900-01-08 08:40:00	2014-03-05 08:40:00	0	0	0	0	0	0	0	0
Stn 9M_052314	562	1900-01-08 09:00:00	2014-03-05 09:00:00	0	0	0	0	0	0	0	0
Stn 9M_052314	563	1900-01-08 09:20:00	2014-03-05 09:20:00	0	0	0	0	0	0	0	0
Stn 9M_052314	564	1900-01-08 09:40:00	2014-03-05 09:40:00	0	0	0	0	0	0	0	0
Stn 9M_052314	565	1900-01-08 10:00:00	2014-03-05 10:00:00	0	0	0	0	0	0	0	0
Stn 9M_052314	566	1900-01-08 10:20:00	2014-03-05 10:20:00	0	0	0	0	0	0	0	0
Stn 9M_052314	567	1900-01-08 10:40:00	2014-03-05 10:40:00	0	0	0	0	0	0	0	0
Stn 9M_052314	568	1900-01-08 11:00:00	2014-03-05 11:00:00	0	0	0	0	0	0	0	0
Stn 9M_052314	569	1900-01-08 11:20:00	2014-03-05 11:20:00	0	0	0	0	0	0	0	0
Stn 9M_052314	570	1900-01-08 11:40:00	2014-03-05 11:40:00	0	0	0	0	0	0	0	0
Stn 9M_052314	571	1900-01-08 12:00:00	2014-03-05 12:00:00	0	0	0	0	0	0	0	0
Stn 9M_052314	572	1900-01-08 12:20:00	2014-03-05 12:20:00	0	0	0	0	0	0	0	0
Stn 9M_052314	573	1900-01-08 12:40:00	2014-03-05 12:40:00	0	0	0	0	0	0	0	0
Stn 9M_052314	574	1900-01-08 13:00:00	2014-03-05 13:00:00	0	0	0	0	0	0	0	0
Stn 9M_052314	575	1900-01-08 13:20:00	2014-03-05 13:20:00	0	0	0	0	0	0	0	0
Stn 9M_052314	576	1900-01-08 13:40:00	2014-03-05 13:40:00	0	0	0	0	0	0	0	0
Stn 9M_052314	577	1900-01-08 14:00:00	2014-03-05 14:00:00	0	0	0	0	0	0	0	0
Stn 9M_052314	578	1900-01-08 14:20:00	2014-03-05 14:20:00	0	0	0	0	0	0	0	0
Stn 9M_052314	579	1900-01-08 14:40:00	2014-03-05 14:40:00	0	0	0	0	0	0	0	0
Stn 9M_052314	580	1900-01-08 15:00:00	2014-03-05 15:00:00	0	0	0	0	0	0	0	0
Stn 9M_052314	581	1900-01-08 15:20:00	2014-03-05 15:20:00	0	0	0	0	0	0	0	0
Stn 9M_052314	582	1900-01-08 15:40:00	2014-03-05 15:40:00	0	0	0	0	1	0	0	0
Stn 9M_052314	583	1900-01-08 16:00:00	2014-03-05 16:00:00	0	0	0	0	0	0	0	0
Stn 9M_052314	584	1900-01-08 16:20:00	2014-03-05 16:20:00	0	0	0	0	0	0	0	0
Stn 9M_052314	585	1900-01-08 16:40:00	2014-03-05 16:40:00	0	0	0	0	0	0	0	0
Stn 9M_052314	586	1900-01-08 17:00:00	2014-03-05 17:00:00	0	0	0	0	0	0	0	0
Stn 9M_052314	587	1900-01-08 17:20:00	2014-03-05 17:20:00	0	0	0	0	0	0	0	0
Stn 9M_052314	588	1900-01-08 17:40:00	2014-03-05 17:40:00	0	0	0	0	0	0	0	0
Stn 9M_052314	589	1900-01-08 18:00:00	2014-03-05 18:00:00	0	0	0	0	0	0	0	0
Stn 9M_052314	590	1900-01-08 18:20:00	2014-03-05 18:20:00	0	0	0	0	0	0	0	0
Stn 9M_052314	591	1900-01-08 18:40:00	2014-03-05 18:40:00	0	0	0	0	0	0	0	0
Stn 9M_052314	592	1900-01-08 19:00:00	2014-03-05 19:00:00	0	0	0	0	0	0	0	0
Stn 9M_052314	593	1900-01-08 19:20:00	2014-03-05 19:20:00	0	0	0	0	0	0	0	0
Stn 9M_052314	594	1900-01-08 19:40:00	2014-03-05 19:40:00	0	0	0	0	0	0	0	0
Stn 9M_052314	595	1900-01-08 20:00:00	2014-03-05 20:00:00	0	0	0	0	0	0	0	0
Stn 9M_052314	596	1900-01-08 20:20:00	2014-03-05 20:20:00	0	0	0	0	0	0	0	0
Stn 9M_052314	597	1900-01-08 20:40:00	2014-03-05 20:40:00	0	0	0	0	0	0	0	0
Stn 9M_052314	598	1900-01-08 21:00:00	2014-03-05 21:00:00	0	0	0	0	0	0	0	0
Stn 9M_052314	599	1900-01-08 21:20:00	2014-03-05 21:20:00	0	0	0	0	0	0	0	0
Stn 9M_052314	600	1900-01-08 21:40:00	2014-03-05 21:40:00	0	0	0	0	0	0	0	0
Stn 9M_052314	601	1900-01-08 22:00:00	2014-03-05 22:00:00	0	0	0	0	0	0	0	0
Stn 9M_052314	602	1900-01-08 22:20:00	2014-03-05 22:20:00	0	0	0	0	0	0	0	0
Stn 9M_052314	603	1900-01-08 22:40:00	2014-03-05 22:40:00	0	0	0	0	0	0	0	0
Stn 9M_052314	604	1900-01-08 23:00:00	2014-03-05 23:00:00	0	0	0	0	0	0	0	0
Stn 9M_052314	605	1900-01-08 23:20:00	2014-03-05 23:20:00	0	0	0	0	0	0	0	0
Stn 9M_052314	606	1900-01-08 23:40:00	2014-03-05 23:40:00	0	0	0	0	0	0	0	0
Stn 9M_052314	607	1900-01-09	2014-03-06	0	0	0	0	0	0	0	0
Stn 9M_052314	608	1900-01-09 00:20:00	2014-03-06 00:20:00	0	0	0	0	0	0	0	0
Stn 9M_052314	609	1900-01-09 00:40:00	2014-03-06 00:40:00	0	0	0	0	0	0	0	0
Stn 9M_052314	610	1900-01-09 01:00:00	2014-03-06 01:00:00	0	0	0	0	0	0	0	0
Stn 9M_052314	611	1900-01-09 01:20:00	2014-03-06 01:20:00	0	0	0	0	0	2	0	0
Stn 9M_052314	612	1900-01-09 01:40:00	2014-03-06 01:40:00	0	0	0	0	0	0	0	0
Stn 9M_052314	613	1900-01-09 02:00:00	2014-03-06 02:00:00	0	0	0	0	0	0	0	0
Stn 9M_052314	614	1900-01-09 02:20:00	2014-03-06 02:20:00	0	0	0	0	0	0	0	0
Stn 9M_052314	615	1900-01-09 02:40:00	2014-03-06 02:40:00	0	0	0	0	0	0	0	0
Stn 9M_052314	616	1900-01-09 03:00:00	2014-03-06 03:00:00	0	0	0	0	1	0	0	0
Stn 9M_052314	617	1900-01-09 03:20:00	2014-03-06 03:20:00	0	0	0	0	1	0	0	0
Stn 9M_052314	618	1900-01-09 03:40:00	2014-03-06 03:40:00	0	0	0	0	0	0	0	0
Stn 9M_052314	619	1900-01-09 04:00:00	2014-03-06 04:00:00	0	0	0	0	0	0	0	0
Stn 9M_052314	620	1900-01-09 04:20:00	2014-03-06 04:20:00	0	0	0	0	0	0	0	0
Stn 9M_052314	621	1900-01-09 04:40:00	2014-03-06 04:40:00	0	0	0	0	0	0	0	0
Stn 9M_052314	622	1900-01-09 05:00:00	2014-03-06 05:00:00	0	0	0	0	0	0	0	0
Stn 9M_052314	623	1900-01-09 05:20:00	2014-03-06 05:20:00	0	0	0	0	0	0	0	0
Stn 9M_052314	624	1900-01-09 05:40:00	2014-03-06 05:40:00	0	0	0	0	0	0	0	0
Stn 9M_052314	625	1900-01-09 06:00:00	2014-03-06 06:00:00	0	0	0	0	0	0	0	0
Stn 9M_052314	626	1900-01-09 06:20:00	2014-03-06 06:20:00	0	0	0	0	0	0	0	0
Stn 9M_052314	627	1900-01-09 06:40:00	2014-03-06 06:40:00	0	0	0	0	0	0	0	0
Stn 9M_052314	628	1900-01-09 07:00:00	2014-03-06 07:00:00	0	0	0	0	0	0	0	0
Stn 9M_052314	629	1900-01-09 07:20:00	2014-03-06 07:20:00	0	0	0	0	0	0	0	0
Stn 9M_052314	630	1900-01-09 07:40:00	2014-03-06 07:40:00	0	0	0	0	0	0	0	0
Stn 9M_052314	631	1900-01-09 08:00:00	2014-03-06 08:00:00	0	0	0	0	0	1	0	0
Stn 9M_052314	632	1900-01-09 08:20:00	2014-03-06 08:20:00	0	0	0	0	0	0	0	0
Stn 9M_052314	633	1900-01-09 08:40:00	2014-03-06 08:40:00	0	0	0	0	0	0	0	0
Stn 9M_052314	634	1900-01-09 09:00:00	2014-03-06 09:00:00	0	0	0	0	0	0	0	0
Stn 9M_052314	635	1900-01-09 09:20:00	2014-03-06 09:20:00	0	0	0	0	0	0	0	0
Stn 9M_052314	636	1900-01-09 09:40:00	2014-03-06 09:40:00	0	0	0	0	0	0	0	0
Stn 9M_052314	637	1900-01-09 10:00:00	2014-03-06 10:00:00	0	0	0	0	0	0	0	0
Stn 9M_052314	638	1900-01-09 10:20:00	2014-03-06 10:20:00	0	0	0	0	0	0	0	0
Stn 9M_052314	639	1900-01-09 10:40:00	2014-03-06 10:40:00	0	0	0	0	0	0	0	0
Stn 9M_052314	640	1900-01-09 11:00:00	2014-03-06 11:00:00	0	0	0	0	0	0	0	0
Stn 9M_052314	641	1900-01-09 11:20:00	2014-03-06 11:20:00	0	0	0	0	0	0	0	0
Stn 9M_052314	642	1900-01-09 11:40:00	2014-03-06 11:40:00	0	0	0	0	0	0	0	0
Stn 9M_052314	643	1900-01-09 12:00:00	2014-03-06 12:00:00	0	0	0	0	0	0	0	0
Stn 9M_052314	644	1900-01-09 12:20:00	2014-03-06 12:20:00	0	0	0	0	0	0	0	0
Stn 9M_052314	645	1900-01-09 12:40:00	2014-03-06 12:40:00	0	0	0	0	0	0	0	0
Stn 9M_052314	646	1900-01-09 13:00:00	2014-03-06 13:00:00	0	0	0	0	0	1	0	0
Stn 9M_052314	647	1900-01-09 13:20:00	2014-03-06 13:20:00	0	0	0	0	0	0	0	0
Stn 9M_052314	648	1900-01-09 13:40:00	2014-03-06 13:40:00	0	0	0	0	0	0	0	0
Stn 9M_052314	649	1900-01-09 14:00:00	2014-03-06 14:00:00	0	0	0	0	0	0	0	0
Stn 9M_052314	650	1900-01-09 14:20:00	2014-03-06 14:20:00	0	0	0	0	0	0	0	0
Stn 9M_052314	651	1900-01-09 14:40:00	2014-03-06 14:40:00	0	0	0	0	0	0	0	0
Stn 9M_052314	652	1900-01-09 15:00:00	2014-03-06 15:00:00	0	0	0	0	0	0	0	0
Stn 9M_052314	653	1900-01-09 15:20:00	2014-03-06 15:20:00	0	0	0	0	0	0	0	0
Stn 9M_052314	654	1900-01-09 15:40:00	2014-03-06 15:40:00	0	0	0	0	0	0	0	0
Stn 9M_052314	655	1900-01-09 16:00:00	2014-03-06 16:00:00	0	0	0	0	0	0	0	0
Stn 9M_052314	656	1900-01-09 16:20:00	2014-03-06 16:20:00	0	0	0	0	0	0	0	0
Stn 9M_052314	657	1900-01-09 16:40:00	2014-03-06 16:40:00	0	0	0	0	0	0	0	0
Stn 9M_052314	658	1900-01-09 17:00:00	2014-03-06 17:00:00	0	0	0	0	0	0	0	0
Stn 9M_052314	659	1900-01-09 17:20:00	2014-03-06 17:20:00	0	0	0	0	0	0	0	0
Stn 9M_052314	660	1900-01-09 17:40:00	2014-03-06 17:40:00	0	0	0	0	0	0	0	0
Stn 9M_052314	661	1900-01-09 18:00:00	2014-03-06 18:00:00	0	0	0	0	0	0	0	0
Stn 9M_052314	662	1900-01-09 18:20:00	2014-03-06 18:20:00	0	0	0	0	0	0	0	0
Stn 9M_052314	663	1900-01-09 18:40:00	2014-03-06 18:40:00	0	0	0	0	0	0	0	0
Stn 9M_052314	664	1900-01-09 19:00:00	2014-03-06 19:00:00	0	0	0	0	0	0	0	0
Stn 9M_052314	665	1900-01-09 19:20:00	2014-03-06 19:20:00	0	0	0	0	0	0	0	0
Stn 9M_052314	666	1900-01-09 19:40:00	2014-03-06 19:40:00	0	0	0	0	0	0	0	0
Stn 9M_052314	667	1900-01-09 20:00:00	2014-03-06 20:00:00	0	0	0	0	0	0	0	0
Stn 9M_052314	668	1900-01-09 20:20:00	2014-03-06 20:20:00	0	0	0	0	0	0	0	0
Stn 9M_052314	669	1900-01-09 20:40:00	2014-03-06 20:40:00	0	0	0	0	0	0	0	0
Stn 9M_052314	670	1900-01-09 21:00:00	2014-03-06 21:00:00	0	0	0	0	0	1	0	0
Stn 9M_052314	671	1900-01-09 21:20:00	2014-03-06 21:20:00	0	0	0	0	0	0	0	0
Stn 9M_052314	672	1900-01-09 21:40:00	2014-03-06 21:40:00	0	0	0	0	0	0	0	0
Stn 9M_052314	673	1900-01-09 22:00:00	2014-03-06 22:00:00	0	0	0	0	0	0	0	0
Stn 9M_052314	674	1900-01-09 22:20:00	2014-03-06 22:20:00	0	0	0	0	0	0	0	0
Stn 9M_052314	675	1900-01-09 22:40:00	2014-03-06 22:40:00	0	0	0	0	0	0	0	0
Stn 9M_052314	676	1900-01-09 23:00:00	2014-03-06 23:00:00	0	0	0	0	0	0	0	0
Stn 9M_052314	677	1900-01-09 23:20:00	2014-03-06 23:20:00	0	0	0	0	0	0	0	0
Stn 9M_052314	678	1900-01-09 23:40:00	2014-03-06 23:40:00	0	0	0	0	0	0	0	0
Stn 9M_052314	679	1900-01-10	2014-03-07	0	0	0	0	0	0	0	0
Stn 9M_052314	680	1900-01-10 00:20:00	2014-03-07 00:20:00	0	0	0	0	0	0	0	0
Stn 9M_052314	681	1900-01-10 00:40:00	2014-03-07 00:40:00	0	0	0	0	0	0	0	0
Stn 9M_052314	682	1900-01-10 01:00:00	2014-03-07 01:00:00	0	0	0	0	0	1	0	0
Stn 9M_052314	683	1900-01-10 01:20:00	2014-03-07 01:20:00	0	0	0	0	0	0	0	0
Stn 9M_052314	684	1900-01-10 01:40:00	2014-03-07 01:40:00	0	0	0	0	0	0	0	0
Stn 9M_052314	685	1900-01-10 02:00:00	2014-03-07 02:00:00	0	0	0	0	0	0	0	0
Stn 9M_052314	686	1900-01-10 02:20:00	2014-03-07 02:20:00	0	0	0	0	0	0	0	0
Stn 9M_052314	687	1900-01-10 02:40:00	2014-03-07 02:40:00	0	0	0	0	0	0	0	0
Stn 9M_052314	688	1900-01-10 03:00:00	2014-03-07 03:00:00	0	0	0	0	0	0	0	0
Stn 9M_052314	689	1900-01-10 03:20:00	2014-03-07 03:20:00	0	0	0	0	0	0	0	0
Stn 9M_052314	690	1900-01-10 03:40:00	2014-03-07 03:40:00	0	0	0	0	0	0	0	0
Stn 9M_052314	691	1900-01-10 04:00:00	2014-03-07 04:00:00	0	0	0	0	0	0	0	0
Stn 9M_052314	692	1900-01-10 04:20:00	2014-03-07 04:20:00	0	0	0	0	0	0	0	0
Stn 9M_052314	693	1900-01-10 04:40:00	2014-03-07 04:40:00	0	0	0	0	0	0	0	0
Stn 9M_052314	694	1900-01-10 05:00:00	2014-03-07 05:00:00	0	0	0	0	0	0	0	0
Stn 9M_052314	695	1900-01-10 05:20:00	2014-03-07 05:20:00	0	0	0	0	0	0	0	0
Stn 9M_052314	696	1900-01-10 05:40:00	2014-03-07 05:40:00	0	0	0	0	0	0	0	0
Stn 9M_052314	697	1900-01-10 06:00:00	2014-03-07 06:00:00	0	0	0	0	0	0	0	0
Stn 9M_052314	698	1900-01-10 06:20:00	2014-03-07 06:20:00	0	0	0	0	0	0	0	0
Stn 9M_052314	699	1900-01-10 06:40:00	2014-03-07 06:40:00	0	0	0	0	0	0	0	0
Stn 9M_052314	700	1900-01-10 07:00:00	2014-03-07 07:00:00	0	0	0	0	0	0	0	0
Stn 9M_052314	701	1900-01-10 07:20:00	2014-03-07 07:20:00	0	0	0	0	0	0	0	0
Stn 9M_052314	702	1900-01-10 07:40:00	2014-03-07 07:40:00	0	0	0	0	0	0	0	0
Stn 9M_052314	703	1900-01-10 08:00:00	2014-03-07 08:00:00	0	0	0	0	0	0	0	0
Stn 9M_052314	704	1900-01-10 08:20:00	2014-03-07 08:20:00	0	0	0	0	0	1	0	0
Stn 9M_052314	705	1900-01-10 08:40:00	2014-03-07 08:40:00	0	0	0	0	0	0	0	0
Stn 9M_052314	706	1900-01-10 09:00:00	2014-03-07 09:00:00	0	0	0	0	0	0	0	0
Stn 9M_052314	707	1900-01-10 09:20:00	2014-03-07 09:20:00	0	0	0	0	0	0	0	0
Stn 9M_052314	708	1900-01-10 09:40:00	2014-03-07 09:40:00	0	0	0	0	0	0	0	0
Stn 9M_052314	709	1900-01-10 10:00:00	2014-03-07 10:00:00	0	0	0	0	0	0	0	0
Stn 9M_052314	710	1900-01-10 10:20:00	2014-03-07 10:20:00	0	0	0	0	0	0	0	0
Stn 9M_052314	711	1900-01-10 10:40:00	2014-03-07 10:40:00	0	0	0	0	0	0	0	0
Stn 9M_052314	712	1900-01-10 11:00:00	2014-03-07 11:00:00	0	0	0	0	0	0	0	0
Stn 9M_052314	713	1900-01-10 11:20:00	2014-03-07 11:20:00	0	0	0	0	0	0	0	0
Stn 9M_052314	714	1900-01-10 11:40:00	2014-03-07 11:40:00	0	0	0	0	0	0	0	0
Stn 9M_052314	715	1900-01-10 12:00:00	2014-03-07 12:00:00	0	0	0	0	0	0	0	0
Stn 9M_052314	716	1900-01-10 12:20:00	2014-03-07 12:20:00	0	0	0	0	0	0	0	0
Stn 9M_052314	717	1900-01-10 12:40:00	2014-03-07 12:40:00	0	0	0	0	0	1	0	0
Stn 9M_052314	718	1900-01-10 13:00:00	2014-03-07 13:00:00	0	0	0	0	0	0	0	0
Stn 9M_052314	719	1900-01-10 13:20:00	2014-03-07 13:20:00	0	0	0	0	0	0	0	0
Stn 9M_052314	720	1900-01-10 13:40:00	2014-03-07 13:40:00	0	0	0	0	0	0	0	0
Stn 9M_052314	721	1900-01-10 14:00:00	2014-03-07 14:00:00	0	0	0	0	0	0	0	0
Stn 9M_052314	722	1900-01-10 14:20:00	2014-03-07 14:20:00	0	0	0	0	0	0	0	0
Stn 9M_052314	723	1900-01-10 14:40:00	2014-03-07 14:40:00	0	0	0	0	0	0	0	0
Stn 9M_052314	724	1900-01-10 15:00:00	2014-03-07 15:00:00	0	0	0	0	0	0	0	0
Stn 9M_052314	725	1900-01-10 15:20:00	2014-03-07 15:20:00	0	0	0	0	0	0	0	0
Stn 9M_052314	726	1900-01-10 15:40:00	2014-03-07 15:40:00	0	0	0	0	0	0	0	0
Stn 9M_052314	727	1900-01-10 16:00:00	2014-03-07 16:00:00	0	0	0	0	0	0	0	0
Stn 9M_052314	728	1900-01-10 16:20:00	2014-03-07 16:20:00	0	0	0	0	0	0	0	0
Stn 9M_052314	729	1900-01-10 16:40:00	2014-03-07 16:40:00	0	0	0	0	0	0	0	0
Stn 9M_052314	730	1900-01-10 17:00:00	2014-03-07 17:00:00	0	0	0	0	0	0	0	0
Stn 9M_052314	731	1900-01-10 17:20:00	2014-03-07 17:20:00	0	0	0	0	0	0	0	0
Stn 9M_052314	732	1900-01-10 17:40:00	2014-03-07 17:40:00	0	0	0	0	0	0	0	0
Stn 9M_052314	733	1900-01-10 18:00:00	2014-03-07 18:00:00	0	0	0	0	0	0	0	0
Stn 9M_052314	734	1900-01-10 18:20:00	2014-03-07 18:20:00	0	0	0	0	0	0	0	0
Stn 9M_052314	735	1900-01-10 18:40:00	2014-03-07 18:40:00	0	0	0	0	0	0	0	0
Stn 9M_052314	736	1900-01-10 19:00:00	2014-03-07 19:00:00	0	0	0	0	0	0	0	0
Stn 9M_052314	737	1900-01-10 19:20:00	2014-03-07 19:20:00	0	0	0	0	0	0	0	0
Stn 9M_052314	738	1900-01-10 19:40:00	2014-03-07 19:40:00	0	0	0	0	0	0	0	0
Stn 9M_052314	739	1900-01-10 20:00:00	2014-03-07 20:00:00	0	0	0	0	0	0	0	0
Stn 9M_052314	740	1900-01-10 20:20:00	2014-03-07 20:20:00	0	0	0	0	0	0	0	0
Stn 9M_052314	741	1900-01-10 20:40:00	2014-03-07 20:40:00	0	0	0	0	0	0	0	0
Stn 9M_052314	742	1900-01-10 21:00:00	2014-03-07 21:00:00	0	0	0	0	0	0	0	0
Stn 9M_052314	743	1900-01-10 21:20:00	2014-03-07 21:20:00	0	0	0	0	0	0	0	0
Stn 9M_052314	744	1900-01-10 21:40:00	2014-03-07 21:40:00	0	0	0	0	0	0	0	0
Stn 9M_052314	745	1900-01-10 22:00:00	2014-03-07 22:00:00	0	0	0	0	0	0	0	0
Stn 9M_052314	746	1900-01-10 22:20:00	2014-03-07 22:20:00	0	0	0	0	0	0	0	0
Stn 9M_052314	747	1900-01-10 22:40:00	2014-03-07 22:40:00	0	0	0	0	0	0	0	0
Stn 9M_052314	748	1900-01-10 23:00:00	2014-03-07 23:00:00	0	0	0	0	0	0	0	0
Stn 9M_052314	749	1900-01-10 23:20:00	2014-03-07 23:20:00	0	0	0	0	0	0	0	0
Stn 9M_052314	750	1900-01-10 23:40:00	2014-03-07 23:40:00	0	0	0	0	0	0	0	0
Stn 9M_052314	751	1900-01-11	2014-03-08	0	0	0	0	0	0	0	0
Stn 9M_052314	752	1900-01-11 00:20:00	2014-03-08 00:20:00	0	0	0	0	0	0	0	0
Stn 9M_052314	753	1900-01-11 00:40:00	2014-03-08 00:40:00	0	0	0	0	0	0	0	0
Stn 9M_052314	754	1900-01-11 01:00:00	2014-03-08 01:00:00	0	0	0	0	0	0	0	0
Stn 9M_052314	755	1900-01-11 01:20:00	2014-03-08 01:20:00	0	0	0	0	0	0	0	0
Stn 9M_052314	756	1900-01-11 01:40:00	2014-03-08 01:40:00	0	0	0	0	0	0	0	0
Stn 9M_052314	757	1900-01-11 02:00:00	2014-03-08 02:00:00	0	0	0	0	0	0	0	0
Stn 9M_052314	758	1900-01-11 02:20:00	2014-03-08 02:20:00	0	0	0	0	0	0	0	0
Stn 9M_052314	759	1900-01-11 02:40:00	2014-03-08 02:40:00	0	0	0	0	0	0	0	0
Stn 9M_052314	760	1900-01-11 03:00:00	2014-03-08 03:00:00	0	0	0	0	0	0	0	0
Stn 9M_052314	761	1900-01-11 03:20:00	2014-03-08 03:20:00	0	0	0	0	0	1	0	0
Stn 9M_052314	762	1900-01-11 03:40:00	2014-03-08 03:40:00	0	0	0	0	0	0	0	0
Stn 9M_052314	763	1900-01-11 04:00:00	2014-03-08 04:00:00	0	0	0	0	0	0	0	0
Stn 9M_052314	764	1900-01-11 04:20:00	2014-03-08 04:20:00	0	0	0	0	0	0	0	0
Stn 9M_052314	765	1900-01-11 04:40:00	2014-03-08 04:40:00	0	0	0	0	0	0	0	0
Stn 9M_052314	766	1900-01-11 05:00:00	2014-03-08 05:00:00	0	0	0	0	0	0	0	0
Stn 9M_052314	767	1900-01-11 05:20:00	2014-03-08 05:20:00	0	0	0	0	0	0	0	0
Stn 9M_052314	768	1900-01-11 05:40:00	2014-03-08 05:40:00	0	0	0	0	0	0	0	0
Stn 9M_052314	769	1900-01-11 06:00:00	2014-03-08 06:00:00	0	0	0	0	0	0	0	0
Stn 9M_052314	770	1900-01-11 06:20:00	2014-03-08 06:20:00	0	0	0	0	0	0	0	0
Stn 9M_052314	771	1900-01-11 06:40:00	2014-03-08 06:40:00	0	0	0	0	0	0	0	0
Stn 9M_052314	772	1900-01-11 07:00:00	2014-03-08 07:00:00	0	0	0	0	0	0	0	0
Stn 9M_052314	773	1900-01-11 07:20:00	2014-03-08 07:20:00	0	0	0	0	0	0	0	0
Stn 9M_052314	774	1900-01-11 07:40:00	2014-03-08 07:40:00	0	0	0	0	0	0	0	0
Stn 9M_052314	775	1900-01-11 08:00:00	2014-03-08 08:00:00	0	0	0	0	0	0	0	0
Stn 9M_052314	776	1900-01-11 08:20:00	2014-03-08 08:20:00	0	0	0	0	0	0	0	0
Stn 9M_052314	777	1900-01-11 08:40:00	2014-03-08 08:40:00	0	0	0	0	0	0	0	0
Stn 9M_052314	778	1900-01-11 09:00:00	2014-03-08 09:00:00	0	0	0	0	0	0	0	0
Stn 9M_052314	779	1900-01-11 09:20:00	2014-03-08 09:20:00	0	0	0	0	0	0	0	0
Stn 9M_052314	780	1900-01-11 09:40:00	2014-03-08 09:40:00	0	0	0	0	0	0	0	0
Stn 9M_052314	781	1900-01-11 10:00:00	2014-03-08 10:00:00	0	0	0	0	0	0	0	0
Stn 9M_052314	782	1900-01-11 10:20:00	2014-03-08 10:20:00	0	0	0	0	0	0	0	0
Stn 9M_052314	783	1900-01-11 10:40:00	2014-03-08 10:40:00	0	0	0	0	0	0	0	0
Stn 9M_052314	784	1900-01-11 11:00:00	2014-03-08 11:00:00	0	0	0	0	0	0	0	0
Stn 9M_052314	785	1900-01-11 11:20:00	2014-03-08 11:20:00	0	0	0	0	0	0	0	0
Stn 9M_052314	786	1900-01-11 11:40:00	2014-03-08 11:40:00	0	0	0	0	0	0	0	0
Stn 9M_052314	787	1900-01-11 12:00:00	2014-03-08 12:00:00	0	0	0	0	0	0	0	0
Stn 9M_052314	788	1900-01-11 12:20:00	2014-03-08 12:20:00	0	0	0	0	0	0	0	0
Stn 9M_052314	789	1900-01-11 12:40:00	2014-03-08 12:40:00	0	0	0	0	0	0	0	0
Stn 9M_052314	790	1900-01-11 13:00:00	2014-03-08 13:00:00	0	0	0	0	0	0	0	0
Stn 9M_052314	791	1900-01-11 13:20:00	2014-03-08 13:20:00	0	0	0	0	0	0	0	0
Stn 9M_052314	792	1900-01-11 13:40:00	2014-03-08 13:40:00	0	0	0	0	0	0	0	0
Stn 9M_052314	793	1900-01-11 14:00:00	2014-03-08 14:00:00	0	0	0	0	0	0	0	0
Stn 9M_052314	794	1900-01-11 14:20:00	2014-03-08 14:20:00	0	0	0	0	0	0	0	0
Stn 9M_052314	795	1900-01-11 14:40:00	2014-03-08 14:40:00	0	0	0	0	0	5	0	0
Stn 9M_052314	796	1900-01-11 15:00:00	2014-03-08 15:00:00	0	0	0	0	0	0	0	0
Stn 9M_052314	797	1900-01-11 15:20:00	2014-03-08 15:20:00	0	0	0	0	0	0	0	0
Stn 9M_052314	798	1900-01-11 15:40:00	2014-03-08 15:40:00	0	0	0	0	0	0	0	0
Stn 9M_052314	799	1900-01-11 16:00:00	2014-03-08 16:00:00	0	0	0	0	0	1	0	0
Stn 9M_052314	800	1900-01-11 16:20:00	2014-03-08 16:20:00	0	0	0	0	0	0	0	0
Stn 9M_052314	801	1900-01-11 16:40:00	2014-03-08 16:40:00	0	0	0	0	0	0	0	0
Stn 9M_052314	802	1900-01-11 17:00:00	2014-03-08 17:00:00	0	0	0	0	0	0	0	0
Stn 9M_052314	803	1900-01-11 17:20:00	2014-03-08 17:20:00	0	0	0	0	0	0	0	0
Stn 9M_052314	804	1900-01-11 17:40:00	2014-03-08 17:40:00	0	0	0	0	0	0	0	0
Stn 9M_052314	805	1900-01-11 18:00:00	2014-03-08 18:00:00	0	0	0	0	0	0	0	0
Stn 9M_052314	806	1900-01-11 18:20:00	2014-03-08 18:20:00	0	0	0	0	0	0	0	0
Stn 9M_052314	807	1900-01-11 18:40:00	2014-03-08 18:40:00	0	0	0	0	0	0	0	0
Stn 9M_052314	808	1900-01-11 19:00:00	2014-03-08 19:00:00	0	0	0	0	0	0	0	0
Stn 9M_052314	809	1900-01-11 19:20:00	2014-03-08 19:20:00	0	0	0	0	0	0	0	0
Stn 9M_052314	810	1900-01-11 19:40:00	2014-03-08 19:40:00	0	0	0	0	0	0	0	0
Stn 9M_052314	811	1900-01-11 20:00:00	2014-03-08 20:00:00	0	0	0	0	0	0	0	0
Stn 9M_052314	812	1900-01-11 20:20:00	2014-03-08 20:20:00	0	0	0	0	0	0	0	0
Stn 9M_052314	813	1900-01-11 20:40:00	2014-03-08 20:40:00	0	0	0	0	0	0	0	0
Stn 9M_052314	814	1900-01-11 21:00:00	2014-03-08 21:00:00	0	0	0	0	0	1	0	0
Stn 9M_052314	815	1900-01-11 21:20:00	2014-03-08 21:20:00	0	0	0	0	0	0	0	0
Stn 9M_052314	816	1900-01-11 21:40:00	2014-03-08 21:40:00	0	0	0	0	0	0	0	0
Stn 9M_052314	817	1900-01-11 22:00:00	2014-03-08 22:00:00	0	0	0	0	0	0	0	0
Stn 9M_052314	818	1900-01-11 22:20:00	2014-03-08 22:20:00	0	0	0	0	0	0	0	0
Stn 9M_052314	819	1900-01-11 22:40:00	2014-03-08 22:40:00	0	0	0	0	0	0	0	0
Stn 9M_052314	820	1900-01-11 23:00:00	2014-03-08 23:00:00	0	0	0	0	0	0	0	0
Stn 9M_052314	821	1900-01-11 23:20:00	2014-03-08 23:20:00	0	0	0	0	0	0	0	0
Stn 9M_052314	822	1900-01-11 23:40:00	2014-03-08 23:40:00	0	0	0	0	0	0	0	0
Stn 9M_052314	823	1900-01-12	2014-03-09	0	0	0	0	0	0	0	0
Stn 9M_052314	824	1900-01-12 00:20:00	2014-03-09 00:20:00	0	0	0	0	0	0	0	0
Stn 9M_052314	825	1900-01-12 00:40:00	2014-03-09 00:40:00	0	0	0	0	0	0	0	0
Stn 9M_052314	826	1900-01-12 01:00:00	2014-03-09 01:00:00	0	0	0	0	0	0	0	0
Stn 9M_052314	827	1900-01-12 01:20:00	2014-03-09 01:20:00	0	0	0	0	0	0	0	0
Stn 9M_052314	828	1900-01-12 01:40:00	2014-03-09 01:40:00	0	0	0	0	0	0	0	0
Stn 9M_052314	829	1900-01-12 02:00:00	2014-03-09 02:00:00	0	0	0	0	0	0	0	0
Stn 9M_052314	830	1900-01-12 02:20:00	2014-03-09 02:20:00	0	0	0	0	0	0	0	0
Stn 9M_052314	831	1900-01-12 02:40:00	2014-03-09 02:40:00	0	0	0	0	0	0	0	0
Stn 9M_052314	832	1900-01-12 03:00:00	2014-03-09 03:00:00	0	0	0	0	0	0	0	0
Stn 9M_052314	833	1900-01-12 03:20:00	2014-03-09 03:20:00	0	0	0	0	0	0	0	0
Stn 9M_052314	834	1900-01-12 03:40:00	2014-03-09 03:40:00	0	0	0	0	0	0	0	0
Stn 9M_052314	835	1900-01-12 04:00:00	2014-03-09 04:00:00	0	0	0	0	0	0	0	0
Stn 9M_052314	836	1900-01-12 04:20:00	2014-03-09 04:20:00	0	0	0	0	0	0	0	0
Stn 9M_052314	837	1900-01-12 04:40:00	2014-03-09 04:40:00	0	0	0	0	0	0	0	0
Stn 9M_052314	838	1900-01-12 05:00:00	2014-03-09 05:00:00	0	0	0	0	0	0	0	0
Stn 9M_052314	839	1900-01-12 05:20:00	2014-03-09 05:20:00	0	0	0	0	0	0	0	0
Stn 9M_052314	840	1900-01-12 05:40:00	2014-03-09 05:40:00	0	0	0	0	1	0	0	0
Stn 9M_052314	841	1900-01-12 06:00:00	2014-03-09 06:00:00	0	0	0	0	0	0	0	0
Stn 9M_052314	842	1900-01-12 06:20:00	2014-03-09 06:20:00	0	0	0	0	0	0	0	0
Stn 9M_052314	843	1900-01-12 06:40:00	2014-03-09 06:40:00	0	0	0	0	0	0	0	0
Stn 9M_052314	844	1900-01-12 07:00:00	2014-03-09 07:00:00	0	0	0	0	0	0	0	0
Stn 9M_052314	845	1900-01-12 07:20:00	2014-03-09 07:20:00	0	0	0	0	0	0	0	0
Stn 9M_052314	846	1900-01-12 07:40:00	2014-03-09 07:40:00	0	0	0	0	0	0	0	0
Stn 9M_052314	847	1900-01-12 08:00:00	2014-03-09 08:00:00	0	0	0	0	0	1	0	0
Stn 9M_052314	848	1900-01-12 08:20:00	2014-03-09 08:20:00	0	0	0	0	0	1	0	0
Stn 9M_052314	849	1900-01-12 08:40:00	2014-03-09 08:40:00	0	0	0	0	0	0	0	0
Stn 9M_052314	850	1900-01-12 09:00:00	2014-03-09 09:00:00	0	0	0	0	0	1	0	0
Stn 9M_052314	851	1900-01-12 09:20:00	2014-03-09 09:20:00	0	0	0	0	0	0	0	0
Stn 9M_052314	852	1900-01-12 09:40:00	2014-03-09 09:40:00	0	0	0	0	0	0	0	0
Stn 9M_052314	853	1900-01-12 10:00:00	2014-03-09 10:00:00	0	0	0	0	0	0	0	0
Stn 9M_052314	854	1900-01-12 10:20:00	2014-03-09 10:20:00	0	0	0	0	0	0	0	0
Stn 9M_052314	855	1900-01-12 10:40:00	2014-03-09 10:40:00	0	0	0	0	0	0	0	0
Stn 9M_052314	856	1900-01-12 11:00:00	2014-03-09 11:00:00	0	0	0	0	0	0	0	0
Stn 9M_052314	857	1900-01-12 11:20:00	2014-03-09 11:20:00	0	0	0	0	0	0	0	0
Stn 9M_052314	858	1900-01-12 11:40:00	2014-03-09 11:40:00	0	0	0	0	0	0	0	0
Stn 9M_052314	859	1900-01-12 12:00:00	2014-03-09 12:00:00	0	0	0	0	0	0	0	0
Stn 9M_052314	860	1900-01-12 12:20:00	2014-03-09 12:20:00	0	0	0	0	0	0	0	0
Stn 9M_052314	861	1900-01-12 12:40:00	2014-03-09 12:40:00	0	0	0	0	0	0	0	0
Stn 9M_052314	862	1900-01-12 13:00:00	2014-03-09 13:00:00	0	0	0	0	0	1	0	0
Stn 9M_052314	863	1900-01-12 13:20:00	2014-03-09 13:20:00	0	0	0	0	0	0	0	0
Stn 9M_052314	864	1900-01-12 13:40:00	2014-03-09 13:40:00	0	0	0	0	0	0	0	0
Stn 9M_052314	865	1900-01-12 14:00:00	2014-03-09 14:00:00	0	0	0	0	0	18	0	0
Stn 9M_052314	866	1900-01-12 14:20:00	2014-03-09 14:20:00	0	0	0	0	5	0	0	0
Stn 9M_052314	867	1900-01-12 14:40:00	2014-03-09 14:40:00	0	0	0	0	0	0	0	0
Stn 9M_052314	868	1900-01-12 15:00:00	2014-03-09 15:00:00	0	0	0	0	0	0	0	0
Stn 9M_052314	869	1900-01-12 15:20:00	2014-03-09 15:20:00	0	0	0	0	0	0	0	0
Stn 9M_052314	870	1900-01-12 15:40:00	2014-03-09 15:40:00	0	0	0	0	0	0	0	0
Stn 9M_052314	871	1900-01-12 16:00:00	2014-03-09 16:00:00	0	0	0	0	0	0	0	0
Stn 9M_052314	872	1900-01-12 16:20:00	2014-03-09 16:20:00	0	0	0	0	0	0	0	0
Stn 9M_052314	873	1900-01-12 16:40:00	2014-03-09 16:40:00	0	0	0	0	0	0	0	0
Stn 9M_052314	874	1900-01-12 17:00:00	2014-03-09 17:00:00	0	0	0	0	0	0	0	0
Stn 9M_052314	875	1900-01-12 17:20:00	2014-03-09 17:20:00	0	0	0	0	0	0	0	0
Stn 9M_052314	876	1900-01-12 17:40:00	2014-03-09 17:40:00	0	0	0	0	0	0	0	0
Stn 9M_052314	877	1900-01-12 18:00:00	2014-03-09 18:00:00	0	0	0	0	0	0	0	0
Stn 9M_052314	878	1900-01-12 18:20:00	2014-03-09 18:20:00	0	0	0	0	0	0	0	0
Stn 9M_052314	879	1900-01-12 18:40:00	2014-03-09 18:40:00	0	0	0	0	0	0	0	0
Stn 9M_052314	880	1900-01-12 19:00:00	2014-03-09 19:00:00	0	0	0	0	0	0	0	0
Stn 9M_052314	881	1900-01-12 19:20:00	2014-03-09 19:20:00	0	0	0	0	0	0	0	0
Stn 9M_052314	882	1900-01-12 19:40:00	2014-03-09 19:40:00	0	0	0	0	0	0	0	0
Stn 9M_052314	883	1900-01-12 20:00:00	2014-03-09 20:00:00	0	0	0	0	0	0	0	0
Stn 9M_052314	884	1900-01-12 20:20:00	2014-03-09 20:20:00	0	0	0	0	0	0	0	0
Stn 9M_052314	885	1900-01-12 20:40:00	2014-03-09 20:40:00	0	0	0	0	0	0	0	0
Stn 9M_052314	886	1900-01-12 21:00:00	2014-03-09 21:00:00	0	0	0	0	0	0	0	0
Stn 9M_052314	887	1900-01-12 21:20:00	2014-03-09 21:20:00	0	0	0	0	0	1	0	0
Stn 9M_052314	888	1900-01-12 21:40:00	2014-03-09 21:40:00	0	0	0	0	0	0	0	0
Stn 9M_052314	889	1900-01-12 22:00:00	2014-03-09 22:00:00	0	0	0	0	0	0	0	0
Stn 9M_052314	890	1900-01-12 22:20:00	2014-03-09 22:20:00	0	0	0	0	0	0	0	0
Stn 9M_052314	891	1900-01-12 22:40:00	2014-03-09 22:40:00	0	0	0	0	0	0	0	0
Stn 9M_052314	892	1900-01-12 23:00:00	2014-03-09 23:00:00	0	0	0	0	0	0	0	0
Stn 9M_052314	893	1900-01-12 23:20:00	2014-03-09 23:20:00	0	0	0	0	0	0	0	0
Stn 9M_052314	894	1900-01-12 23:40:00	2014-03-09 23:40:00	0	0	0	0	0	0	0	0
Stn 9M_052314	895	1900-01-13	2014-03-10	0	0	0	0	0	0	0	0
Stn 9M_052314	896	1900-01-13 00:20:00	2014-03-10 00:20:00	0	0	0	0	0	0	0	0
Stn 9M_052314	897	1900-01-13 00:40:00	2014-03-10 00:40:00	0	0	0	0	0	0	0	0
Stn 9M_052314	898	1900-01-13 01:00:00	2014-03-10 01:00:00	0	0	0	0	0	0	0	0
Stn 9M_052314	899	1900-01-13 01:20:00	2014-03-10 01:20:00	0	0	0	0	0	0	0	0
Stn 9M_052314	900	1900-01-13 01:40:00	2014-03-10 01:40:00	0	0	0	0	0	1	0	0
Stn 9M_052314	901	1900-01-13 02:00:00	2014-03-10 02:00:00	0	0	0	0	0	0	0	0
Stn 9M_052314	902	1900-01-13 02:20:00	2014-03-10 02:20:00	0	0	0	0	0	0	0	0
Stn 9M_052314	903	1900-01-13 02:40:00	2014-03-10 02:40:00	0	0	0	0	0	0	0	0
Stn 9M_052314	904	1900-01-13 03:00:00	2014-03-10 03:00:00	0	0	0	0	0	0	0	0
Stn 9M_052314	905	1900-01-13 03:20:00	2014-03-10 03:20:00	0	0	0	0	0	0	0	0
Stn 9M_052314	906	1900-01-13 03:40:00	2014-03-10 03:40:00	0	0	0	0	0	0	0	0
Stn 9M_052314	907	1900-01-13 04:00:00	2014-03-10 04:00:00	0	0	0	0	0	0	0	0
Stn 9M_052314	908	1900-01-13 04:20:00	2014-03-10 04:20:00	0	0	0	0	0	0	0	0
Stn 9M_052314	909	1900-01-13 04:40:00	2014-03-10 04:40:00	0	0	0	0	0	0	0	0
Stn 9M_052314	910	1900-01-13 05:00:00	2014-03-10 05:00:00	0	0	0	0	0	0	0	0
Stn 9M_052314	911	1900-01-13 05:20:00	2014-03-10 05:20:00	0	0	0	0	0	0	0	0
Stn 9M_052314	912	1900-01-13 05:40:00	2014-03-10 05:40:00	0	0	0	0	0	0	0	0
Stn 9M_052314	913	1900-01-13 06:00:00	2014-03-10 06:00:00	0	0	0	0	0	0	0	0
Stn 9M_052314	914	1900-01-13 06:20:00	2014-03-10 06:20:00	0	0	0	0	0	0	0	0
Stn 9M_052314	915	1900-01-13 06:40:00	2014-03-10 06:40:00	0	0	0	0	0	0	0	0
Stn 9M_052314	916	1900-01-13 07:00:00	2014-03-10 07:00:00	0	0	0	0	0	0	0	0
Stn 9M_052314	917	1900-01-13 07:20:00	2014-03-10 07:20:00	0	0	0	0	0	1	0	0
Stn 9M_052314	918	1900-01-13 07:40:00	2014-03-10 07:40:00	0	0	0	0	0	0	0	0
Stn 9M_052314	919	1900-01-13 08:00:00	2014-03-10 08:00:00	0	0	0	0	0	0	0	0
Stn 9M_052314	920	1900-01-13 08:20:00	2014-03-10 08:20:00	0	0	0	0	0	0	0	0
Stn 9M_052314	921	1900-01-13 08:40:00	2014-03-10 08:40:00	0	0	0	0	0	0	0	0
Stn 9M_052314	922	1900-01-13 09:00:00	2014-03-10 09:00:00	0	0	0	0	0	0	0	0
Stn 9M_052314	923	1900-01-13 09:20:00	2014-03-10 09:20:00	0	0	0	0	0	1	0	0
Stn 9M_052314	924	1900-01-13 09:40:00	2014-03-10 09:40:00	0	0	0	0	0	2	0	0
Stn 9M_052314	925	1900-01-13 10:00:00	2014-03-10 10:00:00	0	0	0	0	0	1	0	0
Stn 9M_052314	926	1900-01-13 10:20:00	2014-03-10 10:20:00	0	0	0	0	0	0	0	0
Stn 9M_052314	927	1900-01-13 10:40:00	2014-03-10 10:40:00	0	0	0	0	0	0	0	0
Stn 9M_052314	928	1900-01-13 11:00:00	2014-03-10 11:00:00	0	0	0	0	0	0	0	0
Stn 9M_052314	929	1900-01-13 11:20:00	2014-03-10 11:20:00	0	0	0	0	0	0	0	0
Stn 9M_052314	930	1900-01-13 11:40:00	2014-03-10 11:40:00	0	0	0	0	0	0	0	0
Stn 9M_052314	931	1900-01-13 12:00:00	2014-03-10 12:00:00	0	0	0	0	0	1	0	0
Stn 9M_052314	932	1900-01-13 12:20:00	2014-03-10 12:20:00	0	0	0	0	0	0	0	0
Stn 9M_052314	933	1900-01-13 12:40:00	2014-03-10 12:40:00	0	0	0	0	0	2	0	0
Stn 9M_052314	934	1900-01-13 13:00:00	2014-03-10 13:00:00	0	0	0	0	0	0	0	0
Stn 9M_052314	935	1900-01-13 13:20:00	2014-03-10 13:20:00	0	0	0	0	0	1	0	0
Stn 9M_052314	936	1900-01-13 13:40:00	2014-03-10 13:40:00	0	0	0	0	0	1	0	0
Stn 9M_052314	937	1900-01-13 14:00:00	2014-03-10 14:00:00	0	0	0	0	0	0	0	0
Stn 9M_052314	938	1900-01-13 14:20:00	2014-03-10 14:20:00	0	0	0	0	0	1	0	0
Stn 9M_052314	939	1900-01-13 14:40:00	2014-03-10 14:40:00	0	0	0	0	0	0	0	0
Stn 9M_052314	940	1900-01-13 15:00:00	2014-03-10 15:00:00	0	0	0	0	0	0	0	0
Stn 9M_052314	941	1900-01-13 15:20:00	2014-03-10 15:20:00	0	0	0	0	0	0	0	0
Stn 9M_052314	942	1900-01-13 15:40:00	2014-03-10 15:40:00	0	0	0	0	0	0	0	0
Stn 9M_052314	943	1900-01-13 16:00:00	2014-03-10 16:00:00	0	0	0	0	0	1	0	0
Stn 9M_052314	944	1900-01-13 16:20:00	2014-03-10 16:20:00	0	0	0	0	0	0	0	0
Stn 9M_052314	945	1900-01-13 16:40:00	2014-03-10 16:40:00	0	0	0	0	0	0	0	0
Stn 9M_052314	946	1900-01-13 17:00:00	2014-03-10 17:00:00	0	0	0	0	0	0	0	0
Stn 9M_052314	947	1900-01-13 17:20:00	2014-03-10 17:20:00	0	0	0	0	0	0	0	0
Stn 9M_052314	948	1900-01-13 17:40:00	2014-03-10 17:40:00	0	0	0	0	0	4	0	0
Stn 9M_052314	949	1900-01-13 18:00:00	2014-03-10 18:00:00	0	0	0	0	0	0	0	0
Stn 9M_052314	950	1900-01-13 18:20:00	2014-03-10 18:20:00	0	0	0	0	0	0	0	0
Stn 9M_052314	951	1900-01-13 18:40:00	2014-03-10 18:40:00	0	0	0	0	0	0	0	0
Stn 9M_052314	952	1900-01-13 19:00:00	2014-03-10 19:00:00	0	0	0	0	0	0	0	0
Stn 9M_052314	953	1900-01-13 19:20:00	2014-03-10 19:20:00	0	0	0	0	0	0	0	0
Stn 9M_052314	954	1900-01-13 19:40:00	2014-03-10 19:40:00	0	0	0	0	0	0	0	0
Stn 9M_052314	955	1900-01-13 20:00:00	2014-03-10 20:00:00	0	0	0	0	0	0	0	0
Stn 9M_052314	956	1900-01-13 20:20:00	2014-03-10 20:20:00	0	0	0	0	0	0	0	0
Stn 9M_052314	957	1900-01-13 20:40:00	2014-03-10 20:40:00	0	0	0	0	0	0	0	0
Stn 9M_052314	958	1900-01-13 21:00:00	2014-03-10 21:00:00	0	0	0	0	0	1	0	0
Stn 9M_052314	959	1900-01-13 21:20:00	2014-03-10 21:20:00	0	0	0	0	0	0	0	0
Stn 9M_052314	960	1900-01-13 21:40:00	2014-03-10 21:40:00	0	0	0	0	0	0	0	0
Stn 9M_052314	961	1900-01-13 22:00:00	2014-03-10 22:00:00	0	0	0	0	0	0	0	0
Stn 9M_052314	962	1900-01-13 22:20:00	2014-03-10 22:20:00	0	0	0	0	0	0	0	0
Stn 9M_052314	963	1900-01-13 22:40:00	2014-03-10 22:40:00	0	0	0	0	0	0	0	0
Stn 9M_052314	964	1900-01-13 23:00:00	2014-03-10 23:00:00	0	0	0	0	0	0	0	0
Stn 9M_052314	965	1900-01-13 23:20:00	2014-03-10 23:20:00	0	0	0	0	0	0	0	0
Stn 9M_052314	966	1900-01-13 23:40:00	2014-03-10 23:40:00	0	0	0	0	0	0	0	0
Stn 9M_052314	967	1900-01-14	2014-03-11	0	0	0	0	0	0	0	0
Stn 9M_052314	968	1900-01-14 00:20:00	2014-03-11 00:20:00	0	0	0	0	0	0	0	0
Stn 9M_052314	969	1900-01-14 00:40:00	2014-03-11 00:40:00	0	0	0	0	0	0	0	0
Stn 9M_052314	970	1900-01-14 01:00:00	2014-03-11 01:00:00	0	0	0	0	0	0	0	0
Stn 9M_052314	971	1900-01-14 01:20:00	2014-03-11 01:20:00	0	0	0	0	0	0	0	0
Stn 9M_052314	972	1900-01-14 01:40:00	2014-03-11 01:40:00	0	0	0	0	0	0	0	0
Stn 9M_052314	973	1900-01-14 02:00:00	2014-03-11 02:00:00	0	0	0	0	0	0	0	0
Stn 9M_052314	974	1900-01-14 02:20:00	2014-03-11 02:20:00	0	0	0	0	0	0	0	0
Stn 9M_052314	975	1900-01-14 02:40:00	2014-03-11 02:40:00	0	0	0	0	0	0	0	0
Stn 9M_052314	976	1900-01-14 03:00:00	2014-03-11 03:00:00	0	0	0	0	0	0	0	0
Stn 9M_052314	977	1900-01-14 03:20:00	2014-03-11 03:20:00	0	0	0	0	0	0	0	0
Stn 9M_052314	978	1900-01-14 03:40:00	2014-03-11 03:40:00	0	0	0	0	0	0	0	0
Stn 9M_052314	979	1900-01-14 04:00:00	2014-03-11 04:00:00	0	0	0	0	0	0	0	0
Stn 9M_052314	980	1900-01-14 04:20:00	2014-03-11 04:20:00	0	0	0	0	0	0	0	0
Stn 9M_052314	981	1900-01-14 04:40:00	2014-03-11 04:40:00	0	0	0	0	0	0	0	0
Stn 9M_052314	982	1900-01-14 05:00:00	2014-03-11 05:00:00	0	0	0	0	0	0	0	0
Stn 9M_052314	983	1900-01-14 05:20:00	2014-03-11 05:20:00	0	0	0	0	0	0	0	0
Stn 9M_052314	984	1900-01-14 05:40:00	2014-03-11 05:40:00	0	0	0	0	0	0	0	0
Stn 9M_052314	985	1900-01-14 06:00:00	2014-03-11 06:00:00	0	0	0	0	0	0	0	0
Stn 9M_052314	986	1900-01-14 06:20:00	2014-03-11 06:20:00	0	0	0	0	0	0	0	0
Stn 9M_052314	987	1900-01-14 06:40:00	2014-03-11 06:40:00	0	0	0	0	0	0	0	0
Stn 9M_052314	988	1900-01-14 07:00:00	2014-03-11 07:00:00	0	0	0	0	0	0	0	0
Stn 9M_052314	989	1900-01-14 07:20:00	2014-03-11 07:20:00	0	0	0	0	0	0	0	0
Stn 9M_052314	990	1900-01-14 07:40:00	2014-03-11 07:40:00	0	0	0	0	0	0	0	0
Stn 9M_052314	991	1900-01-14 08:00:00	2014-03-11 08:00:00	0	0	0	0	0	0	0	0
Stn 9M_052314	992	1900-01-14 08:20:00	2014-03-11 08:20:00	0	0	0	0	0	0	0	0
Stn 9M_052314	993	1900-01-14 08:40:00	2014-03-11 08:40:00	0	0	0	0	0	0	0	0
Stn 9M_052314	994	1900-01-14 09:00:00	2014-03-11 09:00:00	0	0	0	0	0	0	0	0
Stn 9M_052314	995	1900-01-14 09:20:00	2014-03-11 09:20:00	0	0	0	0	0	0	0	0
Stn 9M_052314	996	1900-01-14 09:40:00	2014-03-11 09:40:00	0	0	0	0	0	0	0	0
Stn 9M_052314	997	1900-01-14 10:00:00	2014-03-11 10:00:00	0	0	0	0	0	0	0	0
Stn 9M_052314	998	1900-01-14 10:20:00	2014-03-11 10:20:00	0	0	0	0	0	0	0	0
Stn 9M_052314	999	1900-01-14 10:40:00	2014-03-11 10:40:00	0	0	0	0	0	0	0	0
Stn 9M_052314	1000	1900-01-14 11:00:00	2014-03-11 11:00:00	0	0	0	0	0	0	0	0
Stn 9M_052314	1001	1900-01-14 11:20:00	2014-03-11 11:20:00	0	0	0	0	0	2	0	0
Stn 9M_052314	1002	1900-01-14 11:40:00	2014-03-11 11:40:00	0	0	0	0	0	0	0	0
Stn 9M_052314	1003	1900-01-14 12:00:00	2014-03-11 12:00:00	0	0	0	0	0	0	0	0
Stn 9M_052314	1004	1900-01-14 12:20:00	2014-03-11 12:20:00	0	0	0	0	0	0	0	0
Stn 9M_052314	1005	1900-01-14 12:40:00	2014-03-11 12:40:00	0	0	0	0	0	0	0	0
Stn 9M_052314	1006	1900-01-14 13:00:00	2014-03-11 13:00:00	0	0	0	0	0	0	0	0
Stn 9M_052314	1007	1900-01-14 13:20:00	2014-03-11 13:20:00	0	0	0	0	0	0	0	0
Stn 9M_052314	1008	1900-01-14 13:40:00	2014-03-11 13:40:00	0	0	0	0	0	0	0	0
Stn 9M_052314	1009	1900-01-14 14:00:00	2014-03-11 14:00:00	0	0	0	0	0	0	0	0
Stn 9M_052314	1010	1900-01-14 14:20:00	2014-03-11 14:20:00	0	0	0	0	0	1	0	0
Stn 9M_052314	1011	1900-01-14 14:40:00	2014-03-11 14:40:00	0	0	0	0	0	0	0	0
Stn 9M_052314	1012	1900-01-14 15:00:00	2014-03-11 15:00:00	0	0	0	0	0	0	0	0
Stn 9M_052314	1013	1900-01-14 15:20:00	2014-03-11 15:20:00	0	0	0	0	0	0	0	0
Stn 9M_052314	1014	1900-01-14 15:40:00	2014-03-11 15:40:00	0	0	0	0	0	0	0	0
Stn 9M_052314	1015	1900-01-14 16:00:00	2014-03-11 16:00:00	0	0	0	0	0	0	0	0
Stn 9M_052314	1016	1900-01-14 16:20:00	2014-03-11 16:20:00	0	0	0	0	0	1	0	0
Stn 9M_052314	1017	1900-01-14 16:40:00	2014-03-11 16:40:00	0	0	0	0	0	1	0	0
Stn 9M_052314	1018	1900-01-14 17:00:00	2014-03-11 17:00:00	0	0	0	0	0	1	0	0
Stn 9M_052314	1019	1900-01-14 17:20:00	2014-03-11 17:20:00	0	0	0	0	0	0	0	0
Stn 9M_052314	1020	1900-01-14 17:40:00	2014-03-11 17:40:00	0	0	0	0	0	2	0	0
Stn 9M_052314	1021	1900-01-14 18:00:00	2014-03-11 18:00:00	0	0	0	0	0	1	0	0
Stn 9M_052314	1022	1900-01-14 18:20:00	2014-03-11 18:20:00	0	0	0	0	0	1	0	0
Stn 9M_052314	1023	1900-01-14 18:40:00	2014-03-11 18:40:00	0	0	0	0	0	0	0	0
Stn 9M_052314	1024	1900-01-14 19:00:00	2014-03-11 19:00:00	0	0	0	0	0	0	0	0
Stn 9M_052314	1025	1900-01-14 19:20:00	2014-03-11 19:20:00	0	0	0	0	0	0	0	0
Stn 9M_052314	1026	1900-01-14 19:40:00	2014-03-11 19:40:00	0	0	0	0	0	0	0	0
Stn 9M_052314	1027	1900-01-14 20:00:00	2014-03-11 20:00:00	0	0	0	0	0	0	0	0
Stn 9M_052314	1028	1900-01-14 20:20:00	2014-03-11 20:20:00	0	0	0	0	0	2	0	0
Stn 9M_052314	1029	1900-01-14 20:40:00	2014-03-11 20:40:00	0	0	0	0	0	0	0	0
Stn 9M_052314	1030	1900-01-14 21:00:00	2014-03-11 21:00:00	0	0	0	0	0	0	0	0
Stn 9M_052314	1031	1900-01-14 21:20:00	2014-03-11 21:20:00	0	0	0	0	0	1	0	0
Stn 9M_052314	1032	1900-01-14 21:40:00	2014-03-11 21:40:00	0	0	0	0	0	0	0	0
Stn 9M_052314	1033	1900-01-14 22:00:00	2014-03-11 22:00:00	0	0	0	0	0	0	0	0
Stn 9M_052314	1034	1900-01-14 22:20:00	2014-03-11 22:20:00	0	0	0	0	0	0	0	0
Stn 9M_052314	1035	1900-01-14 22:40:00	2014-03-11 22:40:00	0	0	0	0	0	2	0	0
Stn 9M_052314	1036	1900-01-14 23:00:00	2014-03-11 23:00:00	0	0	0	0	0	1	0	0
Stn 9M_052314	1037	1900-01-14 23:20:00	2014-03-11 23:20:00	0	0	0	0	0	0	0	0
Stn 9M_052314	1038	1900-01-14 23:40:00	2014-03-11 23:40:00	0	0	0	0	0	0	0	0
Stn 9M_052314	1039	1900-01-15	2014-03-12	0	0	0	0	0	0	0	0
Stn 9M_052314	1040	1900-01-15 00:20:00	2014-03-12 00:20:00	0	0	0	0	0	0	0	0
Stn 9M_052314	1041	1900-01-15 00:40:00	2014-03-12 00:40:00	0	0	0	0	0	0	0	0
Stn 9M_052314	1042	1900-01-15 01:00:00	2014-03-12 01:00:00	0	0	0	0	0	0	0	0
Stn 9M_052314	1043	1900-01-15 01:20:00	2014-03-12 01:20:00	0	0	0	0	0	0	0	0
Stn 9M_052314	1044	1900-01-15 01:40:00	2014-03-12 01:40:00	0	0	0	0	0	0	0	0
Stn 9M_052314	1045	1900-01-15 02:00:00	2014-03-12 02:00:00	0	0	0	0	0	0	0	0
Stn 9M_052314	1046	1900-01-15 02:20:00	2014-03-12 02:20:00	0	0	0	0	0	0	0	0
Stn 9M_052314	1047	1900-01-15 02:40:00	2014-03-12 02:40:00	0	0	0	0	0	0	0	0
Stn 9M_052314	1048	1900-01-15 03:00:00	2014-03-12 03:00:00	0	0	0	0	0	0	0	0
Stn 9M_052314	1049	1900-01-15 03:20:00	2014-03-12 03:20:00	0	0	0	0	0	0	0	0
Stn 9M_052314	1050	1900-01-15 03:40:00	2014-03-12 03:40:00	0	0	0	0	0	0	0	0
Stn 9M_052314	1051	1900-01-15 04:00:00	2014-03-12 04:00:00	0	0	0	0	0	0	0	0
Stn 9M_052314	1052	1900-01-15 04:20:00	2014-03-12 04:20:00	0	0	0	0	0	0	0	0
Stn 9M_052314	1053	1900-01-15 04:40:00	2014-03-12 04:40:00	0	0	0	0	0	0	0	0
Stn 9M_052314	1054	1900-01-15 05:00:00	2014-03-12 05:00:00	0	0	0	0	0	0	0	0
Stn 9M_052314	1055	1900-01-15 05:20:00	2014-03-12 05:20:00	0	0	0	0	0	0	0	0
Stn 9M_052314	1056	1900-01-15 05:40:00	2014-03-12 05:40:00	0	0	0	0	0	0	0	0
Stn 9M_052314	1057	1900-01-15 06:00:00	2014-03-12 06:00:00	0	0	0	0	0	0	0	0
Stn 9M_052314	1058	1900-01-15 06:20:00	2014-03-12 06:20:00	0	0	0	0	0	2	0	0
Stn 9M_052314	1059	1900-01-15 06:40:00	2014-03-12 06:40:00	0	0	0	0	0	0	0	0
Stn 9M_052314	1060	1900-01-15 07:00:00	2014-03-12 07:00:00	0	0	0	0	0	0	0	0
Stn 9M_052314	1061	1900-01-15 07:20:00	2014-03-12 07:20:00	0	0	0	0	0	0	0	0
Stn 9M_052314	1062	1900-01-15 07:40:00	2014-03-12 07:40:00	0	0	0	0	0	0	0	0
Stn 9M_052314	1063	1900-01-15 08:00:00	2014-03-12 08:00:00	0	0	0	0	0	0	0	0
Stn 9M_052314	1064	1900-01-15 08:20:00	2014-03-12 08:20:00	0	0	0	0	0	0	0	0
Stn 9M_052314	1065	1900-01-15 08:40:00	2014-03-12 08:40:00	0	0	0	0	0	0	0	0
Stn 9M_052314	1066	1900-01-15 09:00:00	2014-03-12 09:00:00	0	0	0	0	0	0	0	0
Stn 9M_052314	1067	1900-01-15 09:20:00	2014-03-12 09:20:00	0	0	0	0	0	0	0	0
Stn 9M_052314	1068	1900-01-15 09:40:00	2014-03-12 09:40:00	0	0	0	0	0	0	0	0
Stn 9M_052314	1069	1900-01-15 10:00:00	2014-03-12 10:00:00	0	0	0	0	0	0	0	0
Stn 9M_052314	1070	1900-01-15 10:20:00	2014-03-12 10:20:00	0	0	0	0	0	0	0	0
Stn 9M_052314	1071	1900-01-15 10:40:00	2014-03-12 10:40:00	0	0	0	0	0	0	0	0
Stn 9M_052314	1072	1900-01-15 11:00:00	2014-03-12 11:00:00	0	0	0	0	0	0	0	0
Stn 9M_052314	1073	1900-01-15 11:20:00	2014-03-12 11:20:00	0	0	0	0	0	0	0	0
Stn 9M_052314	1074	1900-01-15 11:40:00	2014-03-12 11:40:00	0	0	0	0	0	0	0	0
Stn 9M_052314	1075	1900-01-15 12:00:00	2014-03-12 12:00:00	0	0	0	0	0	0	0	0
Stn 9M_052314	1076	1900-01-15 12:20:00	2014-03-12 12:20:00	0	0	0	0	0	1	0	0
Stn 9M_052314	1077	1900-01-15 12:40:00	2014-03-12 12:40:00	0	0	0	0	0	1	0	0
Stn 9M_052314	1078	1900-01-15 13:00:00	2014-03-12 13:00:00	0	0	0	0	0	0	0	0
Stn 9M_052314	1079	1900-01-15 13:20:00	2014-03-12 13:20:00	0	0	0	0	0	0	0	0
Stn 9M_052314	1080	1900-01-15 13:40:00	2014-03-12 13:40:00	0	0	0	0	0	0	0	0
Stn 9M_052314	1081	1900-01-15 14:00:00	2014-03-12 14:00:00	0	0	0	0	0	1	0	0
Stn 9M_052314	1082	1900-01-15 14:20:00	2014-03-12 14:20:00	0	0	0	0	0	0	0	0
Stn 9M_052314	1083	1900-01-15 14:40:00	2014-03-12 14:40:00	0	0	0	0	0	0	0	0
Stn 9M_052314	1084	1900-01-15 15:00:00	2014-03-12 15:00:00	0	0	0	0	0	0	0	0
Stn 9M_052314	1085	1900-01-15 15:20:00	2014-03-12 15:20:00	0	0	0	0	0	0	0	0
Stn 9M_052314	1086	1900-01-15 15:40:00	2014-03-12 15:40:00	0	0	0	0	0	0	0	0
Stn 9M_052314	1087	1900-01-15 16:00:00	2014-03-12 16:00:00	0	0	0	0	0	0	0	0
Stn 9M_052314	1088	1900-01-15 16:20:00	2014-03-12 16:20:00	0	0	0	0	0	0	0	0
Stn 9M_052314	1089	1900-01-15 16:40:00	2014-03-12 16:40:00	0	0	0	0	0	0	0	0
Stn 9M_052314	1090	1900-01-15 17:00:00	2014-03-12 17:00:00	0	0	0	0	0	0	0	0
Stn 9M_052314	1091	1900-01-15 17:20:00	2014-03-12 17:20:00	0	0	0	0	0	1	0	0
Stn 9M_052314	1092	1900-01-15 17:40:00	2014-03-12 17:40:00	0	0	0	0	0	0	0	0
Stn 9M_052314	1093	1900-01-15 18:00:00	2014-03-12 18:00:00	0	0	0	0	0	0	0	0
Stn 9M_052314	1094	1900-01-15 18:20:00	2014-03-12 18:20:00	0	0	0	0	0	1	0	0
Stn 9M_052314	1095	1900-01-15 18:40:00	2014-03-12 18:40:00	0	0	0	0	0	0	0	0
Stn 9M_052314	1096	1900-01-15 19:00:00	2014-03-12 19:00:00	0	0	0	0	0	0	0	0
Stn 9M_052314	1097	1900-01-15 19:20:00	2014-03-12 19:20:00	0	0	0	0	0	1	0	0
Stn 9M_052314	1098	1900-01-15 19:40:00	2014-03-12 19:40:00	0	0	0	0	0	3	0	0
Stn 9M_052314	1099	1900-01-15 20:00:00	2014-03-12 20:00:00	0	0	0	0	0	0	0	0
Stn 9M_052314	1100	1900-01-15 20:20:00	2014-03-12 20:20:00	0	0	0	0	0	0	0	0
Stn 9M_052314	1101	1900-01-15 20:40:00	2014-03-12 20:40:00	0	0	0	0	0	0	0	0
Stn 9M_052314	1102	1900-01-15 21:00:00	2014-03-12 21:00:00	0	0	0	0	0	0	0	0
Stn 9M_052314	1103	1900-01-15 21:20:00	2014-03-12 21:20:00	0	0	0	0	0	0	0	0
Stn 9M_052314	1104	1900-01-15 21:40:00	2014-03-12 21:40:00	0	0	0	0	0	0	0	0
Stn 9M_052314	1105	1900-01-15 22:00:00	2014-03-12 22:00:00	0	0	0	0	0	1	0	0
Stn 9M_052314	1106	1900-01-15 22:20:00	2014-03-12 22:20:00	0	0	0	0	0	0	0	0
Stn 9M_052314	1107	1900-01-15 22:40:00	2014-03-12 22:40:00	0	0	0	0	0	1	0	0
Stn 9M_052314	1108	1900-01-15 23:00:00	2014-03-12 23:00:00	0	0	0	0	0	0	0	0
Stn 9M_052314	1109	1900-01-15 23:20:00	2014-03-12 23:20:00	0	0	0	0	0	0	0	0
Stn 9M_052314	1110	1900-01-15 23:40:00	2014-03-12 23:40:00	0	0	0	0	0	0	0	0
Stn 9M_052314	1111	1900-01-16	2014-03-13	0	0	0	0	0	0	0	0
Stn 9M_052314	1112	1900-01-16 00:20:00	2014-03-13 00:20:00	0	0	0	0	0	1	0	0
Stn 9M_052314	1113	1900-01-16 00:40:00	2014-03-13 00:40:00	0	0	0	0	0	0	0	0
Stn 9M_052314	1114	1900-01-16 01:00:00	2014-03-13 01:00:00	0	0	0	0	0	0	0	0
Stn 9M_052314	1115	1900-01-16 01:20:00	2014-03-13 01:20:00	0	0	0	0	0	2	0	0
Stn 9M_052314	1116	1900-01-16 01:40:00	2014-03-13 01:40:00	0	0	0	0	0	0	0	0
Stn 9M_052314	1117	1900-01-16 02:00:00	2014-03-13 02:00:00	0	0	0	0	0	0	0	0
Stn 9M_052314	1118	1900-01-16 02:20:00	2014-03-13 02:20:00	0	0	0	0	0	0	0	0
Stn 9M_052314	1119	1900-01-16 02:40:00	2014-03-13 02:40:00	0	0	0	0	0	0	0	0
Stn 9M_052314	1120	1900-01-16 03:00:00	2014-03-13 03:00:00	0	0	0	0	0	0	0	0
Stn 9M_052314	1121	1900-01-16 03:20:00	2014-03-13 03:20:00	0	0	0	0	0	0	0	0
Stn 9M_052314	1122	1900-01-16 03:40:00	2014-03-13 03:40:00	0	0	0	0	0	0	0	0
Stn 9M_052314	1123	1900-01-16 04:00:00	2014-03-13 04:00:00	0	0	0	0	0	0	0	0
Stn 9M_052314	1124	1900-01-16 04:20:00	2014-03-13 04:20:00	0	0	0	0	0	0	0	0
Stn 9M_052314	1125	1900-01-16 04:40:00	2014-03-13 04:40:00	0	0	0	0	0	0	0	0
Stn 9M_052314	1126	1900-01-16 05:00:00	2014-03-13 05:00:00	0	0	0	0	0	0	0	0
Stn 9M_052314	1127	1900-01-16 05:20:00	2014-03-13 05:20:00	0	0	0	0	0	1	0	0
Stn 9M_052314	1128	1900-01-16 05:40:00	2014-03-13 05:40:00	0	0	0	0	0	0	0	0
Stn 9M_052314	1129	1900-01-16 06:00:00	2014-03-13 06:00:00	0	0	0	0	0	1	0	0
Stn 9M_052314	1130	1900-01-16 06:20:00	2014-03-13 06:20:00	0	0	0	0	0	0	0	0
Stn 9M_052314	1131	1900-01-16 06:40:00	2014-03-13 06:40:00	0	0	0	0	0	0	0	0
Stn 9M_052314	1132	1900-01-16 07:00:00	2014-03-13 07:00:00	0	0	0	0	0	4	0	0
Stn 9M_052314	1133	1900-01-16 07:20:00	2014-03-13 07:20:00	0	0	0	0	0	0	0	0
Stn 9M_052314	1134	1900-01-16 07:40:00	2014-03-13 07:40:00	0	0	0	0	0	0	0	0
Stn 9M_052314	1135	1900-01-16 08:00:00	2014-03-13 08:00:00	0	0	0	0	0	0	0	0
Stn 9M_052314	1136	1900-01-16 08:20:00	2014-03-13 08:20:00	0	0	0	0	0	0	0	0
Stn 9M_052314	1137	1900-01-16 08:40:00	2014-03-13 08:40:00	0	0	0	0	0	0	0	0
Stn 9M_052314	1138	1900-01-16 09:00:00	2014-03-13 09:00:00	0	0	0	0	0	0	0	0
Stn 9M_052314	1139	1900-01-16 09:20:00	2014-03-13 09:20:00	0	0	0	0	0	0	0	0
Stn 9M_052314	1140	1900-01-16 09:40:00	2014-03-13 09:40:00	0	0	0	0	0	0	0	0
Stn 9M_052314	1141	1900-01-16 10:00:00	2014-03-13 10:00:00	0	0	0	0	0	0	0	0
Stn 9M_052314	1142	1900-01-16 10:20:00	2014-03-13 10:20:00	0	0	0	0	0	0	0	0
Stn 9M_052314	1143	1900-01-16 10:40:00	2014-03-13 10:40:00	0	0	0	0	0	0	0	0
Stn 9M_052314	1144	1900-01-16 11:00:00	2014-03-13 11:00:00	0	0	0	0	0	0	0	0
Stn 9M_052314	1145	1900-01-16 11:20:00	2014-03-13 11:20:00	0	0	0	0	0	0	0	0
Stn 9M_052314	1146	1900-01-16 11:40:00	2014-03-13 11:40:00	0	0	0	0	0	0	0	0
Stn 9M_052314	1147	1900-01-16 12:00:00	2014-03-13 12:00:00	0	0	0	0	0	0	0	0
Stn 9M_052314	1148	1900-01-16 12:20:00	2014-03-13 12:20:00	0	0	0	0	0	0	0	0
Stn 9M_052314	1149	1900-01-16 12:40:00	2014-03-13 12:40:00	0	0	0	0	0	0	0	0
Stn 9M_052314	1150	1900-01-16 13:00:00	2014-03-13 13:00:00	0	0	0	0	0	0	0	0
Stn 9M_052314	1151	1900-01-16 13:20:00	2014-03-13 13:20:00	0	0	0	0	0	0	0	0
Stn 9M_052314	1152	1900-01-16 13:40:00	2014-03-13 13:40:00	0	0	0	0	0	1	0	0
Stn 9M_052314	1153	1900-01-16 14:00:00	2014-03-13 14:00:00	0	0	0	0	0	0	0	0
Stn 9M_052314	1154	1900-01-16 14:20:00	2014-03-13 14:20:00	0	0	0	0	0	0	0	0
Stn 9M_052314	1155	1900-01-16 14:40:00	2014-03-13 14:40:00	0	0	0	0	0	0	0	0
Stn 9M_052314	1156	1900-01-16 15:00:00	2014-03-13 15:00:00	0	0	0	0	0	0	0	0
Stn 9M_052314	1157	1900-01-16 15:20:00	2014-03-13 15:20:00	0	0	0	0	0	0	0	0
Stn 9M_052314	1158	1900-01-16 15:40:00	2014-03-13 15:40:00	0	0	0	0	0	1	0	0
Stn 9M_052314	1159	1900-01-16 16:00:00	2014-03-13 16:00:00	0	0	0	0	0	0	0	0
Stn 9M_052314	1160	1900-01-16 16:20:00	2014-03-13 16:20:00	0	0	0	0	0	0	0	0
Stn 9M_052314	1161	1900-01-16 16:40:00	2014-03-13 16:40:00	0	0	0	0	0	0	0	0
Stn 9M_052314	1162	1900-01-16 17:00:00	2014-03-13 17:00:00	0	0	0	0	0	0	0	0
Stn 9M_052314	1163	1900-01-16 17:20:00	2014-03-13 17:20:00	0	0	0	0	0	1	0	0
Stn 9M_052314	1164	1900-01-16 17:40:00	2014-03-13 17:40:00	0	0	0	0	0	0	0	0
Stn 9M_052314	1165	1900-01-16 18:00:00	2014-03-13 18:00:00	0	0	0	0	0	0	0	0
Stn 9M_052314	1166	1900-01-16 18:20:00	2014-03-13 18:20:00	0	0	0	0	0	0	0	0
Stn 9M_052314	1167	1900-01-16 18:40:00	2014-03-13 18:40:00	0	0	0	0	0	1	0	0
Stn 9M_052314	1168	1900-01-16 19:00:00	2014-03-13 19:00:00	0	0	0	0	0	0	0	0
Stn 9M_052314	1169	1900-01-16 19:20:00	2014-03-13 19:20:00	0	0	0	0	0	0	0	0
Stn 9M_052314	1170	1900-01-16 19:40:00	2014-03-13 19:40:00	0	0	0	0	0	0	0	0
Stn 9M_052314	1171	1900-01-16 20:00:00	2014-03-13 20:00:00	0	0	0	0	0	0	0	0
Stn 9M_052314	1172	1900-01-16 20:20:00	2014-03-13 20:20:00	0	0	0	0	0	0	0	0
Stn 9M_052314	1173	1900-01-16 20:40:00	2014-03-13 20:40:00	0	0	0	0	0	0	0	0
Stn 9M_052314	1174	1900-01-16 21:00:00	2014-03-13 21:00:00	0	0	0	0	0	0	0	0
Stn 9M_052314	1175	1900-01-16 21:20:00	2014-03-13 21:20:00	0	0	0	0	0	0	0	0
Stn 9M_052314	1176	1900-01-16 21:40:00	2014-03-13 21:40:00	0	0	0	0	0	0	0	0
Stn 9M_052314	1177	1900-01-16 22:00:00	2014-03-13 22:00:00	0	0	0	0	0	0	0	0
Stn 9M_052314	1178	1900-01-16 22:20:00	2014-03-13 22:20:00	0	0	0	0	0	0	0	0
Stn 9M_052314	1179	1900-01-16 22:40:00	2014-03-13 22:40:00	0	0	0	0	0	0	0	0
Stn 9M_052314	1180	1900-01-16 23:00:00	2014-03-13 23:00:00	0	0	0	0	0	0	0	0
Stn 9M_052314	1181	1900-01-16 23:20:00	2014-03-13 23:20:00	0	0	0	0	0	0	0	0
Stn 9M_052314	1182	1900-01-16 23:40:00	2014-03-13 23:40:00	0	0	0	0	0	0	0	0
Stn 9M_052314	1183	1900-01-17	2014-03-14	0	0	0	0	0	0	0	0
Stn 9M_052314	1184	1900-01-17 00:20:00	2014-03-14 00:20:00	0	0	0	0	0	1	0	0
Stn 9M_052314	1185	1900-01-17 00:40:00	2014-03-14 00:40:00	0	0	0	0	0	1	0	0
Stn 9M_052314	1186	1900-01-17 01:00:00	2014-03-14 01:00:00	0	0	0	0	0	0	0	0
Stn 9M_052314	1187	1900-01-17 01:20:00	2014-03-14 01:20:00	0	0	0	0	0	0	0	0
Stn 9M_052314	1188	1900-01-17 01:40:00	2014-03-14 01:40:00	0	0	0	0	0	1	0	0
Stn 9M_052314	1189	1900-01-17 02:00:00	2014-03-14 02:00:00	0	0	0	0	0	0	0	0
Stn 9M_052314	1190	1900-01-17 02:20:00	2014-03-14 02:20:00	0	0	0	0	0	0	0	0
Stn 9M_052314	1191	1900-01-17 02:40:00	2014-03-14 02:40:00	0	0	0	0	0	0	0	0
Stn 9M_052314	1192	1900-01-17 03:00:00	2014-03-14 03:00:00	0	0	0	0	0	0	0	0
Stn 9M_052314	1193	1900-01-17 03:20:00	2014-03-14 03:20:00	0	0	0	0	0	0	0	0
Stn 9M_052314	1194	1900-01-17 03:40:00	2014-03-14 03:40:00	0	0	0	0	0	0	0	0
Stn 9M_052314	1195	1900-01-17 04:00:00	2014-03-14 04:00:00	0	0	0	0	0	0	0	0
Stn 9M_052314	1196	1900-01-17 04:20:00	2014-03-14 04:20:00	0	0	0	0	0	0	0	0
Stn 9M_052314	1197	1900-01-17 04:40:00	2014-03-14 04:40:00	0	0	0	0	0	0	0	0
Stn 9M_052314	1198	1900-01-17 05:00:00	2014-03-14 05:00:00	0	0	0	0	0	0	0	0
Stn 9M_052314	1199	1900-01-17 05:20:00	2014-03-14 05:20:00	0	0	0	0	0	0	0	0
Stn 9M_052314	1200	1900-01-17 05:40:00	2014-03-14 05:40:00	0	0	0	0	0	0	0	0
Stn 9M_052314	1201	1900-01-17 06:00:00	2014-03-14 06:00:00	0	0	0	0	0	0	0	0
Stn 9M_052314	1202	1900-01-17 06:20:00	2014-03-14 06:20:00	0	0	0	0	0	1	0	0
Stn 9M_052314	1203	1900-01-17 06:40:00	2014-03-14 06:40:00	0	0	0	0	0	0	0	0
Stn 9M_052314	1204	1900-01-17 07:00:00	2014-03-14 07:00:00	0	0	0	0	0	0	0	0
Stn 9M_052314	1205	1900-01-17 07:20:00	2014-03-14 07:20:00	0	0	0	0	0	0	0	0
Stn 9M_052314	1206	1900-01-17 07:40:00	2014-03-14 07:40:00	0	0	0	0	0	0	0	0
Stn 9M_052314	1207	1900-01-17 08:00:00	2014-03-14 08:00:00	0	0	0	0	0	0	0	0
Stn 9M_052314	1208	1900-01-17 08:20:00	2014-03-14 08:20:00	0	0	0	0	0	0	0	0
Stn 9M_052314	1209	1900-01-17 08:40:00	2014-03-14 08:40:00	0	0	0	0	0	0	0	0
Stn 9M_052314	1210	1900-01-17 09:00:00	2014-03-14 09:00:00	0	0	0	0	0	0	0	0
Stn 9M_052314	1211	1900-01-17 09:20:00	2014-03-14 09:20:00	0	0	0	0	0	0	0	0
Stn 9M_052314	1212	1900-01-17 09:40:00	2014-03-14 09:40:00	0	0	0	0	0	0	0	0
Stn 9M_052314	1213	1900-01-17 10:00:00	2014-03-14 10:00:00	0	0	0	0	0	0	0	0
Stn 9M_052314	1214	1900-01-17 10:20:00	2014-03-14 10:20:00	0	0	0	0	0	0	0	0
Stn 9M_052314	1215	1900-01-17 10:40:00	2014-03-14 10:40:00	0	0	0	0	0	0	0	0
Stn 9M_052314	1216	1900-01-17 11:00:00	2014-03-14 11:00:00	0	0	0	0	0	0	0	0
Stn 9M_052314	1217	1900-01-17 11:20:00	2014-03-14 11:20:00	0	0	0	0	0	1	0	0
Stn 9M_052314	1218	1900-01-17 11:40:00	2014-03-14 11:40:00	0	0	0	0	0	0	0	0
Stn 9M_052314	1219	1900-01-17 12:00:00	2014-03-14 12:00:00	0	0	0	0	0	0	0	0
Stn 9M_052314	1220	1900-01-17 12:20:00	2014-03-14 12:20:00	0	0	0	0	0	2	0	0
Stn 9M_052314	1221	1900-01-17 12:40:00	2014-03-14 12:40:00	0	0	0	0	0	2	0	0
Stn 9M_052314	1222	1900-01-17 13:00:00	2014-03-14 13:00:00	0	0	0	0	0	0	0	0
Stn 9M_052314	1223	1900-01-17 13:20:00	2014-03-14 13:20:00	0	0	0	0	0	0	0	0
Stn 9M_052314	1224	1900-01-17 13:40:00	2014-03-14 13:40:00	0	0	0	0	0	1	0	0
Stn 9M_052314	1225	1900-01-17 14:00:00	2014-03-14 14:00:00	0	0	0	0	0	0	0	0
Stn 9M_052314	1226	1900-01-17 14:20:00	2014-03-14 14:20:00	0	0	0	0	0	0	0	0
Stn 9M_052314	1227	1900-01-17 14:40:00	2014-03-14 14:40:00	0	0	0	0	0	0	0	0
Stn 9M_052314	1228	1900-01-17 15:00:00	2014-03-14 15:00:00	0	0	0	0	0	0	0	0
Stn 9M_052314	1229	1900-01-17 15:20:00	2014-03-14 15:20:00	0	0	0	0	0	0	0	0
Stn 9M_052314	1230	1900-01-17 15:40:00	2014-03-14 15:40:00	0	0	0	0	0	0	0	0
Stn 9M_052314	1231	1900-01-17 16:00:00	2014-03-14 16:00:00	0	0	0	0	0	0	0	0
Stn 9M_052314	1232	1900-01-17 16:20:00	2014-03-14 16:20:00	0	0	0	0	0	0	0	0
Stn 9M_052314	1233	1900-01-17 16:40:00	2014-03-14 16:40:00	0	0	0	0	0	0	0	0
Stn 9M_052314	1234	1900-01-17 17:00:00	2014-03-14 17:00:00	0	0	0	0	0	0	0	0
Stn 9M_052314	1235	1900-01-17 17:20:00	2014-03-14 17:20:00	0	0	0	0	0	0	0	0
Stn 9M_052314	1236	1900-01-17 17:40:00	2014-03-14 17:40:00	0	0	0	0	0	0	0	0
Stn 9M_052314	1237	1900-01-17 18:00:00	2014-03-14 18:00:00	0	0	0	0	0	0	0	0
Stn 9M_052314	1238	1900-01-17 18:20:00	2014-03-14 18:20:00	0	0	0	0	0	0	0	0
Stn 9M_052314	1239	1900-01-17 18:40:00	2014-03-14 18:40:00	0	0	0	0	0	0	0	0
Stn 9M_052314	1240	1900-01-17 19:00:00	2014-03-14 19:00:00	0	0	0	0	0	1	0	0
Stn 9M_052314	1241	1900-01-17 19:20:00	2014-03-14 19:20:00	0	0	0	0	0	0	0	0
Stn 9M_052314	1242	1900-01-17 19:40:00	2014-03-14 19:40:00	0	0	0	0	0	0	0	0
Stn 9M_052314	1243	1900-01-17 20:00:00	2014-03-14 20:00:00	0	0	0	0	0	0	0	0
Stn 9M_052314	1244	1900-01-17 20:20:00	2014-03-14 20:20:00	0	0	0	0	0	0	0	0
Stn 9M_052314	1245	1900-01-17 20:40:00	2014-03-14 20:40:00	0	0	0	0	0	0	0	0
Stn 9M_052314	1246	1900-01-17 21:00:00	2014-03-14 21:00:00	0	0	0	0	0	0	0	0
Stn 9M_052314	1247	1900-01-17 21:20:00	2014-03-14 21:20:00	0	0	0	0	0	0	0	0
Stn 9M_052314	1248	1900-01-17 21:40:00	2014-03-14 21:40:00	0	0	0	0	0	0	0	0
Stn 9M_052314	1249	1900-01-17 22:00:00	2014-03-14 22:00:00	0	0	0	0	0	0	0	0
Stn 9M_052314	1250	1900-01-17 22:20:00	2014-03-14 22:20:00	0	0	0	0	0	0	0	0
Stn 9M_052314	1251	1900-01-17 22:40:00	2014-03-14 22:40:00	0	0	0	0	0	0	0	0
Stn 9M_052314	1252	1900-01-17 23:00:00	2014-03-14 23:00:00	0	0	0	0	1	0	0	0
Stn 9M_052314	1253	1900-01-17 23:20:00	2014-03-14 23:20:00	0	0	0	0	0	0	0	0
Stn 9M_052314	1254	1900-01-17 23:40:00	2014-03-14 23:40:00	0	0	0	0	0	0	0	0
Stn 9M_052314	1255	1900-01-18	2014-03-15	0	0	0	0	0	1	0	0
Stn 9M_052314	1256	1900-01-18 00:20:00	2014-03-15 00:20:00	0	0	0	0	0	0	0	0
Stn 9M_052314	1257	1900-01-18 00:40:00	2014-03-15 00:40:00	0	0	0	0	0	2	0	0
Stn 9M_052314	1258	1900-01-18 01:00:00	2014-03-15 01:00:00	0	0	0	0	0	0	0	0
Stn 9M_052314	1259	1900-01-18 01:20:00	2014-03-15 01:20:00	0	0	0	0	0	0	0	0
Stn 9M_052314	1260	1900-01-18 01:40:00	2014-03-15 01:40:00	0	0	0	0	0	0	0	0
Stn 9M_052314	1261	1900-01-18 02:00:00	2014-03-15 02:00:00	0	0	0	0	0	0	0	0
Stn 9M_052314	1262	1900-01-18 02:20:00	2014-03-15 02:20:00	0	0	0	0	0	0	0	0
Stn 9M_052314	1263	1900-01-18 02:40:00	2014-03-15 02:40:00	0	0	0	0	0	0	0	0
Stn 9M_052314	1264	1900-01-18 03:00:00	2014-03-15 03:00:00	0	0	0	0	0	1	0	0
Stn 9M_052314	1265	1900-01-18 03:20:00	2014-03-15 03:20:00	0	0	0	0	0	0	0	0
Stn 9M_052314	1266	1900-01-18 03:40:00	2014-03-15 03:40:00	0	0	0	0	0	0	0	0
Stn 9M_052314	1267	1900-01-18 04:00:00	2014-03-15 04:00:00	0	0	0	0	0	0	0	0
Stn 9M_052314	1268	1900-01-18 04:20:00	2014-03-15 04:20:00	0	0	0	0	0	0	0	0
Stn 9M_052314	1269	1900-01-18 04:40:00	2014-03-15 04:40:00	0	0	0	0	0	1	0	0
Stn 9M_052314	1270	1900-01-18 05:00:00	2014-03-15 05:00:00	0	0	0	0	0	0	0	0
Stn 9M_052314	1271	1900-01-18 05:20:00	2014-03-15 05:20:00	0	0	0	0	0	0	0	0
Stn 9M_052314	1272	1900-01-18 05:40:00	2014-03-15 05:40:00	0	0	0	0	0	0	0	0
Stn 9M_052314	1273	1900-01-18 06:00:00	2014-03-15 06:00:00	0	0	0	0	0	1	0	0
Stn 9M_052314	1274	1900-01-18 06:20:00	2014-03-15 06:20:00	0	0	0	0	0	0	0	0
Stn 9M_052314	1275	1900-01-18 06:40:00	2014-03-15 06:40:00	0	0	0	0	0	0	0	0
Stn 9M_052314	1276	1900-01-18 07:00:00	2014-03-15 07:00:00	0	0	0	0	0	0	0	0
Stn 9M_052314	1277	1900-01-18 07:20:00	2014-03-15 07:20:00	0	0	0	0	0	0	0	0
Stn 9M_052314	1278	1900-01-18 07:40:00	2014-03-15 07:40:00	0	0	0	0	0	0	0	0
Stn 9M_052314	1279	1900-01-18 08:00:00	2014-03-15 08:00:00	0	0	0	0	0	0	0	0
Stn 9M_052314	1280	1900-01-18 08:20:00	2014-03-15 08:20:00	0	0	0	0	0	0	0	0
Stn 9M_052314	1281	1900-01-18 08:40:00	2014-03-15 08:40:00	0	0	0	0	0	0	0	0
Stn 9M_052314	1282	1900-01-18 09:00:00	2014-03-15 09:00:00	0	0	0	0	0	0	0	0
Stn 9M_052314	1283	1900-01-18 09:20:00	2014-03-15 09:20:00	0	0	0	0	0	0	0	0
Stn 9M_052314	1284	1900-01-18 09:40:00	2014-03-15 09:40:00	0	0	0	0	0	0	0	0
Stn 9M_052314	1285	1900-01-18 10:00:00	2014-03-15 10:00:00	0	0	0	0	0	0	0	0
Stn 9M_052314	1286	1900-01-18 10:20:00	2014-03-15 10:20:00	0	0	0	0	0	0	0	0
Stn 9M_052314	1287	1900-01-18 10:40:00	2014-03-15 10:40:00	0	0	0	0	0	0	0	0
Stn 9M_052314	1288	1900-01-18 11:00:00	2014-03-15 11:00:00	0	0	0	0	0	0	0	0
Stn 9M_052314	1289	1900-01-18 11:20:00	2014-03-15 11:20:00	0	0	0	0	0	0	0	0
Stn 9M_052314	1290	1900-01-18 11:40:00	2014-03-15 11:40:00	0	0	0	0	0	0	0	0
Stn 9M_052314	1291	1900-01-18 12:00:00	2014-03-15 12:00:00	0	0	0	0	0	0	0	0
Stn 9M_052314	1292	1900-01-18 12:20:00	2014-03-15 12:20:00	0	0	0	0	0	1	0	0
Stn 9M_052314	1293	1900-01-18 12:40:00	2014-03-15 12:40:00	0	0	0	0	0	0	0	0
Stn 9M_052314	1294	1900-01-18 13:00:00	2014-03-15 13:00:00	0	0	0	0	0	1	0	0
Stn 9M_052314	1295	1900-01-18 13:20:00	2014-03-15 13:20:00	0	0	0	0	0	0	0	0
Stn 9M_052314	1296	1900-01-18 13:40:00	2014-03-15 13:40:00	0	0	0	0	0	0	0	0
Stn 9M_052314	1297	1900-01-18 14:00:00	2014-03-15 14:00:00	0	0	0	0	0	0	0	0
Stn 9M_052314	1298	1900-01-18 14:20:00	2014-03-15 14:20:00	0	0	0	0	0	0	0	0
Stn 9M_052314	1299	1900-01-18 14:40:00	2014-03-15 14:40:00	0	0	0	0	0	0	0	0
Stn 9M_052314	1300	1900-01-18 15:00:00	2014-03-15 15:00:00	0	0	0	0	0	1	0	0
Stn 9M_052314	1301	1900-01-18 15:20:00	2014-03-15 15:20:00	0	0	0	0	0	1	0	0
Stn 9M_052314	1302	1900-01-18 15:40:00	2014-03-15 15:40:00	0	0	0	0	0	0	0	0
Stn 9M_052314	1303	1900-01-18 16:00:00	2014-03-15 16:00:00	0	0	0	0	0	0	0	0
Stn 9M_052314	1304	1900-01-18 16:20:00	2014-03-15 16:20:00	0	0	0	0	0	0	0	0
Stn 9M_052314	1305	1900-01-18 16:40:00	2014-03-15 16:40:00	0	0	0	0	0	0	0	0
Stn 9M_052314	1306	1900-01-18 17:00:00	2014-03-15 17:00:00	0	0	0	0	0	0	0	0
Stn 9M_052314	1307	1900-01-18 17:20:00	2014-03-15 17:20:00	0	0	0	0	0	0	0	0
Stn 9M_052314	1308	1900-01-18 17:40:00	2014-03-15 17:40:00	0	0	0	0	0	0	0	0
Stn 9M_052314	1309	1900-01-18 18:00:00	2014-03-15 18:00:00	0	0	0	0	0	0	0	0
Stn 9M_052314	1310	1900-01-18 18:20:00	2014-03-15 18:20:00	0	0	0	0	0	0	0	0
Stn 9M_052314	1311	1900-01-18 18:40:00	2014-03-15 18:40:00	0	0	0	0	0	0	0	0
Stn 9M_052314	1312	1900-01-18 19:00:00	2014-03-15 19:00:00	0	0	0	0	0	0	0	0
Stn 9M_052314	1313	1900-01-18 19:20:00	2014-03-15 19:20:00	0	0	0	0	0	0	0	0
Stn 9M_052314	1314	1900-01-18 19:40:00	2014-03-15 19:40:00	0	0	0	0	0	0	0	0
Stn 9M_052314	1315	1900-01-18 20:00:00	2014-03-15 20:00:00	0	0	0	0	0	1	0	0
Stn 9M_052314	1316	1900-01-18 20:20:00	2014-03-15 20:20:00	0	0	0	0	0	0	0	0
Stn 9M_052314	1317	1900-01-18 20:40:00	2014-03-15 20:40:00	0	0	0	0	0	0	0	0
Stn 9M_052314	1318	1900-01-18 21:00:00	2014-03-15 21:00:00	0	0	0	0	0	0	0	0
Stn 9M_052314	1319	1900-01-18 21:20:00	2014-03-15 21:20:00	0	0	0	0	0	0	0	0
Stn 9M_052314	1320	1900-01-18 21:40:00	2014-03-15 21:40:00	0	0	0	0	0	0	0	0
Stn 9M_052314	1321	1900-01-18 22:00:00	2014-03-15 22:00:00	0	0	0	0	0	0	0	0
Stn 9M_052314	1322	1900-01-18 22:20:00	2014-03-15 22:20:00	0	0	0	0	0	0	0	0
Stn 9M_052314	1323	1900-01-18 22:40:00	2014-03-15 22:40:00	0	0	0	0	0	0	0	0
Stn 9M_052314	1324	1900-01-18 23:00:00	2014-03-15 23:00:00	0	0	0	0	0	0	0	0
Stn 9M_052314	1325	1900-01-18 23:20:00	2014-03-15 23:20:00	0	0	0	0	0	0	0	0
Stn 9M_052314	1326	1900-01-18 23:40:00	2014-03-15 23:40:00	0	0	0	0	0	0	0	0
Stn 9M_052314	1327	1900-01-19	2014-03-16	0	0	0	0	0	0	0	0
Stn 9M_052314	1328	1900-01-19 00:20:00	2014-03-16 00:20:00	0	0	0	0	0	0	0	0
Stn 9M_052314	1329	1900-01-19 00:40:00	2014-03-16 00:40:00	0	0	0	0	0	0	0	0
Stn 9M_052314	1330	1900-01-19 01:00:00	2014-03-16 01:00:00	0	0	0	0	0	0	0	0
Stn 9M_052314	1331	1900-01-19 01:20:00	2014-03-16 01:20:00	0	0	0	0	0	0	0	0
Stn 9M_052314	1332	1900-01-19 01:40:00	2014-03-16 01:40:00	0	0	0	0	0	0	0	0
Stn 9M_052314	1333	1900-01-19 02:00:00	2014-03-16 02:00:00	0	0	0	0	0	0	0	0
Stn 9M_052314	1334	1900-01-19 02:20:00	2014-03-16 02:20:00	0	0	0	0	0	0	0	0
Stn 9M_052314	1335	1900-01-19 02:40:00	2014-03-16 02:40:00	0	0	0	0	0	0	0	0
Stn 9M_052314	1336	1900-01-19 03:00:00	2014-03-16 03:00:00	0	0	0	0	0	0	0	0
Stn 9M_052314	1337	1900-01-19 03:20:00	2014-03-16 03:20:00	0	0	0	0	0	0	0	0
Stn 9M_052314	1338	1900-01-19 03:40:00	2014-03-16 03:40:00	0	0	0	0	0	2	0	0
Stn 9M_052314	1339	1900-01-19 04:00:00	2014-03-16 04:00:00	0	0	0	0	0	0	0	0
Stn 9M_052314	1340	1900-01-19 04:20:00	2014-03-16 04:20:00	0	0	0	0	0	0	0	0
Stn 9M_052314	1341	1900-01-19 04:40:00	2014-03-16 04:40:00	0	0	0	0	0	0	0	0
Stn 9M_052314	1342	1900-01-19 05:00:00	2014-03-16 05:00:00	0	0	0	0	0	0	0	0
Stn 9M_052314	1343	1900-01-19 05:20:00	2014-03-16 05:20:00	0	0	0	0	0	0	0	0
Stn 9M_052314	1344	1900-01-19 05:40:00	2014-03-16 05:40:00	0	0	0	0	0	0	0	0
Stn 9M_052314	1345	1900-01-19 06:00:00	2014-03-16 06:00:00	0	0	0	0	0	0	0	0
Stn 9M_052314	1346	1900-01-19 06:20:00	2014-03-16 06:20:00	0	0	0	0	0	0	0	0
Stn 9M_052314	1347	1900-01-19 06:40:00	2014-03-16 06:40:00	0	0	0	0	0	0	0	0
Stn 9M_052314	1348	1900-01-19 07:00:00	2014-03-16 07:00:00	0	0	0	0	0	0	0	0
Stn 9M_052314	1349	1900-01-19 07:20:00	2014-03-16 07:20:00	0	0	0	0	0	0	0	0
Stn 9M_052314	1350	1900-01-19 07:40:00	2014-03-16 07:40:00	0	0	0	0	0	0	0	0
Stn 9M_052314	1351	1900-01-19 08:00:00	2014-03-16 08:00:00	0	0	0	0	0	0	0	0
Stn 9M_052314	1352	1900-01-19 08:20:00	2014-03-16 08:20:00	0	0	0	0	0	0	0	0
Stn 9M_052314	1353	1900-01-19 08:40:00	2014-03-16 08:40:00	0	0	0	0	0	0	0	0
Stn 9M_052314	1354	1900-01-19 09:00:00	2014-03-16 09:00:00	0	0	0	0	0	0	0	0
Stn 9M_052314	1355	1900-01-19 09:20:00	2014-03-16 09:20:00	0	0	0	0	0	0	0	0
Stn 9M_052314	1356	1900-01-19 09:40:00	2014-03-16 09:40:00	0	0	0	0	0	0	0	0
Stn 9M_052314	1357	1900-01-19 10:00:00	2014-03-16 10:00:00	0	0	0	0	0	0	0	0
Stn 9M_052314	1358	1900-01-19 10:20:00	2014-03-16 10:20:00	0	0	0	0	0	0	0	0
Stn 9M_052314	1359	1900-01-19 10:40:00	2014-03-16 10:40:00	0	0	0	0	0	0	0	0
Stn 9M_052314	1360	1900-01-19 11:00:00	2014-03-16 11:00:00	0	0	0	0	0	0	0	0
Stn 9M_052314	1361	1900-01-19 11:20:00	2014-03-16 11:20:00	0	0	0	0	0	0	0	0
Stn 9M_052314	1362	1900-01-19 11:40:00	2014-03-16 11:40:00	0	0	0	0	0	0	0	0
Stn 9M_052314	1363	1900-01-19 12:00:00	2014-03-16 12:00:00	0	0	0	0	0	0	0	0
Stn 9M_052314	1364	1900-01-19 12:20:00	2014-03-16 12:20:00	0	0	0	0	0	0	0	0
Stn 9M_052314	1365	1900-01-19 12:40:00	2014-03-16 12:40:00	0	0	0	0	0	0	0	0
Stn 9M_052314	1366	1900-01-19 13:00:00	2014-03-16 13:00:00	0	0	0	0	0	0	0	0
Stn 9M_052314	1367	1900-01-19 13:20:00	2014-03-16 13:20:00	0	0	0	0	0	1	0	0
Stn 9M_052314	1368	1900-01-19 13:40:00	2014-03-16 13:40:00	0	0	0	0	0	0	0	0
Stn 9M_052314	1369	1900-01-19 14:00:00	2014-03-16 14:00:00	0	0	0	0	0	0	0	0
Stn 9M_052314	1370	1900-01-19 14:20:00	2014-03-16 14:20:00	0	0	0	0	0	0	0	0
Stn 9M_052314	1371	1900-01-19 14:40:00	2014-03-16 14:40:00	0	0	0	0	0	1	0	0
Stn 9M_052314	1372	1900-01-19 15:00:00	2014-03-16 15:00:00	0	0	0	0	0	0	0	0
Stn 9M_052314	1373	1900-01-19 15:20:00	2014-03-16 15:20:00	0	0	0	0	0	1	0	0
Stn 9M_052314	1374	1900-01-19 15:40:00	2014-03-16 15:40:00	0	0	0	0	0	0	0	0
Stn 9M_052314	1375	1900-01-19 16:00:00	2014-03-16 16:00:00	0	0	0	0	0	0	0	0
Stn 9M_052314	1376	1900-01-19 16:20:00	2014-03-16 16:20:00	0	0	0	0	0	0	0	0
Stn 9M_052314	1377	1900-01-19 16:40:00	2014-03-16 16:40:00	0	0	0	0	0	0	0	0
Stn 9M_052314	1378	1900-01-19 17:00:00	2014-03-16 17:00:00	0	0	0	0	0	0	0	0
Stn 9M_052314	1379	1900-01-19 17:20:00	2014-03-16 17:20:00	0	0	0	0	0	0	0	0
Stn 9M_052314	1380	1900-01-19 17:40:00	2014-03-16 17:40:00	0	0	0	0	0	0	0	0
Stn 9M_052314	1381	1900-01-19 18:00:00	2014-03-16 18:00:00	0	0	0	0	0	0	0	0
Stn 9M_052314	1382	1900-01-19 18:20:00	2014-03-16 18:20:00	0	0	0	0	0	0	0	0
Stn 9M_052314	1383	1900-01-19 18:40:00	2014-03-16 18:40:00	0	0	0	0	0	0	0	0
Stn 9M_052314	1384	1900-01-19 19:00:00	2014-03-16 19:00:00	0	0	0	0	0	1	0	0
Stn 9M_052314	1385	1900-01-19 19:20:00	2014-03-16 19:20:00	0	0	0	0	0	0	0	0
Stn 9M_052314	1386	1900-01-19 19:40:00	2014-03-16 19:40:00	0	0	0	0	0	0	0	0
Stn 9M_052314	1387	1900-01-19 20:00:00	2014-03-16 20:00:00	0	0	0	0	0	0	0	0
Stn 9M_052314	1388	1900-01-19 20:20:00	2014-03-16 20:20:00	0	0	0	0	0	0	0	0
Stn 9M_052314	1389	1900-01-19 20:40:00	2014-03-16 20:40:00	0	0	0	0	0	0	0	0
Stn 9M_052314	1390	1900-01-19 21:00:00	2014-03-16 21:00:00	0	0	0	0	0	0	0	0
Stn 9M_052314	1391	1900-01-19 21:20:00	2014-03-16 21:20:00	0	0	0	0	0	0	0	0
Stn 9M_052314	1392	1900-01-19 21:40:00	2014-03-16 21:40:00	0	0	0	0	0	0	0	0
Stn 9M_052314	1393	1900-01-19 22:00:00	2014-03-16 22:00:00	0	0	0	0	0	0	0	0
Stn 9M_052314	1394	1900-01-19 22:20:00	2014-03-16 22:20:00	0	0	0	0	0	0	0	0
Stn 9M_052314	1395	1900-01-19 22:40:00	2014-03-16 22:40:00	0	0	0	0	0	0	0	0
Stn 9M_052314	1396	1900-01-19 23:00:00	2014-03-16 23:00:00	0	0	0	0	0	0	0	0
Stn 9M_052314	1397	1900-01-19 23:20:00	2014-03-16 23:20:00	0	0	0	0	0	0	0	0
Stn 9M_052314	1398	1900-01-19 23:40:00	2014-03-16 23:40:00	0	0	0	0	0	0	0	0
Stn 9M_052314	1399	1900-01-20	2014-03-17	0	0	0	0	0	0	0	0
Stn 9M_052314	1400	1900-01-20 00:20:00	2014-03-17 00:20:00	0	0	0	0	0	0	0	0
Stn 9M_052314	1401	1900-01-20 00:40:00	2014-03-17 00:40:00	0	0	0	0	0	0	0	0
Stn 9M_052314	1402	1900-01-20 01:00:00	2014-03-17 01:00:00	0	0	0	0	0	0	0	0
Stn 9M_052314	1403	1900-01-20 01:20:00	2014-03-17 01:20:00	0	0	0	0	0	0	0	0
Stn 9M_052314	1404	1900-01-20 01:40:00	2014-03-17 01:40:00	0	0	0	0	0	0	0	0
Stn 9M_052314	1405	1900-01-20 02:00:00	2014-03-17 02:00:00	0	0	0	0	0	0	0	0
Stn 9M_052314	1406	1900-01-20 02:20:00	2014-03-17 02:20:00	0	0	0	0	0	0	0	0
Stn 9M_052314	1407	1900-01-20 02:40:00	2014-03-17 02:40:00	0	0	0	0	0	0	0	0
Stn 9M_052314	1408	1900-01-20 03:00:00	2014-03-17 03:00:00	0	0	0	0	0	0	0	0
Stn 9M_052314	1409	1900-01-20 03:20:00	2014-03-17 03:20:00	0	0	0	0	0	0	0	0
Stn 9M_052314	1410	1900-01-20 03:40:00	2014-03-17 03:40:00	0	0	0	0	0	0	0	0
Stn 9M_052314	1411	1900-01-20 04:00:00	2014-03-17 04:00:00	0	0	0	0	0	0	0	0
Stn 9M_052314	1412	1900-01-20 04:20:00	2014-03-17 04:20:00	0	0	0	0	0	0	0	0
Stn 9M_052314	1413	1900-01-20 04:40:00	2014-03-17 04:40:00	0	0	0	0	0	0	0	0
Stn 9M_052314	1414	1900-01-20 05:00:00	2014-03-17 05:00:00	0	0	0	0	0	0	0	0
Stn 9M_052314	1415	1900-01-20 05:20:00	2014-03-17 05:20:00	0	0	0	0	0	0	0	0
Stn 9M_052314	1416	1900-01-20 05:40:00	2014-03-17 05:40:00	0	0	0	0	0	0	0	0
Stn 9M_052314	1417	1900-01-20 06:00:00	2014-03-17 06:00:00	0	0	0	0	0	0	0	0
Stn 9M_052314	1418	1900-01-20 06:20:00	2014-03-17 06:20:00	0	0	0	0	0	0	0	0
Stn 9M_052314	1419	1900-01-20 06:40:00	2014-03-17 06:40:00	0	0	0	0	0	0	0	0
Stn 9M_052314	1420	1900-01-20 07:00:00	2014-03-17 07:00:00	0	0	0	0	0	0	0	0
Stn 9M_052314	1421	1900-01-20 07:20:00	2014-03-17 07:20:00	0	0	0	0	0	0	0	0
Stn 9M_052314	1422	1900-01-20 07:40:00	2014-03-17 07:40:00	0	0	0	0	0	0	0	0
Stn 9M_052314	1423	1900-01-20 08:00:00	2014-03-17 08:00:00	0	0	0	0	0	0	0	0
Stn 9M_052314	1424	1900-01-20 08:20:00	2014-03-17 08:20:00	0	0	0	0	0	0	0	0
Stn 9M_052314	1425	1900-01-20 08:40:00	2014-03-17 08:40:00	0	0	0	0	0	0	0	0
Stn 9M_052314	1426	1900-01-20 09:00:00	2014-03-17 09:00:00	0	0	0	0	0	0	0	0
Stn 9M_052314	1427	1900-01-20 09:20:00	2014-03-17 09:20:00	0	0	0	0	0	0	0	0
Stn 9M_052314	1428	1900-01-20 09:40:00	2014-03-17 09:40:00	0	0	0	0	0	0	0	0
Stn 9M_052314	1429	1900-01-20 10:00:00	2014-03-17 10:00:00	0	0	0	0	0	0	0	0
Stn 9M_052314	1430	1900-01-20 10:20:00	2014-03-17 10:20:00	0	0	0	0	0	0	0	0
Stn 9M_052314	1431	1900-01-20 10:40:00	2014-03-17 10:40:00	0	0	0	0	0	0	0	0
Stn 9M_052314	1432	1900-01-20 11:00:00	2014-03-17 11:00:00	0	0	0	0	0	0	0	0
Stn 9M_052314	1433	1900-01-20 11:20:00	2014-03-17 11:20:00	0	0	0	0	0	0	0	0
Stn 9M_052314	1434	1900-01-20 11:40:00	2014-03-17 11:40:00	0	0	0	0	0	0	0	0
Stn 9M_052314	1435	1900-01-20 12:00:00	2014-03-17 12:00:00	0	0	0	0	0	0	0	0
Stn 9M_052314	1436	1900-01-20 12:20:00	2014-03-17 12:20:00	0	0	0	0	0	0	0	0
Stn 9M_052314	1437	1900-01-20 12:40:00	2014-03-17 12:40:00	0	0	0	0	0	0	0	0
Stn 9M_052314	1438	1900-01-20 13:00:00	2014-03-17 13:00:00	0	0	0	0	0	0	0	0
Stn 9M_052314	1439	1900-01-20 13:20:00	2014-03-17 13:20:00	0	0	0	0	0	0	0	0
Stn 9M_052314	1440	1900-01-20 13:40:00	2014-03-17 13:40:00	0	0	0	0	0	0	0	0
Stn 9M_052314	1441	1900-01-20 14:00:00	2014-03-17 14:00:00	0	0	0	0	0	0	0	0
Stn 9M_052314	1442	1900-01-20 14:20:00	2014-03-17 14:20:00	0	0	0	0	0	0	0	0
Stn 9M_052314	1443	1900-01-20 14:40:00	2014-03-17 14:40:00	0	0	0	0	0	1	0	0
Stn 9M_052314	1444	1900-01-20 15:00:00	2014-03-17 15:00:00	0	0	0	0	0	1	0	0
Stn 9M_052314	1445	1900-01-20 15:20:00	2014-03-17 15:20:00	0	0	0	0	0	0	0	0
Stn 9M_052314	1446	1900-01-20 15:40:00	2014-03-17 15:40:00	0	0	0	0	0	0	0	0
Stn 9M_052314	1447	1900-01-20 16:00:00	2014-03-17 16:00:00	0	0	0	0	0	0	0	0
Stn 9M_052314	1448	1900-01-20 16:20:00	2014-03-17 16:20:00	0	0	0	0	0	1	0	0
Stn 9M_052314	1449	1900-01-20 16:40:00	2014-03-17 16:40:00	0	0	0	0	0	0	0	0
Stn 9M_052314	1450	1900-01-20 17:00:00	2014-03-17 17:00:00	0	0	0	0	0	2	0	0
Stn 9M_052314	1451	1900-01-20 17:20:00	2014-03-17 17:20:00	0	0	0	0	0	0	0	0
Stn 9M_052314	1452	1900-01-20 17:40:00	2014-03-17 17:40:00	0	0	0	0	0	0	0	0
Stn 9M_052314	1453	1900-01-20 18:00:00	2014-03-17 18:00:00	0	0	0	0	0	0	0	0
Stn 9M_052314	1454	1900-01-20 18:20:00	2014-03-17 18:20:00	0	0	0	0	0	0	0	0
Stn 9M_052314	1455	1900-01-20 18:40:00	2014-03-17 18:40:00	0	0	0	0	0	0	0	0
Stn 9M_052314	1456	1900-01-20 19:00:00	2014-03-17 19:00:00	0	0	0	0	0	0	0	0
Stn 9M_052314	1457	1900-01-20 19:20:00	2014-03-17 19:20:00	0	0	0	0	0	0	0	0
Stn 9M_052314	1458	1900-01-20 19:40:00	2014-03-17 19:40:00	0	0	0	0	0	0	0	0
Stn 9M_052314	1459	1900-01-20 20:00:00	2014-03-17 20:00:00	0	0	0	0	0	0	0	0
Stn 9M_052314	1460	1900-01-20 20:20:00	2014-03-17 20:20:00	0	0	0	0	0	0	0	0
Stn 9M_052314	1461	1900-01-20 20:40:00	2014-03-17 20:40:00	0	0	0	0	0	0	0	0
Stn 9M_052314	1462	1900-01-20 21:00:00	2014-03-17 21:00:00	0	0	0	0	0	0	0	0
Stn 9M_052314	1463	1900-01-20 21:20:00	2014-03-17 21:20:00	0	0	0	0	0	1	0	0
Stn 9M_052314	1464	1900-01-20 21:40:00	2014-03-17 21:40:00	0	0	0	0	0	1	0	0
Stn 9M_052314	1465	1900-01-20 22:00:00	2014-03-17 22:00:00	0	0	0	0	0	0	0	0
Stn 9M_052314	1466	1900-01-20 22:20:00	2014-03-17 22:20:00	0	0	0	0	0	0	0	0
Stn 9M_052314	1467	1900-01-20 22:40:00	2014-03-17 22:40:00	0	0	0	0	0	0	0	0
Stn 9M_052314	1468	1900-01-20 23:00:00	2014-03-17 23:00:00	0	0	0	0	0	0	0	0
Stn 9M_052314	1469	1900-01-20 23:20:00	2014-03-17 23:20:00	0	0	0	0	0	0	0	0
Stn 9M_052314	1470	1900-01-20 23:40:00	2014-03-17 23:40:00	0	0	0	0	0	0	0	0
Stn 9M_052314	1471	1900-01-21	2014-03-18	0	0	0	0	0	0	0	0
Stn 9M_052314	1472	1900-01-21 00:20:00	2014-03-18 00:20:00	0	0	0	0	0	0	0	0
Stn 9M_052314	1473	1900-01-21 00:40:00	2014-03-18 00:40:00	0	0	0	0	0	0	0	0
Stn 9M_052314	1474	1900-01-21 01:00:00	2014-03-18 01:00:00	0	0	0	0	0	0	0	0
Stn 9M_052314	1475	1900-01-21 01:20:00	2014-03-18 01:20:00	0	0	0	0	1	0	0	0
Stn 9M_052314	1476	1900-01-21 01:40:00	2014-03-18 01:40:00	0	0	0	0	0	0	0	0
Stn 9M_052314	1477	1900-01-21 02:00:00	2014-03-18 02:00:00	0	0	0	0	0	0	0	0
Stn 9M_052314	1478	1900-01-21 02:20:00	2014-03-18 02:20:00	0	0	0	0	0	0	0	0
Stn 9M_052314	1479	1900-01-21 02:40:00	2014-03-18 02:40:00	0	0	0	0	0	0	0	0
Stn 9M_052314	1480	1900-01-21 03:00:00	2014-03-18 03:00:00	0	0	0	0	0	0	0	0
Stn 9M_052314	1481	1900-01-21 03:20:00	2014-03-18 03:20:00	0	0	0	0	0	1	0	0
Stn 9M_052314	1482	1900-01-21 03:40:00	2014-03-18 03:40:00	0	0	0	0	0	0	0	0
Stn 9M_052314	1483	1900-01-21 04:00:00	2014-03-18 04:00:00	0	0	0	0	0	0	0	0
Stn 9M_052314	1484	1900-01-21 04:20:00	2014-03-18 04:20:00	0	0	0	0	0	0	0	0
Stn 9M_052314	1485	1900-01-21 04:40:00	2014-03-18 04:40:00	0	0	0	0	0	1	0	0
Stn 9M_052314	1486	1900-01-21 05:00:00	2014-03-18 05:00:00	0	0	0	0	0	0	0	0
Stn 9M_052314	1487	1900-01-21 05:20:00	2014-03-18 05:20:00	0	0	0	0	0	0	0	0
Stn 9M_052314	1488	1900-01-21 05:40:00	2014-03-18 05:40:00	0	0	0	0	0	0	0	0
Stn 9M_052314	1489	1900-01-21 06:00:00	2014-03-18 06:00:00	0	0	0	0	0	0	0	0
Stn 9M_052314	1490	1900-01-21 06:20:00	2014-03-18 06:20:00	0	0	0	0	0	0	0	0
Stn 9M_052314	1491	1900-01-21 06:40:00	2014-03-18 06:40:00	0	0	0	0	0	0	0	0
Stn 9M_052314	1492	1900-01-21 07:00:00	2014-03-18 07:00:00	0	0	0	0	0	0	0	0
Stn 9M_052314	1493	1900-01-21 07:20:00	2014-03-18 07:20:00	0	0	0	0	0	0	0	0
Stn 9M_052314	1494	1900-01-21 07:40:00	2014-03-18 07:40:00	0	0	0	0	0	0	0	0
Stn 9M_052314	1495	1900-01-21 08:00:00	2014-03-18 08:00:00	0	0	0	0	0	0	0	0
Stn 9M_052314	1496	1900-01-21 08:20:00	2014-03-18 08:20:00	0	0	0	0	0	0	0	0
Stn 9M_052314	1497	1900-01-21 08:40:00	2014-03-18 08:40:00	0	0	0	0	0	0	0	0
Stn 9M_052314	1498	1900-01-21 09:00:00	2014-03-18 09:00:00	0	0	0	0	0	0	0	0
Stn 9M_052314	1499	1900-01-21 09:20:00	2014-03-18 09:20:00	0	0	0	0	0	0	0	0
Stn 9M_052314	1500	1900-01-21 09:40:00	2014-03-18 09:40:00	0	0	0	0	0	2	0	0
Stn 9M_052314	1501	1900-01-21 10:00:00	2014-03-18 10:00:00	0	0	0	0	0	0	0	0
Stn 9M_052314	1502	1900-01-21 10:20:00	2014-03-18 10:20:00	0	0	0	0	0	2	0	0
Stn 9M_052314	1503	1900-01-21 10:40:00	2014-03-18 10:40:00	0	0	0	0	0	0	0	0
Stn 9M_052314	1504	1900-01-21 11:00:00	2014-03-18 11:00:00	0	0	0	0	0	0	0	0
Stn 9M_052314	1505	1900-01-21 11:20:00	2014-03-18 11:20:00	0	0	0	0	0	0	0	0
Stn 9M_052314	1506	1900-01-21 11:40:00	2014-03-18 11:40:00	0	0	0	0	0	0	0	0
Stn 9M_052314	1507	1900-01-21 12:00:00	2014-03-18 12:00:00	0	0	0	0	0	0	0	0
Stn 9M_052314	1508	1900-01-21 12:20:00	2014-03-18 12:20:00	0	0	0	0	0	0	0	0
Stn 9M_052314	1509	1900-01-21 12:40:00	2014-03-18 12:40:00	0	0	0	0	0	0	0	0
Stn 9M_052314	1510	1900-01-21 13:00:00	2014-03-18 13:00:00	0	0	0	0	2	0	0	0
Stn 9M_052314	1511	1900-01-21 13:20:00	2014-03-18 13:20:00	0	0	0	0	0	0	0	0
Stn 9M_052314	1512	1900-01-21 13:40:00	2014-03-18 13:40:00	0	0	0	0	2	0	0	0
Stn 9M_052314	1513	1900-01-21 14:00:00	2014-03-18 14:00:00	0	0	0	0	0	0	0	0
Stn 9M_052314	1514	1900-01-21 14:20:00	2014-03-18 14:20:00	0	0	0	0	0	0	0	0
Stn 9M_052314	1515	1900-01-21 14:40:00	2014-03-18 14:40:00	0	0	0	0	0	0	0	0
Stn 9M_052314	1516	1900-01-21 15:00:00	2014-03-18 15:00:00	0	0	0	0	0	0	0	0
Stn 9M_052314	1517	1900-01-21 15:20:00	2014-03-18 15:20:00	0	0	0	0	0	0	0	0
Stn 9M_052314	1518	1900-01-21 15:40:00	2014-03-18 15:40:00	0	0	0	0	0	0	0	0
Stn 9M_052314	1519	1900-01-21 16:00:00	2014-03-18 16:00:00	0	0	0	0	0	0	0	0
Stn 9M_052314	1520	1900-01-21 16:20:00	2014-03-18 16:20:00	0	0	0	0	0	0	0	0
Stn 9M_052314	1521	1900-01-21 16:40:00	2014-03-18 16:40:00	0	0	0	0	0	0	0	0
Stn 9M_052314	1522	1900-01-21 17:00:00	2014-03-18 17:00:00	0	0	0	0	0	0	0	0
Stn 9M_052314	1523	1900-01-21 17:20:00	2014-03-18 17:20:00	0	0	0	0	0	0	0	0
Stn 9M_052314	1524	1900-01-21 17:40:00	2014-03-18 17:40:00	0	0	0	0	0	0	0	0
Stn 9M_052314	1525	1900-01-21 18:00:00	2014-03-18 18:00:00	0	0	0	0	0	1	0	0
Stn 9M_052314	1526	1900-01-21 18:20:00	2014-03-18 18:20:00	0	0	0	0	0	0	0	0
Stn 9M_052314	1527	1900-01-21 18:40:00	2014-03-18 18:40:00	0	0	0	0	0	0	0	0
Stn 9M_052314	1528	1900-01-21 19:00:00	2014-03-18 19:00:00	0	0	0	0	0	0	0	0
Stn 9M_052314	1529	1900-01-21 19:20:00	2014-03-18 19:20:00	0	0	0	0	0	0	0	0
Stn 9M_052314	1530	1900-01-21 19:40:00	2014-03-18 19:40:00	0	0	0	0	0	0	0	0
Stn 9M_052314	1531	1900-01-21 20:00:00	2014-03-18 20:00:00	0	0	0	0	0	1	0	0
Stn 9M_052314	1532	1900-01-21 20:20:00	2014-03-18 20:20:00	0	0	0	0	0	1	0	0
Stn 9M_052314	1533	1900-01-21 20:40:00	2014-03-18 20:40:00	0	0	0	0	0	0	0	0
Stn 9M_052314	1534	1900-01-21 21:00:00	2014-03-18 21:00:00	0	0	0	0	0	0	0	0
Stn 9M_052314	1535	1900-01-21 21:20:00	2014-03-18 21:20:00	0	0	0	0	0	0	0	0
Stn 9M_052314	1536	1900-01-21 21:40:00	2014-03-18 21:40:00	0	0	0	0	0	0	0	0
Stn 9M_052314	1537	1900-01-21 22:00:00	2014-03-18 22:00:00	0	0	0	0	0	0	0	0
Stn 9M_052314	1538	1900-01-21 22:20:00	2014-03-18 22:20:00	0	0	0	0	0	1	0	0
Stn 9M_052314	1539	1900-01-21 22:40:00	2014-03-18 22:40:00	0	0	0	0	0	0	0	0
Stn 9M_052314	1540	1900-01-21 23:00:00	2014-03-18 23:00:00	0	0	0	0	0	0	0	0
Stn 9M_052314	1541	1900-01-21 23:20:00	2014-03-18 23:20:00	0	0	0	0	0	0	0	0
Stn 9M_052314	1542	1900-01-21 23:40:00	2014-03-18 23:40:00	0	0	0	0	0	0	0	0
Stn 9M_052314	1543	1900-01-22	2014-03-19	0	0	0	0	0	0	0	0
Stn 9M_052314	1544	1900-01-22 00:20:00	2014-03-19 00:20:00	0	0	0	0	0	0	0	0
Stn 9M_052314	1545	1900-01-22 00:40:00	2014-03-19 00:40:00	0	0	0	0	2	0	0	0
Stn 9M_052314	1546	1900-01-22 01:00:00	2014-03-19 01:00:00	0	0	0	0	2	0	0	0
Stn 9M_052314	1547	1900-01-22 01:20:00	2014-03-19 01:20:00	0	0	0	0	2	0	0	0
Stn 9M_052314	1548	1900-01-22 01:40:00	2014-03-19 01:40:00	0	0	0	0	4	0	0	0
Stn 9M_052314	1549	1900-01-22 02:00:00	2014-03-19 02:00:00	0	0	0	0	0	0	0	0
Stn 9M_052314	1550	1900-01-22 02:20:00	2014-03-19 02:20:00	0	0	0	0	4	0	0	0
Stn 9M_052314	1551	1900-01-22 02:40:00	2014-03-19 02:40:00	0	0	0	0	0	0	0	0
Stn 9M_052314	1552	1900-01-22 03:00:00	2014-03-19 03:00:00	0	0	0	0	0	0	0	0
Stn 9M_052314	1553	1900-01-22 03:20:00	2014-03-19 03:20:00	0	0	0	0	0	0	0	0
Stn 9M_052314	1554	1900-01-22 03:40:00	2014-03-19 03:40:00	0	0	0	0	0	0	0	0
Stn 9M_052314	1555	1900-01-22 04:00:00	2014-03-19 04:00:00	0	0	0	0	0	0	0	0
Stn 9M_052314	1556	1900-01-22 04:20:00	2014-03-19 04:20:00	0	0	0	0	0	0	0	0
Stn 9M_052314	1557	1900-01-22 04:40:00	2014-03-19 04:40:00	0	0	0	0	0	0	0	0
Stn 9M_052314	1558	1900-01-22 05:00:00	2014-03-19 05:00:00	0	0	0	0	0	0	0	0
Stn 9M_052314	1559	1900-01-22 05:20:00	2014-03-19 05:20:00	0	0	0	0	0	0	0	0
Stn 9M_052314	1560	1900-01-22 05:40:00	2014-03-19 05:40:00	0	0	0	0	0	0	0	0
Stn 9M_052314	1561	1900-01-22 06:00:00	2014-03-19 06:00:00	0	0	0	0	0	0	0	0
Stn 9M_052314	1562	1900-01-22 06:20:00	2014-03-19 06:20:00	0	0	0	0	0	0	0	0
Stn 9M_052314	1563	1900-01-22 06:40:00	2014-03-19 06:40:00	0	0	0	0	0	0	0	0
Stn 9M_052314	1564	1900-01-22 07:00:00	2014-03-19 07:00:00	0	0	0	0	0	0	0	0
Stn 9M_052314	1565	1900-01-22 07:20:00	2014-03-19 07:20:00	0	0	0	0	0	0	0	0
Stn 9M_052314	1566	1900-01-22 07:40:00	2014-03-19 07:40:00	0	0	0	0	0	0	0	0
Stn 9M_052314	1567	1900-01-22 08:00:00	2014-03-19 08:00:00	0	0	0	0	0	0	0	0
Stn 9M_052314	1568	1900-01-22 08:20:00	2014-03-19 08:20:00	0	0	0	0	0	0	0	0
Stn 9M_052314	1569	1900-01-22 08:40:00	2014-03-19 08:40:00	0	0	0	0	0	0	0	0
Stn 9M_052314	1570	1900-01-22 09:00:00	2014-03-19 09:00:00	0	0	0	0	0	0	0	0
Stn 9M_052314	1571	1900-01-22 09:20:00	2014-03-19 09:20:00	0	0	0	0	0	0	0	0
Stn 9M_052314	1572	1900-01-22 09:40:00	2014-03-19 09:40:00	0	0	0	0	0	0	0	0
Stn 9M_052314	1573	1900-01-22 10:00:00	2014-03-19 10:00:00	0	0	0	0	0	0	0	0
Stn 9M_052314	1574	1900-01-22 10:20:00	2014-03-19 10:20:00	0	0	0	0	0	0	0	0
Stn 9M_052314	1575	1900-01-22 10:40:00	2014-03-19 10:40:00	0	0	0	0	0	0	0	0
Stn 9M_052314	1576	1900-01-22 11:00:00	2014-03-19 11:00:00	0	0	0	0	0	0	0	0
Stn 9M_052314	1577	1900-01-22 11:20:00	2014-03-19 11:20:00	0	0	0	0	0	0	0	0
Stn 9M_052314	1578	1900-01-22 11:40:00	2014-03-19 11:40:00	0	0	0	0	0	1	0	0
Stn 9M_052314	1579	1900-01-22 12:00:00	2014-03-19 12:00:00	0	0	0	0	0	0	0	0
Stn 9M_052314	1580	1900-01-22 12:20:00	2014-03-19 12:20:00	0	0	0	0	0	0	0	0
Stn 9M_052314	1581	1900-01-22 12:40:00	2014-03-19 12:40:00	0	0	0	0	0	0	0	0
Stn 9M_052314	1582	1900-01-22 13:00:00	2014-03-19 13:00:00	0	0	0	0	4	0	0	0
Stn 9M_052314	1583	1900-01-22 13:20:00	2014-03-19 13:20:00	0	0	0	0	0	0	0	0
Stn 9M_052314	1584	1900-01-22 13:40:00	2014-03-19 13:40:00	0	0	0	0	0	0	0	0
Stn 9M_052314	1585	1900-01-22 14:00:00	2014-03-19 14:00:00	0	0	0	0	0	0	0	0
Stn 9M_052314	1586	1900-01-22 14:20:00	2014-03-19 14:20:00	0	0	0	0	0	0	0	0
Stn 9M_052314	1587	1900-01-22 14:40:00	2014-03-19 14:40:00	0	0	0	0	0	0	0	0
Stn 9M_052314	1588	1900-01-22 15:00:00	2014-03-19 15:00:00	0	0	0	0	0	0	0	0
Stn 9M_052314	1589	1900-01-22 15:20:00	2014-03-19 15:20:00	0	0	0	0	0	0	0	0
Stn 9M_052314	1590	1900-01-22 15:40:00	2014-03-19 15:40:00	0	0	0	0	0	0	0	0
Stn 9M_052314	1591	1900-01-22 16:00:00	2014-03-19 16:00:00	0	0	0	0	0	1	0	0
Stn 9M_052314	1592	1900-01-22 16:20:00	2014-03-19 16:20:00	0	0	0	0	0	0	0	0
Stn 9M_052314	1593	1900-01-22 16:40:00	2014-03-19 16:40:00	0	0	0	0	0	0	0	0
Stn 9M_052314	1594	1900-01-22 17:00:00	2014-03-19 17:00:00	0	0	0	0	0	0	0	0
Stn 9M_052314	1595	1900-01-22 17:20:00	2014-03-19 17:20:00	0	0	0	0	0	0	0	0
Stn 9M_052314	1596	1900-01-22 17:40:00	2014-03-19 17:40:00	0	0	0	0	0	1	0	0
Stn 9M_052314	1597	1900-01-22 18:00:00	2014-03-19 18:00:00	0	0	0	0	0	0	0	0
Stn 9M_052314	1598	1900-01-22 18:20:00	2014-03-19 18:20:00	0	0	0	0	0	0	0	0
Stn 9M_052314	1599	1900-01-22 18:40:00	2014-03-19 18:40:00	0	0	0	0	0	0	0	0
Stn 9M_052314	1600	1900-01-22 19:00:00	2014-03-19 19:00:00	0	0	0	0	0	0	0	0
Stn 9M_052314	1601	1900-01-22 19:20:00	2014-03-19 19:20:00	0	0	0	0	0	0	0	0
Stn 9M_052314	1602	1900-01-22 19:40:00	2014-03-19 19:40:00	0	0	0	0	0	0	0	0
Stn 9M_052314	1603	1900-01-22 20:00:00	2014-03-19 20:00:00	0	0	0	0	0	0	0	0
Stn 9M_052314	1604	1900-01-22 20:20:00	2014-03-19 20:20:00	0	0	0	0	0	0	0	0
Stn 9M_052314	1605	1900-01-22 20:40:00	2014-03-19 20:40:00	0	0	0	0	0	0	0	0
Stn 9M_052314	1606	1900-01-22 21:00:00	2014-03-19 21:00:00	0	0	0	0	0	0	0	0
Stn 9M_052314	1607	1900-01-22 21:20:00	2014-03-19 21:20:00	0	0	0	0	0	0	0	0
Stn 9M_052314	1608	1900-01-22 21:40:00	2014-03-19 21:40:00	0	0	0	0	0	0	0	0
Stn 9M_052314	1609	1900-01-22 22:00:00	2014-03-19 22:00:00	0	0	0	0	0	0	0	0
Stn 9M_052314	1610	1900-01-22 22:20:00	2014-03-19 22:20:00	0	0	0	0	0	0	0	0
Stn 9M_052314	1611	1900-01-22 22:40:00	2014-03-19 22:40:00	0	0	0	0	0	1	0	0
Stn 9M_052314	1612	1900-01-22 23:00:00	2014-03-19 23:00:00	0	0	0	0	0	0	0	0
Stn 9M_052314	1613	1900-01-22 23:20:00	2014-03-19 23:20:00	0	0	0	0	0	0	0	0
Stn 9M_052314	1614	1900-01-22 23:40:00	2014-03-19 23:40:00	0	0	0	0	0	1	0	0
Stn 9M_052314	1615	1900-01-23	2014-03-20	0	0	0	0	0	0	0	0
Stn 9M_052314	1616	1900-01-23 00:20:00	2014-03-20 00:20:00	0	0	0	0	0	1	0	0
Stn 9M_052314	1617	1900-01-23 00:40:00	2014-03-20 00:40:00	0	0	0	0	0	0	0	0
Stn 9M_052314	1618	1900-01-23 01:00:00	2014-03-20 01:00:00	0	0	0	0	2	0	0	0
Stn 9M_052314	1619	1900-01-23 01:20:00	2014-03-20 01:20:00	0	0	0	0	0	0	0	0
Stn 9M_052314	1620	1900-01-23 01:40:00	2014-03-20 01:40:00	0	0	0	0	0	0	0	0
Stn 9M_052314	1621	1900-01-23 02:00:00	2014-03-20 02:00:00	0	0	0	0	0	0	0	0
Stn 9M_052314	1622	1900-01-23 02:20:00	2014-03-20 02:20:00	0	0	0	0	3	0	0	0
Stn 9M_052314	1623	1900-01-23 02:40:00	2014-03-20 02:40:00	0	0	0	0	2	0	0	0
Stn 9M_052314	1624	1900-01-23 03:00:00	2014-03-20 03:00:00	0	0	0	0	0	0	0	0
Stn 9M_052314	1625	1900-01-23 03:20:00	2014-03-20 03:20:00	0	0	0	0	0	0	0	0
Stn 9M_052314	1626	1900-01-23 03:40:00	2014-03-20 03:40:00	0	0	0	0	0	0	0	0
Stn 9M_052314	1627	1900-01-23 04:00:00	2014-03-20 04:00:00	0	0	0	0	0	0	0	0
Stn 9M_052314	1628	1900-01-23 04:20:00	2014-03-20 04:20:00	0	0	0	0	0	0	0	0
Stn 9M_052314	1629	1900-01-23 04:40:00	2014-03-20 04:40:00	0	0	0	0	0	0	0	0
Stn 9M_052314	1630	1900-01-23 05:00:00	2014-03-20 05:00:00	0	0	0	0	0	0	0	0
Stn 9M_052314	1631	1900-01-23 05:20:00	2014-03-20 05:20:00	0	0	0	0	0	0	0	0
Stn 9M_052314	1632	1900-01-23 05:40:00	2014-03-20 05:40:00	0	0	0	0	0	0	0	0
Stn 9M_052314	1633	1900-01-23 06:00:00	2014-03-20 06:00:00	0	0	0	0	0	0	0	0
Stn 9M_052314	1634	1900-01-23 06:20:00	2014-03-20 06:20:00	0	0	0	0	0	1	0	0
Stn 9M_052314	1635	1900-01-23 06:40:00	2014-03-20 06:40:00	0	0	0	0	0	0	0	0
Stn 9M_052314	1636	1900-01-23 07:00:00	2014-03-20 07:00:00	0	0	0	0	0	0	0	0
Stn 9M_052314	1637	1900-01-23 07:20:00	2014-03-20 07:20:00	0	0	0	0	0	0	0	0
Stn 9M_052314	1638	1900-01-23 07:40:00	2014-03-20 07:40:00	0	0	0	0	0	0	0	0
Stn 9M_052314	1639	1900-01-23 08:00:00	2014-03-20 08:00:00	0	0	0	0	0	0	0	0
Stn 9M_052314	1640	1900-01-23 08:20:00	2014-03-20 08:20:00	0	0	0	0	0	0	0	0
Stn 9M_052314	1641	1900-01-23 08:40:00	2014-03-20 08:40:00	0	0	0	0	0	0	0	0
Stn 9M_052314	1642	1900-01-23 09:00:00	2014-03-20 09:00:00	0	0	0	0	0	1	0	0
Stn 9M_052314	1643	1900-01-23 09:20:00	2014-03-20 09:20:00	0	0	0	0	0	0	0	0
Stn 9M_052314	1644	1900-01-23 09:40:00	2014-03-20 09:40:00	0	0	0	0	0	0	0	0
Stn 9M_052314	1645	1900-01-23 10:00:00	2014-03-20 10:00:00	0	0	0	0	0	0	0	0
Stn 9M_052314	1646	1900-01-23 10:20:00	2014-03-20 10:20:00	0	0	0	0	0	1	0	0
Stn 9M_052314	1647	1900-01-23 10:40:00	2014-03-20 10:40:00	0	0	0	0	0	0	0	0
Stn 9M_052314	1648	1900-01-23 11:00:00	2014-03-20 11:00:00	0	0	0	0	0	0	0	0
Stn 9M_052314	1649	1900-01-23 11:20:00	2014-03-20 11:20:00	0	0	0	0	0	0	0	0
Stn 9M_052314	1650	1900-01-23 11:40:00	2014-03-20 11:40:00	0	0	0	0	0	0	0	0
Stn 9M_052314	1651	1900-01-23 12:00:00	2014-03-20 12:00:00	0	0	0	0	0	0	0	0
Stn 9M_052314	1652	1900-01-23 12:20:00	2014-03-20 12:20:00	0	0	0	0	0	0	0	0
Stn 9M_052314	1653	1900-01-23 12:40:00	2014-03-20 12:40:00	0	0	0	0	0	0	0	0
Stn 9M_052314	1654	1900-01-23 13:00:00	2014-03-20 13:00:00	0	0	0	0	0	0	0	0
Stn 9M_052314	1655	1900-01-23 13:20:00	2014-03-20 13:20:00	0	0	0	0	0	0	0	0
Stn 9M_052314	1656	1900-01-23 13:40:00	2014-03-20 13:40:00	0	0	0	0	2	0	0	0
Stn 9M_052314	1657	1900-01-23 14:00:00	2014-03-20 14:00:00	0	0	0	0	0	0	0	0
Stn 9M_052314	1658	1900-01-23 14:20:00	2014-03-20 14:20:00	0	0	0	0	2	0	0	0
Stn 9M_052314	1659	1900-01-23 14:40:00	2014-03-20 14:40:00	0	0	0	0	2	0	0	0
Stn 9M_052314	1660	1900-01-23 15:00:00	2014-03-20 15:00:00	0	0	0	0	0	0	0	0
Stn 9M_052314	1661	1900-01-23 15:20:00	2014-03-20 15:20:00	0	0	0	0	0	0	0	0
Stn 9M_052314	1662	1900-01-23 15:40:00	2014-03-20 15:40:00	0	0	0	0	0	0	0	0
Stn 9M_052314	1663	1900-01-23 16:00:00	2014-03-20 16:00:00	0	0	0	0	0	2	0	0
Stn 9M_052314	1664	1900-01-23 16:20:00	2014-03-20 16:20:00	0	0	0	0	0	0	0	0
Stn 9M_052314	1665	1900-01-23 16:40:00	2014-03-20 16:40:00	0	0	0	0	0	0	0	0
Stn 9M_052314	1666	1900-01-23 17:00:00	2014-03-20 17:00:00	0	0	0	0	0	0	0	0
Stn 9M_052314	1667	1900-01-23 17:20:00	2014-03-20 17:20:00	0	0	0	0	0	1	0	0
Stn 9M_052314	1668	1900-01-23 17:40:00	2014-03-20 17:40:00	0	0	0	0	0	0	0	0
Stn 9M_052314	1669	1900-01-23 18:00:00	2014-03-20 18:00:00	0	0	0	0	0	0	0	0
Stn 9M_052314	1670	1900-01-23 18:20:00	2014-03-20 18:20:00	0	0	0	0	0	0	0	0
Stn 9M_052314	1671	1900-01-23 18:40:00	2014-03-20 18:40:00	0	0	0	0	0	0	0	0
Stn 9M_052314	1672	1900-01-23 19:00:00	2014-03-20 19:00:00	0	0	0	0	0	0	0	0
Stn 9M_052314	1673	1900-01-23 19:20:00	2014-03-20 19:20:00	0	0	0	0	0	0	0	0
Stn 9M_052314	1674	1900-01-23 19:40:00	2014-03-20 19:40:00	0	0	0	0	0	0	0	0
Stn 9M_052314	1675	1900-01-23 20:00:00	2014-03-20 20:00:00	0	0	0	0	0	0	0	0
Stn 9M_052314	1676	1900-01-23 20:20:00	2014-03-20 20:20:00	0	0	0	0	0	0	0	0
Stn 9M_052314	1677	1900-01-23 20:40:00	2014-03-20 20:40:00	0	0	0	0	0	0	0	0
Stn 9M_052314	1678	1900-01-23 21:00:00	2014-03-20 21:00:00	0	0	0	0	0	1	0	0
Stn 9M_052314	1679	1900-01-23 21:20:00	2014-03-20 21:20:00	0	0	0	0	0	0	0	0
Stn 9M_052314	1680	1900-01-23 21:40:00	2014-03-20 21:40:00	0	0	0	0	0	0	0	0
Stn 9M_052314	1681	1900-01-23 22:00:00	2014-03-20 22:00:00	0	0	0	0	0	0	0	0
Stn 9M_052314	1682	1900-01-23 22:20:00	2014-03-20 22:20:00	0	0	0	0	0	0	0	0
Stn 9M_052314	1683	1900-01-23 22:40:00	2014-03-20 22:40:00	0	0	0	0	0	0	0	0
Stn 9M_052314	1684	1900-01-23 23:00:00	2014-03-20 23:00:00	0	0	0	0	0	0	0	0
Stn 9M_052314	1685	1900-01-23 23:20:00	2014-03-20 23:20:00	0	0	0	0	0	0	0	0
Stn 9M_052314	1686	1900-01-23 23:40:00	2014-03-20 23:40:00	0	0	0	0	0	0	0	0
Stn 9M_052314	1687	1900-01-24	2014-03-21	0	0	0	0	0	0	0	0
Stn 9M_052314	1688	1900-01-24 00:20:00	2014-03-21 00:20:00	0	0	0	0	0	1	0	0
Stn 9M_052314	1689	1900-01-24 00:40:00	2014-03-21 00:40:00	0	0	0	0	0	0	0	0
Stn 9M_052314	1690	1900-01-24 01:00:00	2014-03-21 01:00:00	0	0	0	0	0	0	0	0
Stn 9M_052314	1691	1900-01-24 01:20:00	2014-03-21 01:20:00	0	0	0	0	2	0	0	0
Stn 9M_052314	1692	1900-01-24 01:40:00	2014-03-21 01:40:00	0	0	0	0	0	0	0	0
Stn 9M_052314	1693	1900-01-24 02:00:00	2014-03-21 02:00:00	0	0	0	0	0	0	0	0
Stn 9M_052314	1694	1900-01-24 02:20:00	2014-03-21 02:20:00	0	0	0	0	0	0	0	0
Stn 9M_052314	1695	1900-01-24 02:40:00	2014-03-21 02:40:00	0	0	0	0	2	0	0	0
Stn 9M_052314	1696	1900-01-24 03:00:00	2014-03-21 03:00:00	0	0	0	0	3	0	0	0
Stn 9M_052314	1697	1900-01-24 03:20:00	2014-03-21 03:20:00	0	0	0	0	0	0	0	0
Stn 9M_052314	1698	1900-01-24 03:40:00	2014-03-21 03:40:00	0	0	0	0	0	0	0	0
Stn 9M_052314	1699	1900-01-24 04:00:00	2014-03-21 04:00:00	0	0	0	0	0	0	0	0
Stn 9M_052314	1700	1900-01-24 04:20:00	2014-03-21 04:20:00	0	0	0	0	0	0	0	0
Stn 9M_052314	1701	1900-01-24 04:40:00	2014-03-21 04:40:00	0	0	0	0	0	0	0	0
Stn 9M_052314	1702	1900-01-24 05:00:00	2014-03-21 05:00:00	0	0	0	0	0	2	0	0
Stn 9M_052314	1703	1900-01-24 05:20:00	2014-03-21 05:20:00	0	0	0	0	0	0	0	0
Stn 9M_052314	1704	1900-01-24 05:40:00	2014-03-21 05:40:00	0	0	0	0	0	0	0	0
Stn 9M_052314	1705	1900-01-24 06:00:00	2014-03-21 06:00:00	0	0	0	0	0	0	0	0
Stn 9M_052314	1706	1900-01-24 06:20:00	2014-03-21 06:20:00	0	0	0	0	0	0	0	0
Stn 9M_052314	1707	1900-01-24 06:40:00	2014-03-21 06:40:00	0	0	0	0	0	0	0	0
Stn 9M_052314	1708	1900-01-24 07:00:00	2014-03-21 07:00:00	0	0	0	0	0	2	0	0
Stn 9M_052314	1709	1900-01-24 07:20:00	2014-03-21 07:20:00	0	0	0	0	0	0	0	0
Stn 9M_052314	1710	1900-01-24 07:40:00	2014-03-21 07:40:00	0	0	0	0	0	0	0	0
Stn 9M_052314	1711	1900-01-24 08:00:00	2014-03-21 08:00:00	0	0	0	0	0	0	0	0
Stn 9M_052314	1712	1900-01-24 08:20:00	2014-03-21 08:20:00	0	0	0	0	0	0	0	0
Stn 9M_052314	1713	1900-01-24 08:40:00	2014-03-21 08:40:00	0	0	0	0	0	0	0	0
Stn 9M_052314	1714	1900-01-24 09:00:00	2014-03-21 09:00:00	0	0	0	0	0	0	0	0
Stn 9M_052314	1715	1900-01-24 09:20:00	2014-03-21 09:20:00	0	0	0	0	0	0	0	0
Stn 9M_052314	1716	1900-01-24 09:40:00	2014-03-21 09:40:00	0	0	0	0	0	0	0	0
Stn 9M_052314	1717	1900-01-24 10:00:00	2014-03-21 10:00:00	0	0	0	0	0	0	0	0
Stn 9M_052314	1718	1900-01-24 10:20:00	2014-03-21 10:20:00	0	0	0	0	0	0	0	0
Stn 9M_052314	1719	1900-01-24 10:40:00	2014-03-21 10:40:00	0	0	0	0	0	0	0	0
Stn 9M_052314	1720	1900-01-24 11:00:00	2014-03-21 11:00:00	0	0	0	0	0	0	0	0
Stn 9M_052314	1721	1900-01-24 11:20:00	2014-03-21 11:20:00	0	0	0	0	0	0	0	0
Stn 9M_052314	1722	1900-01-24 11:40:00	2014-03-21 11:40:00	0	0	0	0	0	0	0	0
Stn 9M_052314	1723	1900-01-24 12:00:00	2014-03-21 12:00:00	0	0	0	0	0	0	0	0
Stn 9M_052314	1724	1900-01-24 12:20:00	2014-03-21 12:20:00	0	0	0	0	0	0	0	0
Stn 9M_052314	1725	1900-01-24 12:40:00	2014-03-21 12:40:00	0	0	0	0	0	1	0	0
Stn 9M_052314	1726	1900-01-24 13:00:00	2014-03-21 13:00:00	0	0	0	0	0	0	0	0
Stn 9M_052314	1727	1900-01-24 13:20:00	2014-03-21 13:20:00	0	0	0	0	0	0	0	0
Stn 9M_052314	1728	1900-01-24 13:40:00	2014-03-21 13:40:00	0	0	0	0	2	0	0	0
Stn 9M_052314	1729	1900-01-24 14:00:00	2014-03-21 14:00:00	0	0	0	0	0	0	0	0
Stn 9M_052314	1730	1900-01-24 14:20:00	2014-03-21 14:20:00	0	0	0	0	0	0	0	0
Stn 9M_052314	1731	1900-01-24 14:40:00	2014-03-21 14:40:00	0	0	0	0	0	0	0	0
Stn 9M_052314	1732	1900-01-24 15:00:00	2014-03-21 15:00:00	0	0	0	0	0	0	0	0
Stn 9M_052314	1733	1900-01-24 15:20:00	2014-03-21 15:20:00	0	0	0	0	0	0	0	0
Stn 9M_052314	1734	1900-01-24 15:40:00	2014-03-21 15:40:00	0	0	0	0	0	0	0	0
Stn 9M_052314	1735	1900-01-24 16:00:00	2014-03-21 16:00:00	0	0	0	0	0	0	0	0
Stn 9M_052314	1736	1900-01-24 16:20:00	2014-03-21 16:20:00	0	0	0	0	0	0	0	0
Stn 9M_052314	1737	1900-01-24 16:40:00	2014-03-21 16:40:00	0	0	0	0	0	0	0	0
Stn 9M_052314	1738	1900-01-24 17:00:00	2014-03-21 17:00:00	0	0	0	0	0	1	0	0
Stn 9M_052314	1739	1900-01-24 17:20:00	2014-03-21 17:20:00	0	0	0	0	0	0	0	0
Stn 9M_052314	1740	1900-01-24 17:40:00	2014-03-21 17:40:00	0	0	0	0	0	0	0	0
Stn 9M_052314	1741	1900-01-24 18:00:00	2014-03-21 18:00:00	0	0	0	0	0	0	0	0
Stn 9M_052314	1742	1900-01-24 18:20:00	2014-03-21 18:20:00	0	0	0	0	0	0	0	0
Stn 9M_052314	1743	1900-01-24 18:40:00	2014-03-21 18:40:00	0	0	0	0	0	0	0	0
Stn 9M_052314	1744	1900-01-24 19:00:00	2014-03-21 19:00:00	0	0	0	0	0	1	0	0
Stn 9M_052314	1745	1900-01-24 19:20:00	2014-03-21 19:20:00	0	0	0	0	0	0	0	0
Stn 9M_052314	1746	1900-01-24 19:40:00	2014-03-21 19:40:00	0	0	0	0	0	0	0	0
Stn 9M_052314	1747	1900-01-24 20:00:00	2014-03-21 20:00:00	0	0	0	0	0	0	0	0
Stn 9M_052314	1748	1900-01-24 20:20:00	2014-03-21 20:20:00	0	0	0	0	0	0	0	0
Stn 9M_052314	1749	1900-01-24 20:40:00	2014-03-21 20:40:00	0	0	0	0	0	0	0	0
Stn 9M_052314	1750	1900-01-24 21:00:00	2014-03-21 21:00:00	0	0	0	0	0	0	0	0
Stn 9M_052314	1751	1900-01-24 21:20:00	2014-03-21 21:20:00	0	0	0	0	0	0	0	0
Stn 9M_052314	1752	1900-01-24 21:40:00	2014-03-21 21:40:00	0	0	0	0	0	0	0	0
Stn 9M_052314	1753	1900-01-24 22:00:00	2014-03-21 22:00:00	0	0	0	0	0	0	0	0
Stn 9M_052314	1754	1900-01-24 22:20:00	2014-03-21 22:20:00	0	0	0	0	0	0	0	0
Stn 9M_052314	1755	1900-01-24 22:40:00	2014-03-21 22:40:00	0	0	0	0	0	0	0	0
Stn 9M_052314	1756	1900-01-24 23:00:00	2014-03-21 23:00:00	0	0	0	0	0	1	0	0
Stn 9M_052314	1757	1900-01-24 23:20:00	2014-03-21 23:20:00	0	0	0	0	0	0	0	0
Stn 9M_052314	1758	1900-01-24 23:40:00	2014-03-21 23:40:00	0	0	0	0	0	0	0	0
Stn 9M_052314	1759	1900-01-25	2014-03-22	0	0	0	0	0	1	0	0
Stn 9M_052314	1760	1900-01-25 00:20:00	2014-03-22 00:20:00	0	0	0	0	0	0	0	0
Stn 9M_052314	1761	1900-01-25 00:40:00	2014-03-22 00:40:00	1	0	0	0	0	0	0	0
Stn 9M_052314	1762	1900-01-25 01:00:00	2014-03-22 01:00:00	0	0	0	0	0	0	0	0
Stn 9M_052314	1763	1900-01-25 01:20:00	2014-03-22 01:20:00	1	0	0	0	0	0	0	0
Stn 9M_052314	1764	1900-01-25 01:40:00	2014-03-22 01:40:00	0	0	0	0	0	0	0	0
Stn 9M_052314	1765	1900-01-25 02:00:00	2014-03-22 02:00:00	0	0	0	0	0	0	0	0
Stn 9M_052314	1766	1900-01-25 02:20:00	2014-03-22 02:20:00	0	0	0	0	0	0	0	0
Stn 9M_052314	1767	1900-01-25 02:40:00	2014-03-22 02:40:00	0	0	0	0	0	0	0	0
Stn 9M_052314	1768	1900-01-25 03:00:00	2014-03-22 03:00:00	0	0	0	0	0	0	0	0
Stn 9M_052314	1769	1900-01-25 03:20:00	2014-03-22 03:20:00	0	0	0	0	2	0	0	0
Stn 9M_052314	1770	1900-01-25 03:40:00	2014-03-22 03:40:00	0	0	0	0	0	0	0	0
Stn 9M_052314	1771	1900-01-25 04:00:00	2014-03-22 04:00:00	0	0	0	0	0	0	0	0
Stn 9M_052314	1772	1900-01-25 04:20:00	2014-03-22 04:20:00	0	0	0	0	4	0	0	0
Stn 9M_052314	1773	1900-01-25 04:40:00	2014-03-22 04:40:00	0	0	0	0	0	0	0	0
Stn 9M_052314	1774	1900-01-25 05:00:00	2014-03-22 05:00:00	0	0	0	0	0	0	0	0
Stn 9M_052314	1775	1900-01-25 05:20:00	2014-03-22 05:20:00	0	0	0	0	0	0	0	0
Stn 9M_052314	1776	1900-01-25 05:40:00	2014-03-22 05:40:00	0	0	0	0	0	1	0	0
Stn 9M_052314	1777	1900-01-25 06:00:00	2014-03-22 06:00:00	0	0	0	0	0	0	0	0
Stn 9M_052314	1778	1900-01-25 06:20:00	2014-03-22 06:20:00	0	0	0	0	0	0	0	0
Stn 9M_052314	1779	1900-01-25 06:40:00	2014-03-22 06:40:00	0	0	0	0	0	0	0	0
Stn 9M_052314	1780	1900-01-25 07:00:00	2014-03-22 07:00:00	0	0	0	0	0	0	0	0
Stn 9M_052314	1781	1900-01-25 07:20:00	2014-03-22 07:20:00	0	0	0	0	0	0	0	0
Stn 9M_052314	1782	1900-01-25 07:40:00	2014-03-22 07:40:00	0	0	0	0	0	0	0	0
Stn 9M_052314	1783	1900-01-25 08:00:00	2014-03-22 08:00:00	0	0	0	0	0	0	0	0
Stn 9M_052314	1784	1900-01-25 08:20:00	2014-03-22 08:20:00	0	0	0	0	0	0	0	0
Stn 9M_052314	1785	1900-01-25 08:40:00	2014-03-22 08:40:00	0	0	0	0	0	0	0	0
Stn 9M_052314	1786	1900-01-25 09:00:00	2014-03-22 09:00:00	0	0	0	0	0	0	0	0
Stn 9M_052314	1787	1900-01-25 09:20:00	2014-03-22 09:20:00	0	0	0	0	0	1	0	0
Stn 9M_052314	1788	1900-01-25 09:40:00	2014-03-22 09:40:00	0	0	0	0	0	0	0	0
Stn 9M_052314	1789	1900-01-25 10:00:00	2014-03-22 10:00:00	0	0	0	0	0	0	0	0
Stn 9M_052314	1790	1900-01-25 10:20:00	2014-03-22 10:20:00	0	0	0	0	0	0	0	0
Stn 9M_052314	1791	1900-01-25 10:40:00	2014-03-22 10:40:00	0	0	0	0	0	0	0	0
Stn 9M_052314	1792	1900-01-25 11:00:00	2014-03-22 11:00:00	0	0	0	0	0	0	0	0
Stn 9M_052314	1793	1900-01-25 11:20:00	2014-03-22 11:20:00	0	0	0	0	0	0	0	0
Stn 9M_052314	1794	1900-01-25 11:40:00	2014-03-22 11:40:00	0	0	0	0	85	2	0	0
Stn 9M_052314	1795	1900-01-25 12:00:00	2014-03-22 12:00:00	0	0	0	0	0	0	0	0
Stn 9M_052314	1796	1900-01-25 12:20:00	2014-03-22 12:20:00	0	0	0	0	0	0	0	0
Stn 9M_052314	1797	1900-01-25 12:40:00	2014-03-22 12:40:00	0	0	0	0	0	0	0	0
Stn 9M_052314	1798	1900-01-25 13:00:00	2014-03-22 13:00:00	0	0	0	0	0	0	0	0
Stn 9M_052314	1799	1900-01-25 13:20:00	2014-03-22 13:20:00	0	0	0	0	0	0	0	0
Stn 9M_052314	1800	1900-01-25 13:40:00	2014-03-22 13:40:00	0	0	0	0	0	0	0	0
Stn 9M_052314	1801	1900-01-25 14:00:00	2014-03-22 14:00:00	0	0	0	0	0	0	0	0
Stn 9M_052314	1802	1900-01-25 14:20:00	2014-03-22 14:20:00	0	0	0	0	0	0	0	0
Stn 9M_052314	1803	1900-01-25 14:40:00	2014-03-22 14:40:00	0	0	0	0	0	0	0	0
Stn 9M_052314	1804	1900-01-25 15:00:00	2014-03-22 15:00:00	0	0	0	0	2	0	0	0
Stn 9M_052314	1805	1900-01-25 15:20:00	2014-03-22 15:20:00	0	0	0	0	0	0	0	0
Stn 9M_052314	1806	1900-01-25 15:40:00	2014-03-22 15:40:00	0	0	0	0	0	0	0	0
Stn 9M_052314	1807	1900-01-25 16:00:00	2014-03-22 16:00:00	0	0	0	0	0	0	0	0
Stn 9M_052314	1808	1900-01-25 16:20:00	2014-03-22 16:20:00	0	0	0	0	0	0	0	0
Stn 9M_052314	1809	1900-01-25 16:40:00	2014-03-22 16:40:00	0	0	0	0	0	0	0	0
Stn 9M_052314	1810	1900-01-25 17:00:00	2014-03-22 17:00:00	0	0	0	0	0	1	0	0
Stn 9M_052314	1811	1900-01-25 17:20:00	2014-03-22 17:20:00	0	0	0	0	0	1	0	0
Stn 9M_052314	1812	1900-01-25 17:40:00	2014-03-22 17:40:00	0	0	0	0	0	0	0	0
Stn 9M_052314	1813	1900-01-25 18:00:00	2014-03-22 18:00:00	0	0	0	0	0	0	0	0
Stn 9M_052314	1814	1900-01-25 18:20:00	2014-03-22 18:20:00	0	0	0	0	0	0	0	0
Stn 9M_052314	1815	1900-01-25 18:40:00	2014-03-22 18:40:00	0	0	0	0	0	0	0	0
Stn 9M_052314	1816	1900-01-25 19:00:00	2014-03-22 19:00:00	0	0	0	0	0	1	0	0
Stn 9M_052314	1817	1900-01-25 19:20:00	2014-03-22 19:20:00	0	0	0	0	0	0	0	0
Stn 9M_052314	1818	1900-01-25 19:40:00	2014-03-22 19:40:00	0	0	0	0	0	0	0	0
Stn 9M_052314	1819	1900-01-25 20:00:00	2014-03-22 20:00:00	0	0	0	0	0	1	0	0
Stn 9M_052314	1820	1900-01-25 20:20:00	2014-03-22 20:20:00	0	0	0	0	0	0	0	0
Stn 9M_052314	1821	1900-01-25 20:40:00	2014-03-22 20:40:00	0	0	0	0	0	0	0	0
Stn 9M_052314	1822	1900-01-25 21:00:00	2014-03-22 21:00:00	0	0	0	0	0	0	0	0
Stn 9M_052314	1823	1900-01-25 21:20:00	2014-03-22 21:20:00	0	0	0	0	0	0	0	0
Stn 9M_052314	1824	1900-01-25 21:40:00	2014-03-22 21:40:00	0	0	0	0	0	0	0	0
Stn 9M_052314	1825	1900-01-25 22:00:00	2014-03-22 22:00:00	0	0	0	0	0	0	0	0
Stn 9M_052314	1826	1900-01-25 22:20:00	2014-03-22 22:20:00	0	0	0	0	0	0	0	0
Stn 9M_052314	1827	1900-01-25 22:40:00	2014-03-22 22:40:00	0	0	0	0	0	0	0	0
Stn 9M_052314	1828	1900-01-25 23:00:00	2014-03-22 23:00:00	0	0	0	0	0	0	0	0
Stn 9M_052314	1829	1900-01-25 23:20:00	2014-03-22 23:20:00	0	0	0	0	0	0	0	0
Stn 9M_052314	1830	1900-01-25 23:40:00	2014-03-22 23:40:00	0	0	0	0	0	0	0	0
Stn 9M_052314	1831	1900-01-26	2014-03-23	0	0	0	0	0	1	0	0
Stn 9M_052314	1832	1900-01-26 00:20:00	2014-03-23 00:20:00	0	0	0	0	0	2	0	0
Stn 9M_052314	1833	1900-01-26 00:40:00	2014-03-23 00:40:00	0	0	0	0	0	0	0	0
Stn 9M_052314	1834	1900-01-26 01:00:00	2014-03-23 01:00:00	0	0	0	0	0	0	0	0
Stn 9M_052314	1835	1900-01-26 01:20:00	2014-03-23 01:20:00	0	0	0	0	0	0	0	0
Stn 9M_052314	1836	1900-01-26 01:40:00	2014-03-23 01:40:00	0	0	0	0	0	1	0	0
Stn 9M_052314	1837	1900-01-26 02:00:00	2014-03-23 02:00:00	0	0	0	0	0	0	0	0
Stn 9M_052314	1838	1900-01-26 02:20:00	2014-03-23 02:20:00	0	0	0	0	0	0	0	0
Stn 9M_052314	1839	1900-01-26 02:40:00	2014-03-23 02:40:00	0	0	0	0	0	0	0	0
Stn 9M_052314	1840	1900-01-26 03:00:00	2014-03-23 03:00:00	0	0	0	0	0	0	0	0
Stn 9M_052314	1841	1900-01-26 03:20:00	2014-03-23 03:20:00	0	0	0	0	0	0	0	0
Stn 9M_052314	1842	1900-01-26 03:40:00	2014-03-23 03:40:00	0	0	0	0	2	0	0	0
Stn 9M_052314	1843	1900-01-26 04:00:00	2014-03-23 04:00:00	1	0	0	0	0	0	0	0
Stn 9M_052314	1844	1900-01-26 04:20:00	2014-03-23 04:20:00	1	0	0	0	0	0	0	0
Stn 9M_052314	1845	1900-01-26 04:40:00	2014-03-23 04:40:00	0	0	0	0	0	0	0	0
Stn 9M_052314	1846	1900-01-26 05:00:00	2014-03-23 05:00:00	0	0	0	0	0	0	0	0
Stn 9M_052314	1847	1900-01-26 05:20:00	2014-03-23 05:20:00	0	0	0	0	0	0	0	0
Stn 9M_052314	1848	1900-01-26 05:40:00	2014-03-23 05:40:00	0	0	0	0	0	0	0	0
Stn 9M_052314	1849	1900-01-26 06:00:00	2014-03-23 06:00:00	0	0	0	0	0	0	0	0
Stn 9M_052314	1850	1900-01-26 06:20:00	2014-03-23 06:20:00	0	0	0	0	0	4	0	0
Stn 9M_052314	1851	1900-01-26 06:40:00	2014-03-23 06:40:00	0	0	0	0	0	1	0	0
Stn 9M_052314	1852	1900-01-26 07:00:00	2014-03-23 07:00:00	0	0	0	0	0	0	0	0
Stn 9M_052314	1853	1900-01-26 07:20:00	2014-03-23 07:20:00	0	0	0	0	0	0	0	0
Stn 9M_052314	1854	1900-01-26 07:40:00	2014-03-23 07:40:00	0	0	0	0	0	0	0	0
Stn 9M_052314	1855	1900-01-26 08:00:00	2014-03-23 08:00:00	0	0	0	0	0	1	0	0
Stn 9M_052314	1856	1900-01-26 08:20:00	2014-03-23 08:20:00	0	0	0	0	0	0	0	0
Stn 9M_052314	1857	1900-01-26 08:40:00	2014-03-23 08:40:00	0	0	0	0	0	0	0	0
Stn 9M_052314	1858	1900-01-26 09:00:00	2014-03-23 09:00:00	0	0	0	0	0	0	0	0
Stn 9M_052314	1859	1900-01-26 09:20:00	2014-03-23 09:20:00	0	0	0	0	0	0	0	0
Stn 9M_052314	1860	1900-01-26 09:40:00	2014-03-23 09:40:00	0	0	0	0	2	17	0	0
Stn 9M_052314	1861	1900-01-26 10:00:00	2014-03-23 10:00:00	0	0	0	0	0	1	0	0
Stn 9M_052314	1862	1900-01-26 10:20:00	2014-03-23 10:20:00	0	0	0	0	0	0	0	0
Stn 9M_052314	1863	1900-01-26 10:40:00	2014-03-23 10:40:00	0	0	0	0	0	0	0	0
Stn 9M_052314	1864	1900-01-26 11:00:00	2014-03-23 11:00:00	0	0	0	0	0	0	0	0
Stn 9M_052314	1865	1900-01-26 11:20:00	2014-03-23 11:20:00	0	0	0	0	0	0	0	0
Stn 9M_052314	1866	1900-01-26 11:40:00	2014-03-23 11:40:00	0	0	0	0	0	0	0	0
Stn 9M_052314	1867	1900-01-26 12:00:00	2014-03-23 12:00:00	0	0	0	0	0	4	0	0
Stn 9M_052314	1868	1900-01-26 12:20:00	2014-03-23 12:20:00	0	0	0	0	0	0	0	0
Stn 9M_052314	1869	1900-01-26 12:40:00	2014-03-23 12:40:00	0	0	0	0	0	0	0	0
Stn 9M_052314	1870	1900-01-26 13:00:00	2014-03-23 13:00:00	0	0	0	0	2	1	0	0
Stn 9M_052314	1871	1900-01-26 13:20:00	2014-03-23 13:20:00	0	0	0	0	0	0	0	0
Stn 9M_052314	1872	1900-01-26 13:40:00	2014-03-23 13:40:00	0	0	0	0	0	0	0	0
Stn 9M_052314	1873	1900-01-26 14:00:00	2014-03-23 14:00:00	0	0	0	0	0	0	0	0
Stn 9M_052314	1874	1900-01-26 14:20:00	2014-03-23 14:20:00	0	0	0	0	0	1	0	0
Stn 9M_052314	1875	1900-01-26 14:40:00	2014-03-23 14:40:00	0	0	0	0	0	1	0	0
Stn 9M_052314	1876	1900-01-26 15:00:00	2014-03-23 15:00:00	0	0	0	0	0	0	0	0
Stn 9M_052314	1877	1900-01-26 15:20:00	2014-03-23 15:20:00	0	0	0	0	0	0	0	0
Stn 9M_052314	1878	1900-01-26 15:40:00	2014-03-23 15:40:00	0	0	0	0	0	0	0	0
Stn 9M_052314	1879	1900-01-26 16:00:00	2014-03-23 16:00:00	0	0	0	0	0	0	0	0
Stn 9M_052314	1880	1900-01-26 16:20:00	2014-03-23 16:20:00	0	0	0	0	0	0	0	0
Stn 9M_052314	1881	1900-01-26 16:40:00	2014-03-23 16:40:00	0	0	0	0	0	0	0	0
Stn 9M_052314	1882	1900-01-26 17:00:00	2014-03-23 17:00:00	0	0	0	0	0	0	0	0
Stn 9M_052314	1883	1900-01-26 17:20:00	2014-03-23 17:20:00	0	0	0	0	0	0	0	0
Stn 9M_052314	1884	1900-01-26 17:40:00	2014-03-23 17:40:00	0	0	0	0	0	0	0	0
Stn 9M_052314	1885	1900-01-26 18:00:00	2014-03-23 18:00:00	2	0	0	0	0	0	0	0
Stn 9M_052314	1886	1900-01-26 18:20:00	2014-03-23 18:20:00	2	0	0	0	0	0	0	0
Stn 9M_052314	1887	1900-01-26 18:40:00	2014-03-23 18:40:00	2	0	0	0	0	0	0	0
Stn 9M_052314	1888	1900-01-26 19:00:00	2014-03-23 19:00:00	3	0	0	0	2	0	0	0
Stn 9M_052314	1889	1900-01-26 19:20:00	2014-03-23 19:20:00	2	0	0	0	0	1	0	0
Stn 9M_052314	1890	1900-01-26 19:40:00	2014-03-23 19:40:00	2	0	0	0	0	0	0	0
Stn 9M_052314	1891	1900-01-26 20:00:00	2014-03-23 20:00:00	2	0	0	0	0	0	0	0
Stn 9M_052314	1892	1900-01-26 20:20:00	2014-03-23 20:20:00	2	0	0	0	0	0	0	0
Stn 9M_052314	1893	1900-01-26 20:40:00	2014-03-23 20:40:00	2	0	0	0	0	0	0	0
Stn 9M_052314	1894	1900-01-26 21:00:00	2014-03-23 21:00:00	2	0	0	0	0	0	0	0
Stn 9M_052314	1895	1900-01-26 21:20:00	2014-03-23 21:20:00	2	0	0	0	0	0	0	0
Stn 9M_052314	1896	1900-01-26 21:40:00	2014-03-23 21:40:00	2	0	0	0	0	1	0	0
Stn 9M_052314	1897	1900-01-26 22:00:00	2014-03-23 22:00:00	0	0	0	0	0	0	0	0
Stn 9M_052314	1898	1900-01-26 22:20:00	2014-03-23 22:20:00	0	0	0	0	0	0	0	0
Stn 9M_052314	1899	1900-01-26 22:40:00	2014-03-23 22:40:00	0	0	0	0	0	0	0	0
Stn 9M_052314	1900	1900-01-26 23:00:00	2014-03-23 23:00:00	0	0	0	0	0	0	0	0
Stn 9M_052314	1901	1900-01-26 23:20:00	2014-03-23 23:20:00	0	0	0	0	0	0	0	0
Stn 9M_052314	1902	1900-01-26 23:40:00	2014-03-23 23:40:00	0	0	0	0	0	0	0	0
Stn 9M_052314	1903	1900-01-27	2014-03-24	0	0	0	0	0	0	0	0
Stn 9M_052314	1904	1900-01-27 00:20:00	2014-03-24 00:20:00	0	0	0	0	0	0	0	0
Stn 9M_052314	1905	1900-01-27 00:40:00	2014-03-24 00:40:00	0	0	0	0	0	1	0	0
Stn 9M_052314	1906	1900-01-27 01:00:00	2014-03-24 01:00:00	0	0	0	0	0	0	0	0
Stn 9M_052314	1907	1900-01-27 01:20:00	2014-03-24 01:20:00	0	0	0	0	0	2	0	0
Stn 9M_052314	1908	1900-01-27 01:40:00	2014-03-24 01:40:00	0	0	0	0	0	0	0	0
Stn 9M_052314	1909	1900-01-27 02:00:00	2014-03-24 02:00:00	0	0	0	0	0	0	0	0
Stn 9M_052314	1910	1900-01-27 02:20:00	2014-03-24 02:20:00	0	0	0	0	0	0	0	0
Stn 9M_052314	1911	1900-01-27 02:40:00	2014-03-24 02:40:00	0	0	0	0	0	0	0	0
Stn 9M_052314	1912	1900-01-27 03:00:00	2014-03-24 03:00:00	0	0	0	0	0	0	0	0
Stn 9M_052314	1913	1900-01-27 03:20:00	2014-03-24 03:20:00	0	0	0	0	0	0	0	0
Stn 9M_052314	1914	1900-01-27 03:40:00	2014-03-24 03:40:00	0	0	0	0	0	0	0	0
Stn 9M_052314	1915	1900-01-27 04:00:00	2014-03-24 04:00:00	0	0	0	0	0	2	0	0
Stn 9M_052314	1916	1900-01-27 04:20:00	2014-03-24 04:20:00	0	0	0	0	0	1	0	0
Stn 9M_052314	1917	1900-01-27 04:40:00	2014-03-24 04:40:00	0	0	0	0	0	0	0	0
Stn 9M_052314	1918	1900-01-27 05:00:00	2014-03-24 05:00:00	0	0	0	0	0	0	0	0
Stn 9M_052314	1919	1900-01-27 05:20:00	2014-03-24 05:20:00	0	0	0	0	0	0	0	0
Stn 9M_052314	1920	1900-01-27 05:40:00	2014-03-24 05:40:00	0	0	0	0	0	0	0	0
Stn 9M_052314	1921	1900-01-27 06:00:00	2014-03-24 06:00:00	0	0	0	0	0	1	0	0
Stn 9M_052314	1922	1900-01-27 06:20:00	2014-03-24 06:20:00	0	0	0	0	0	0	0	0
Stn 9M_052314	1923	1900-01-27 06:40:00	2014-03-24 06:40:00	0	0	0	0	0	0	0	0
Stn 9M_052314	1924	1900-01-27 07:00:00	2014-03-24 07:00:00	0	0	0	0	0	0	0	0
Stn 9M_052314	1925	1900-01-27 07:20:00	2014-03-24 07:20:00	0	0	0	0	0	0	0	0
Stn 9M_052314	1926	1900-01-27 07:40:00	2014-03-24 07:40:00	0	0	0	0	0	0	0	0
Stn 9M_052314	1927	1900-01-27 08:00:00	2014-03-24 08:00:00	0	0	0	0	0	0	0	0
Stn 9M_052314	1928	1900-01-27 08:20:00	2014-03-24 08:20:00	0	0	0	0	0	0	0	0
Stn 9M_052314	1929	1900-01-27 08:40:00	2014-03-24 08:40:00	0	0	0	0	0	0	0	0
Stn 9M_052314	1930	1900-01-27 09:00:00	2014-03-24 09:00:00	0	0	0	0	0	3	0	0
Stn 9M_052314	1931	1900-01-27 09:20:00	2014-03-24 09:20:00	0	0	0	0	0	0	0	0
Stn 9M_052314	1932	1900-01-27 09:40:00	2014-03-24 09:40:00	0	0	0	0	0	0	0	0
Stn 9M_052314	1933	1900-01-27 10:00:00	2014-03-24 10:00:00	0	0	0	0	0	0	0	0
Stn 9M_052314	1934	1900-01-27 10:20:00	2014-03-24 10:20:00	0	0	0	0	0	0	0	0
Stn 9M_052314	1935	1900-01-27 10:40:00	2014-03-24 10:40:00	0	0	0	0	0	1	0	0
Stn 9M_052314	1936	1900-01-27 11:00:00	2014-03-24 11:00:00	0	0	0	0	0	1	0	0
Stn 9M_052314	1937	1900-01-27 11:20:00	2014-03-24 11:20:00	0	0	0	0	0	0	0	0
Stn 9M_052314	1938	1900-01-27 11:40:00	2014-03-24 11:40:00	2	0	0	0	0	0	0	0
Stn 9M_052314	1939	1900-01-27 12:00:00	2014-03-24 12:00:00	0	0	0	0	0	0	0	0
Stn 9M_052314	1940	1900-01-27 12:20:00	2014-03-24 12:20:00	0	0	0	0	0	0	0	0
Stn 9M_052314	1941	1900-01-27 12:40:00	2014-03-24 12:40:00	0	0	0	0	0	0	0	0
Stn 9M_052314	1942	1900-01-27 13:00:00	2014-03-24 13:00:00	0	0	0	0	0	0	0	0
Stn 9M_052314	1943	1900-01-27 13:20:00	2014-03-24 13:20:00	0	0	0	0	0	0	0	0
Stn 9M_052314	1944	1900-01-27 13:40:00	2014-03-24 13:40:00	0	0	0	0	0	0	0	0
Stn 9M_052314	1945	1900-01-27 14:00:00	2014-03-24 14:00:00	0	0	0	0	0	0	0	0
Stn 9M_052314	1946	1900-01-27 14:20:00	2014-03-24 14:20:00	0	0	0	0	0	0	0	0
Stn 9M_052314	1947	1900-01-27 14:40:00	2014-03-24 14:40:00	0	0	0	0	0	1	0	0
Stn 9M_052314	1948	1900-01-27 15:00:00	2014-03-24 15:00:00	0	0	0	0	0	1	0	0
Stn 9M_052314	1949	1900-01-27 15:20:00	2014-03-24 15:20:00	0	0	0	0	0	1	0	0
Stn 9M_052314	1950	1900-01-27 15:40:00	2014-03-24 15:40:00	0	0	0	0	0	0	0	0
Stn 9M_052314	1951	1900-01-27 16:00:00	2014-03-24 16:00:00	0	0	0	0	0	0	0	0
Stn 9M_052314	1952	1900-01-27 16:20:00	2014-03-24 16:20:00	0	0	0	0	0	0	0	0
Stn 9M_052314	1953	1900-01-27 16:40:00	2014-03-24 16:40:00	0	0	0	0	0	0	0	0
Stn 9M_052314	1954	1900-01-27 17:00:00	2014-03-24 17:00:00	0	0	0	0	0	0	0	0
Stn 9M_052314	1955	1900-01-27 17:20:00	2014-03-24 17:20:00	2	0	0	0	0	0	0	0
Stn 9M_052314	1956	1900-01-27 17:40:00	2014-03-24 17:40:00	2	0	0	0	0	0	0	0
Stn 9M_052314	1957	1900-01-27 18:00:00	2014-03-24 18:00:00	0	0	0	0	0	0	0	0
Stn 9M_052314	1958	1900-01-27 18:20:00	2014-03-24 18:20:00	2	0	0	0	0	0	0	0
Stn 9M_052314	1959	1900-01-27 18:40:00	2014-03-24 18:40:00	3	0	0	0	24	0	0	0
Stn 9M_052314	1960	1900-01-27 19:00:00	2014-03-24 19:00:00	3	0	0	0	0	0	0	0
Stn 9M_052314	1961	1900-01-27 19:20:00	2014-03-24 19:20:00	3	0	0	0	0	0	0	0
Stn 9M_052314	1962	1900-01-27 19:40:00	2014-03-24 19:40:00	3	0	0	0	0	0	0	0
Stn 9M_052314	1963	1900-01-27 20:00:00	2014-03-24 20:00:00	3	0	0	0	0	0	0	0
Stn 9M_052314	1964	1900-01-27 20:20:00	2014-03-24 20:20:00	2	0	0	0	0	0	0	0
Stn 9M_052314	1965	1900-01-27 20:40:00	2014-03-24 20:40:00	2	0	0	0	0	1	0	0
Stn 9M_052314	1966	1900-01-27 21:00:00	2014-03-24 21:00:00	2	0	0	0	0	1	0	0
Stn 9M_052314	1967	1900-01-27 21:20:00	2014-03-24 21:20:00	2	0	0	0	0	0	0	0
Stn 9M_052314	1968	1900-01-27 21:40:00	2014-03-24 21:40:00	2	0	0	0	0	1	0	0
Stn 9M_052314	1969	1900-01-27 22:00:00	2014-03-24 22:00:00	0	0	0	0	0	0	0	0
Stn 9M_052314	1970	1900-01-27 22:20:00	2014-03-24 22:20:00	0	0	0	0	0	0	0	0
Stn 9M_052314	1971	1900-01-27 22:40:00	2014-03-24 22:40:00	0	0	0	0	0	0	0	0
Stn 9M_052314	1972	1900-01-27 23:00:00	2014-03-24 23:00:00	0	0	0	0	0	1	0	0
Stn 9M_052314	1973	1900-01-27 23:20:00	2014-03-24 23:20:00	2	0	0	0	0	3	0	0
Stn 9M_052314	1974	1900-01-27 23:40:00	2014-03-24 23:40:00	0	0	0	0	0	0	0	0
Stn 9M_052314	1975	1900-01-28	2014-03-25	0	0	0	0	0	0	0	0
Stn 9M_052314	1976	1900-01-28 00:20:00	2014-03-25 00:20:00	0	0	0	0	0	0	0	0
Stn 9M_052314	1977	1900-01-28 00:40:00	2014-03-25 00:40:00	0	0	0	0	0	1	0	0
Stn 9M_052314	1978	1900-01-28 01:00:00	2014-03-25 01:00:00	2	0	0	0	0	0	0	0
Stn 9M_052314	1979	1900-01-28 01:20:00	2014-03-25 01:20:00	0	0	0	0	0	0	0	0
Stn 9M_052314	1980	1900-01-28 01:40:00	2014-03-25 01:40:00	0	0	0	0	0	0	0	0
Stn 9M_052314	1981	1900-01-28 02:00:00	2014-03-25 02:00:00	0	0	0	0	0	1	0	0
Stn 9M_052314	1982	1900-01-28 02:20:00	2014-03-25 02:20:00	0	0	0	0	0	0	0	0
Stn 9M_052314	1983	1900-01-28 02:40:00	2014-03-25 02:40:00	0	0	0	0	0	6	0	0
Stn 9M_052314	1984	1900-01-28 03:00:00	2014-03-25 03:00:00	0	0	0	0	0	2	0	0
Stn 9M_052314	1985	1900-01-28 03:20:00	2014-03-25 03:20:00	0	0	0	0	0	3	0	0
Stn 9M_052314	1986	1900-01-28 03:40:00	2014-03-25 03:40:00	0	0	0	0	0	1	0	0
Stn 9M_052314	1987	1900-01-28 04:00:00	2014-03-25 04:00:00	0	0	0	0	0	0	0	0
Stn 9M_052314	1988	1900-01-28 04:20:00	2014-03-25 04:20:00	0	0	0	0	0	0	0	0
Stn 9M_052314	1989	1900-01-28 04:40:00	2014-03-25 04:40:00	0	0	0	0	0	1	0	0
Stn 9M_052314	1990	1900-01-28 05:00:00	2014-03-25 05:00:00	1	0	0	0	0	0	0	0
Stn 9M_052314	1991	1900-01-28 05:20:00	2014-03-25 05:20:00	0	0	0	0	0	0	0	0
Stn 9M_052314	1992	1900-01-28 05:40:00	2014-03-25 05:40:00	0	0	0	0	0	0	0	0
Stn 9M_052314	1993	1900-01-28 06:00:00	2014-03-25 06:00:00	0	0	0	0	0	0	0	0
Stn 9M_052314	1994	1900-01-28 06:20:00	2014-03-25 06:20:00	0	0	0	0	2	0	0	0
Stn 9M_052314	1995	1900-01-28 06:40:00	2014-03-25 06:40:00	0	0	0	0	4	0	0	0
Stn 9M_052314	1996	1900-01-28 07:00:00	2014-03-25 07:00:00	0	0	0	0	0	0	0	0
Stn 9M_052314	1997	1900-01-28 07:20:00	2014-03-25 07:20:00	0	0	0	0	2	0	0	0
Stn 9M_052314	1998	1900-01-28 07:40:00	2014-03-25 07:40:00	0	0	0	0	0	0	0	0
Stn 9M_052314	1999	1900-01-28 08:00:00	2014-03-25 08:00:00	0	0	0	0	0	0	0	0
Stn 9M_052314	2000	1900-01-28 08:20:00	2014-03-25 08:20:00	0	0	0	0	0	0	0	0
Stn 9M_052314	2001	1900-01-28 08:40:00	2014-03-25 08:40:00	0	0	0	0	0	0	0	0
Stn 9M_052314	2002	1900-01-28 09:00:00	2014-03-25 09:00:00	0	0	0	0	0	0	0	0
Stn 9M_052314	2003	1900-01-28 09:20:00	2014-03-25 09:20:00	0	0	0	0	0	0	0	0
Stn 9M_052314	2004	1900-01-28 09:40:00	2014-03-25 09:40:00	0	0	0	0	0	0	0	0
Stn 9M_052314	2005	1900-01-28 10:00:00	2014-03-25 10:00:00	2	0	0	0	0	0	0	0
Stn 9M_052314	2006	1900-01-28 10:20:00	2014-03-25 10:20:00	0	0	0	0	0	2	0	0
Stn 9M_052314	2007	1900-01-28 10:40:00	2014-03-25 10:40:00	0	0	0	0	0	1	0	0
Stn 9M_052314	2008	1900-01-28 11:00:00	2014-03-25 11:00:00	0	0	0	0	0	0	0	0
Stn 9M_052314	2009	1900-01-28 11:20:00	2014-03-25 11:20:00	0	0	0	0	0	0	0	0
Stn 9M_052314	2010	1900-01-28 11:40:00	2014-03-25 11:40:00	0	0	0	0	0	0	0	0
Stn 9M_052314	2011	1900-01-28 12:00:00	2014-03-25 12:00:00	0	0	0	0	0	0	0	0
Stn 9M_052314	2012	1900-01-28 12:20:00	2014-03-25 12:20:00	0	0	0	0	0	0	0	0
Stn 9M_052314	2013	1900-01-28 12:40:00	2014-03-25 12:40:00	0	0	0	0	0	0	0	0
Stn 9M_052314	2014	1900-01-28 13:00:00	2014-03-25 13:00:00	0	0	0	0	0	0	0	0
Stn 9M_052314	2015	1900-01-28 13:20:00	2014-03-25 13:20:00	0	0	0	0	0	0	0	0
Stn 9M_052314	2016	1900-01-28 13:40:00	2014-03-25 13:40:00	0	0	0	0	0	4	0	0
Stn 9M_052314	2017	1900-01-28 14:00:00	2014-03-25 14:00:00	0	0	0	0	0	0	0	0
Stn 9M_052314	2018	1900-01-28 14:20:00	2014-03-25 14:20:00	0	0	0	0	0	0	0	0
Stn 9M_052314	2019	1900-01-28 14:40:00	2014-03-25 14:40:00	0	0	0	0	0	0	0	0
Stn 9M_052314	2020	1900-01-28 15:00:00	2014-03-25 15:00:00	0	0	0	0	0	1	0	0
Stn 9M_052314	2021	1900-01-28 15:20:00	2014-03-25 15:20:00	0	0	0	0	0	2	0	0
Stn 9M_052314	2022	1900-01-28 15:40:00	2014-03-25 15:40:00	0	0	0	0	0	0	0	0
Stn 9M_052314	2023	1900-01-28 16:00:00	2014-03-25 16:00:00	0	0	0	0	0	0	0	0
Stn 9M_052314	2024	1900-01-28 16:20:00	2014-03-25 16:20:00	0	0	0	0	0	2	0	0
Stn 9M_052314	2025	1900-01-28 16:40:00	2014-03-25 16:40:00	0	0	0	0	0	0	0	0
Stn 9M_052314	2026	1900-01-28 17:00:00	2014-03-25 17:00:00	0	0	0	0	0	0	0	0
Stn 9M_052314	2027	1900-01-28 17:20:00	2014-03-25 17:20:00	0	0	0	0	0	1	0	0
Stn 9M_052314	2028	1900-01-28 17:40:00	2014-03-25 17:40:00	0	0	0	0	0	0	0	0
Stn 9M_052314	2029	1900-01-28 18:00:00	2014-03-25 18:00:00	0	0	0	0	0	0	0	0
[truncated: 15,425 more rows]

## Sheet: 14M
Comp Folder	File	Time	Date and Time	Silver Perch (Manual detection)	Spotted Seatrout (Manual detection)	Red Drum (Manual detection)	Black Drum (Manual detection)	Silver Perch (Automatic detection)	Spotted Seatrout (Automatic detection)	Red Drum (Automatic detection)	Black Drum (Automatic detection)
Stn 14M_052314	31	1900-01-01	2014-02-26	0	0	0	0	0	0	0	0
Stn 14M_052314	32	1900-01-01 00:20:00	2014-02-26 00:20:00	0	0	0	0	0	0	0	0
Stn 14M_052314	33	1900-01-01 00:40:00	2014-02-26 00:40:00	0	0	0	0	0	0	0	0
Stn 14M_052314	34	1900-01-01 01:00:00	2014-02-26 01:00:00	0	0	0	0	0	0	0	0
Stn 14M_052314	35	1900-01-01 01:20:00	2014-02-26 01:20:00	0	0	0	0	0	0	0	0
Stn 14M_052314	36	1900-01-01 01:40:00	2014-02-26 01:40:00	0	0	0	0	0	0	0	0
Stn 14M_052314	37	1900-01-01 02:00:00	2014-02-26 02:00:00	0	0	0	0	0	0	0	0
Stn 14M_052314	38	1900-01-01 02:20:00	2014-02-26 02:20:00	0	0	0	0	0	0	0	0
Stn 14M_052314	39	1900-01-01 02:40:00	2014-02-26 02:40:00	0	0	0	0	0	0	0	0
Stn 14M_052314	40	1900-01-01 03:00:00	2014-02-26 03:00:00	0	0	0	0	0	0	0	0
Stn 14M_052314	41	1900-01-01 03:20:00	2014-02-26 03:20:00	0	0	0	0	0	0	0	0
Stn 14M_052314	42	1900-01-01 03:40:00	2014-02-26 03:40:00	0	0	0	0	0	0	0	0
Stn 14M_052314	43	1900-01-01 04:00:00	2014-02-26 04:00:00	0	0	0	0	0	0	0	0
Stn 14M_052314	44	1900-01-01 04:20:00	2014-02-26 04:20:00	0	0	0	0	0	0	0	0
Stn 14M_052314	45	1900-01-01 04:40:00	2014-02-26 04:40:00	0	0	0	0	0	0	0	0
Stn 14M_052314	46	1900-01-01 05:00:00	2014-02-26 05:00:00	0	0	0	0	0	0	0	0
Stn 14M_052314	47	1900-01-01 05:20:00	2014-02-26 05:20:00	0	0	0	0	0	0	0	0
Stn 14M_052314	48	1900-01-01 05:40:00	2014-02-26 05:40:00	0	0	0	0	0	0	0	0
Stn 14M_052314	49	1900-01-01 06:00:00	2014-02-26 06:00:00	0	0	0	0	0	0	0	0
Stn 14M_052314	50	1900-01-01 06:20:00	2014-02-26 06:20:00	0	0	0	0	0	0	0	0
Stn 14M_052314	51	1900-01-01 06:40:00	2014-02-26 06:40:00	0	0	0	0	0	0	0	0
Stn 14M_052314	52	1900-01-01 07:00:00	2014-02-26 07:00:00	0	0	0	0	0	0	0	0
Stn 14M_052314	53	1900-01-01 07:20:00	2014-02-26 07:20:00	0	0	0	0	0	0	0	0
Stn 14M_052314	54	1900-01-01 07:40:00	2014-02-26 07:40:00	0	0	0	0	0	0	0	0
Stn 14M_052314	55	1900-01-01 08:00:00	2014-02-26 08:00:00	0	0	0	0	0	0	0	0
Stn 14M_052314	56	1900-01-01 08:20:00	2014-02-26 08:20:00	0	0	0	0	0	0	0	0
Stn 14M_052314	57	1900-01-01 08:40:00	2014-02-26 08:40:00	0	0	0	0	0	0	0	0
Stn 14M_052314	58	1900-01-01 09:00:00	2014-02-26 09:00:00	0	0	0	0	0	0	0	0
Stn 14M_052314	59	1900-01-01 09:20:00	2014-02-26 09:20:00	0	0	0	0	0	0	0	0
Stn 14M_052314	60	1900-01-01 09:40:00	2014-02-26 09:40:00	0	0	0	0	0	0	0	0
Stn 14M_052314	61	1900-01-01 10:00:00	2014-02-26 10:00:00	0	0	0	0	0	0	0	0
Stn 14M_052314	62	1900-01-01 10:20:00	2014-02-26 10:20:00	0	0	0	0	0	0	0	0
Stn 14M_052314	63	1900-01-01 10:40:00	2014-02-26 10:40:00	0	0	0	0	0	0	0	0
Stn 14M_052314	64	1900-01-01 11:00:00	2014-02-26 11:00:00	0	0	0	0	0	0	0	0
Stn 14M_052314	65	1900-01-01 11:20:00	2014-02-26 11:20:00	0	0	0	0	0	0	0	0
Stn 14M_052314	66	1900-01-01 11:40:00	2014-02-26 11:40:00	0	0	0	0	0	0	0	0
Stn 14M_052314	67	1900-01-01 12:00:00	2014-02-26 12:00:00	0	0	0	0	0	0	0	0
Stn 14M_052314	68	1900-01-01 12:20:00	2014-02-26 12:20:00	0	0	0	0	0	0	0	0
Stn 14M_052314	69	1900-01-01 12:40:00	2014-02-26 12:40:00	0	0	0	0	0	0	0	0
Stn 14M_052314	70	1900-01-01 13:00:00	2014-02-26 13:00:00	0	0	0	0	0	0	0	0
Stn 14M_052314	71	1900-01-01 13:20:00	2014-02-26 13:20:00	0	0	0	0	0	0	0	0
Stn 14M_052314	72	1900-01-01 13:40:00	2014-02-26 13:40:00	0	0	0	0	0	0	0	0
Stn 14M_052314	73	1900-01-01 14:00:00	2014-02-26 14:00:00	0	0	0	0	0	0	0	0
Stn 14M_052314	74	1900-01-01 14:20:00	2014-02-26 14:20:00	0	0	0	0	0	0	0	0
Stn 14M_052314	75	1900-01-01 14:40:00	2014-02-26 14:40:00	0	0	0	0	0	0	0	0
Stn 14M_052314	76	1900-01-01 15:00:00	2014-02-26 15:00:00	0	0	0	0	0	0	0	0
Stn 14M_052314	77	1900-01-01 15:20:00	2014-02-26 15:20:00	0	0	0	0	0	0	0	0
Stn 14M_052314	78	1900-01-01 15:40:00	2014-02-26 15:40:00	0	0	0	0	0	0	0	0
Stn 14M_052314	79	1900-01-01 16:00:00	2014-02-26 16:00:00	0	0	0	0	0	0	0	0
Stn 14M_052314	80	1900-01-01 16:20:00	2014-02-26 16:20:00	0	0	0	0	0	0	0	0
Stn 14M_052314	81	1900-01-01 16:40:00	2014-02-26 16:40:00	0	0	0	0	0	0	0	0
Stn 14M_052314	82	1900-01-01 17:00:00	2014-02-26 17:00:00	0	0	0	0	0	0	0	0
Stn 14M_052314	83	1900-01-01 17:20:00	2014-02-26 17:20:00	0	0	0	0	0	0	0	0
Stn 14M_052314	84	1900-01-01 17:40:00	2014-02-26 17:40:00	0	0	0	0	0	0	0	0
Stn 14M_052314	85	1900-01-01 18:00:00	2014-02-26 18:00:00	0	0	0	0	0	0	0	0
Stn 14M_052314	86	1900-01-01 18:20:00	2014-02-26 18:20:00	0	0	0	0	0	0	0	0
Stn 14M_052314	87	1900-01-01 18:40:00	2014-02-26 18:40:00	0	0	0	0	0	0	0	0
Stn 14M_052314	88	1900-01-01 19:00:00	2014-02-26 19:00:00	0	0	0	0	0	0	0	0
Stn 14M_052314	89	1900-01-01 19:20:00	2014-02-26 19:20:00	0	0	0	0	0	0	0	0
Stn 14M_052314	90	1900-01-01 19:40:00	2014-02-26 19:40:00	0	0	0	0	0	0	0	0
Stn 14M_052314	91	1900-01-01 20:00:00	2014-02-26 20:00:00	0	0	0	0	0	0	0	0
Stn 14M_052314	92	1900-01-01 20:20:00	2014-02-26 20:20:00	0	0	0	0	0	0	0	0
Stn 14M_052314	93	1900-01-01 20:40:00	2014-02-26 20:40:00	0	0	0	0	0	0	0	0
Stn 14M_052314	94	1900-01-01 21:00:00	2014-02-26 21:00:00	0	0	0	0	0	0	0	0
Stn 14M_052314	95	1900-01-01 21:20:00	2014-02-26 21:20:00	0	0	0	0	0	0	0	0
Stn 14M_052314	96	1900-01-01 21:40:00	2014-02-26 21:40:00	0	0	0	0	0	0	0	0
Stn 14M_052314	97	1900-01-01 22:00:00	2014-02-26 22:00:00	0	0	0	0	0	0	0	0
Stn 14M_052314	98	1900-01-01 22:20:00	2014-02-26 22:20:00	0	0	0	0	0	0	0	0
Stn 14M_052314	99	1900-01-01 22:40:00	2014-02-26 22:40:00	0	0	0	0	0	0	0	0
Stn 14M_052314	100	1900-01-01 23:00:00	2014-02-26 23:00:00	0	0	0	0	0	0	0	0
Stn 14M_052314	101	1900-01-01 23:20:00	2014-02-26 23:20:00	0	0	0	0	0	0	0	0
Stn 14M_052314	102	1900-01-01 23:40:00	2014-02-26 23:40:00	0	0	0	0	0	0	0	0
Stn 14M_052314	103	1900-01-02	2014-02-27	0	0	0	0	0	0	0	0
Stn 14M_052314	104	1900-01-02 00:20:00	2014-02-27 00:20:00	0	0	0	0	0	0	0	0
Stn 14M_052314	105	1900-01-02 00:40:00	2014-02-27 00:40:00	0	0	0	0	0	0	0	0
Stn 14M_052314	106	1900-01-02 01:00:00	2014-02-27 01:00:00	0	0	0	0	0	0	0	0
Stn 14M_052314	107	1900-01-02 01:20:00	2014-02-27 01:20:00	0	0	0	0	0	0	0	0
Stn 14M_052314	108	1900-01-02 01:40:00	2014-02-27 01:40:00	0	0	0	0	0	0	0	0
Stn 14M_052314	109	1900-01-02 02:00:00	2014-02-27 02:00:00	0	0	0	0	0	0	0	0
Stn 14M_052314	110	1900-01-02 02:20:00	2014-02-27 02:20:00	0	0	0	0	0	0	0	0
Stn 14M_052314	111	1900-01-02 02:40:00	2014-02-27 02:40:00	0	0	0	0	0	0	0	0
Stn 14M_052314	112	1900-01-02 03:00:00	2014-02-27 03:00:00	0	0	0	0	0	0	0	0
Stn 14M_052314	113	1900-01-02 03:20:00	2014-02-27 03:20:00	0	0	0	0	0	0	0	0
Stn 14M_052314	114	1900-01-02 03:40:00	2014-02-27 03:40:00	0	0	0	0	0	0	0	0
Stn 14M_052314	115	1900-01-02 04:00:00	2014-02-27 04:00:00	0	0	0	0	0	0	0	0
Stn 14M_052314	116	1900-01-02 04:20:00	2014-02-27 04:20:00	0	0	0	0	0	0	0	0
Stn 14M_052314	117	1900-01-02 04:40:00	2014-02-27 04:40:00	0	0	0	0	0	0	0	0
Stn 14M_052314	118	1900-01-02 05:00:00	2014-02-27 05:00:00	0	0	0	0	0	0	0	0
Stn 14M_052314	119	1900-01-02 05:20:00	2014-02-27 05:20:00	0	0	0	0	0	0	0	0
Stn 14M_052314	120	1900-01-02 05:40:00	2014-02-27 05:40:00	0	0	0	0	0	0	0	0
Stn 14M_052314	121	1900-01-02 06:00:00	2014-02-27 06:00:00	0	0	0	0	0	0	0	0
Stn 14M_052314	122	1900-01-02 06:20:00	2014-02-27 06:20:00	0	0	0	0	0	0	0	0
Stn 14M_052314	123	1900-01-02 06:40:00	2014-02-27 06:40:00	0	0	0	0	0	0	0	0
Stn 14M_052314	124	1900-01-02 07:00:00	2014-02-27 07:00:00	0	0	0	0	0	0	0	0
Stn 14M_052314	125	1900-01-02 07:20:00	2014-02-27 07:20:00	0	0	0	0	0	0	0	0
Stn 14M_052314	126	1900-01-02 07:40:00	2014-02-27 07:40:00	0	0	0	0	0	0	0	0
Stn 14M_052314	127	1900-01-02 08:00:00	2014-02-27 08:00:00	0	0	0	0	0	0	0	0
Stn 14M_052314	128	1900-01-02 08:20:00	2014-02-27 08:20:00	0	0	0	0	0	0	0	0
Stn 14M_052314	129	1900-01-02 08:40:00	2014-02-27 08:40:00	0	0	0	0	0	0	0	0
Stn 14M_052314	130	1900-01-02 09:00:00	2014-02-27 09:00:00	0	0	0	0	0	0	0	0
Stn 14M_052314	131	1900-01-02 09:20:00	2014-02-27 09:20:00	0	0	0	0	0	0	0	0
Stn 14M_052314	132	1900-01-02 09:40:00	2014-02-27 09:40:00	0	0	0	0	0	0	0	0
Stn 14M_052314	133	1900-01-02 10:00:00	2014-02-27 10:00:00	0	0	0	0	0	0	0	0
Stn 14M_052314	134	1900-01-02 10:20:00	2014-02-27 10:20:00	0	0	0	0	0	0	0	0
Stn 14M_052314	135	1900-01-02 10:40:00	2014-02-27 10:40:00	0	0	0	0	0	0	0	0
Stn 14M_052314	136	1900-01-02 11:00:00	2014-02-27 11:00:00	0	0	0	0	0	0	0	0
Stn 14M_052314	137	1900-01-02 11:20:00	2014-02-27 11:20:00	0	0	0	0	0	0	0	0
Stn 14M_052314	138	1900-01-02 11:40:00	2014-02-27 11:40:00	0	0	0	0	0	0	0	0
Stn 14M_052314	139	1900-01-02 12:00:00	2014-02-27 12:00:00	0	0	0	0	0	0	0	0
Stn 14M_052314	140	1900-01-02 12:20:00	2014-02-27 12:20:00	0	0	0	0	0	0	0	0
Stn 14M_052314	141	1900-01-02 12:40:00	2014-02-27 12:40:00	0	0	0	0	0	0	0	0
Stn 14M_052314	142	1900-01-02 13:00:00	2014-02-27 13:00:00	0	0	0	0	0	0	0	0
Stn 14M_052314	143	1900-01-02 13:20:00	2014-02-27 13:20:00	0	0	0	0	0	0	0	0
Stn 14M_052314	144	1900-01-02 13:40:00	2014-02-27 13:40:00	0	0	0	0	0	0	0	0
Stn 14M_052314	145	1900-01-02 14:00:00	2014-02-27 14:00:00	0	0	0	0	0	0	0	0
Stn 14M_052314	146	1900-01-02 14:20:00	2014-02-27 14:20:00	0	0	0	0	0	0	0	0
Stn 14M_052314	147	1900-01-02 14:40:00	2014-02-27 14:40:00	0	0	0	0	0	0	0	0
Stn 14M_052314	148	1900-01-02 15:00:00	2014-02-27 15:00:00	0	0	0	0	0	0	0	0
Stn 14M_052314	149	1900-01-02 15:20:00	2014-02-27 15:20:00	0	0	0	0	0	0	0	0
Stn 14M_052314	150	1900-01-02 15:40:00	2014-02-27 15:40:00	0	0	0	0	0	0	0	0
Stn 14M_052314	151	1900-01-02 16:00:00	2014-02-27 16:00:00	0	0	0	0	0	0	0	0
Stn 14M_052314	152	1900-01-02 16:20:00	2014-02-27 16:20:00	0	0	0	0	0	0	0	0
Stn 14M_052314	153	1900-01-02 16:40:00	2014-02-27 16:40:00	0	0	0	0	0	0	0	0
Stn 14M_052314	154	1900-01-02 17:00:00	2014-02-27 17:00:00	0	0	0	0	0	0	0	0
Stn 14M_052314	155	1900-01-02 17:20:00	2014-02-27 17:20:00	0	0	0	0	0	0	0	0
Stn 14M_052314	156	1900-01-02 17:40:00	2014-02-27 17:40:00	0	0	0	0	0	0	0	0
Stn 14M_052314	157	1900-01-02 18:00:00	2014-02-27 18:00:00	0	0	0	0	0	0	0	0
Stn 14M_052314	158	1900-01-02 18:20:00	2014-02-27 18:20:00	0	0	0	0	0	0	0	0
Stn 14M_052314	159	1900-01-02 18:40:00	2014-02-27 18:40:00	0	0	0	0	0	0	0	0
Stn 14M_052314	160	1900-01-02 19:00:00	2014-02-27 19:00:00	0	0	0	0	0	0	0	0
Stn 14M_052314	161	1900-01-02 19:20:00	2014-02-27 19:20:00	0	0	0	0	0	0	0	0
Stn 14M_052314	162	1900-01-02 19:40:00	2014-02-27 19:40:00	0	0	0	0	0	0	0	0
Stn 14M_052314	163	1900-01-02 20:00:00	2014-02-27 20:00:00	0	0	0	0	0	0	0	0
Stn 14M_052314	164	1900-01-02 20:20:00	2014-02-27 20:20:00	0	0	0	0	0	0	0	0
Stn 14M_052314	165	1900-01-02 20:40:00	2014-02-27 20:40:00	0	0	0	0	0	0	0	0
Stn 14M_052314	166	1900-01-02 21:00:00	2014-02-27 21:00:00	0	0	0	0	0	0	0	0
Stn 14M_052314	167	1900-01-02 21:20:00	2014-02-27 21:20:00	0	0	0	0	0	0	0	0
Stn 14M_052314	168	1900-01-02 21:40:00	2014-02-27 21:40:00	0	0	0	0	0	0	0	0
Stn 14M_052314	169	1900-01-02 22:00:00	2014-02-27 22:00:00	0	0	0	0	0	0	0	0
Stn 14M_052314	170	1900-01-02 22:20:00	2014-02-27 22:20:00	0	0	0	0	0	0	0	0
Stn 14M_052314	171	1900-01-02 22:40:00	2014-02-27 22:40:00	0	0	0	0	0	0	0	0
Stn 14M_052314	172	1900-01-02 23:00:00	2014-02-27 23:00:00	0	0	0	0	0	0	0	0
Stn 14M_052314	173	1900-01-02 23:20:00	2014-02-27 23:20:00	0	0	0	0	0	0	0	0
Stn 14M_052314	174	1900-01-02 23:40:00	2014-02-27 23:40:00	0	0	0	0	0	0	0	0
Stn 14M_052314	175	1900-01-03	2014-02-28	0	0	0	0	0	0	0	0
Stn 14M_052314	176	1900-01-03 00:20:00	2014-02-28 00:20:00	0	0	0	0	0	0	0	0
Stn 14M_052314	177	1900-01-03 00:40:00	2014-02-28 00:40:00	0	0	0	0	0	0	0	0
Stn 14M_052314	178	1900-01-03 01:00:00	2014-02-28 01:00:00	0	0	0	0	0	0	0	0
Stn 14M_052314	179	1900-01-03 01:20:00	2014-02-28 01:20:00	0	0	0	0	0	0	0	0
Stn 14M_052314	180	1900-01-03 01:40:00	2014-02-28 01:40:00	0	0	0	0	0	0	0	0
Stn 14M_052314	181	1900-01-03 02:00:00	2014-02-28 02:00:00	0	0	0	0	0	0	0	0
Stn 14M_052314	182	1900-01-03 02:20:00	2014-02-28 02:20:00	0	0	0	0	0	0	0	0
Stn 14M_052314	183	1900-01-03 02:40:00	2014-02-28 02:40:00	0	0	0	0	0	0	0	0
Stn 14M_052314	184	1900-01-03 03:00:00	2014-02-28 03:00:00	0	0	0	0	0	0	0	0
Stn 14M_052314	185	1900-01-03 03:20:00	2014-02-28 03:20:00	0	0	0	0	0	0	0	0
Stn 14M_052314	186	1900-01-03 03:40:00	2014-02-28 03:40:00	0	0	0	0	0	0	0	0
Stn 14M_052314	187	1900-01-03 04:00:00	2014-02-28 04:00:00	0	0	0	0	0	0	0	0
Stn 14M_052314	188	1900-01-03 04:20:00	2014-02-28 04:20:00	0	0	0	0	0	0	0	0
Stn 14M_052314	189	1900-01-03 04:40:00	2014-02-28 04:40:00	0	0	0	0	0	0	0	0
Stn 14M_052314	190	1900-01-03 05:00:00	2014-02-28 05:00:00	0	0	0	0	0	0	0	0
Stn 14M_052314	191	1900-01-03 05:20:00	2014-02-28 05:20:00	0	0	0	0	0	0	0	0
Stn 14M_052314	192	1900-01-03 05:40:00	2014-02-28 05:40:00	0	0	0	0	0	0	0	0
Stn 14M_052314	193	1900-01-03 06:00:00	2014-02-28 06:00:00	0	0	0	0	0	0	0	0
Stn 14M_052314	194	1900-01-03 06:20:00	2014-02-28 06:20:00	0	0	0	0	0	0	0	0
Stn 14M_052314	195	1900-01-03 06:40:00	2014-02-28 06:40:00	0	0	0	0	0	0	0	0
Stn 14M_052314	196	1900-01-03 07:00:00	2014-02-28 07:00:00	0	0	0	0	0	0	0	0
Stn 14M_052314	197	1900-01-03 07:20:00	2014-02-28 07:20:00	0	0	0	0	0	0	0	0
Stn 14M_052314	198	1900-01-03 07:40:00	2014-02-28 07:40:00	0	0	0	0	0	0	0	0
Stn 14M_052314	199	1900-01-03 08:00:00	2014-02-28 08:00:00	0	0	0	0	0	0	0	0
Stn 14M_052314	200	1900-01-03 08:20:00	2014-02-28 08:20:00	0	0	0	0	0	0	0	0
Stn 14M_052314	201	1900-01-03 08:40:00	2014-02-28 08:40:00	0	0	0	0	0	0	0	0
Stn 14M_052314	202	1900-01-03 09:00:00	2014-02-28 09:00:00	0	0	0	0	0	0	0	0
Stn 14M_052314	203	1900-01-03 09:20:00	2014-02-28 09:20:00	0	0	0	0	0	0	0	0
Stn 14M_052314	204	1900-01-03 09:40:00	2014-02-28 09:40:00	0	0	0	0	0	0	0	0
Stn 14M_052314	205	1900-01-03 10:00:00	2014-02-28 10:00:00	0	0	0	0	0	0	0	0
Stn 14M_052314	206	1900-01-03 10:20:00	2014-02-28 10:20:00	0	0	0	0	0	0	0	0
Stn 14M_052314	207	1900-01-03 10:40:00	2014-02-28 10:40:00	0	0	0	0	0	0	0	0
Stn 14M_052314	208	1900-01-03 11:00:00	2014-02-28 11:00:00	0	0	0	0	0	0	0	0
Stn 14M_052314	209	1900-01-03 11:20:00	2014-02-28 11:20:00	0	0	0	0	0	0	0	0
Stn 14M_052314	210	1900-01-03 11:40:00	2014-02-28 11:40:00	0	0	0	0	0	0	0	0
Stn 14M_052314	211	1900-01-03 12:00:00	2014-02-28 12:00:00	0	0	0	0	0	0	0	0
Stn 14M_052314	212	1900-01-03 12:20:00	2014-02-28 12:20:00	0	0	0	0	0	0	0	0
Stn 14M_052314	213	1900-01-03 12:40:00	2014-02-28 12:40:00	0	0	0	0	0	0	0	0
Stn 14M_052314	214	1900-01-03 13:00:00	2014-02-28 13:00:00	0	0	0	0	0	0	0	0
Stn 14M_052314	215	1900-01-03 13:20:00	2014-02-28 13:20:00	0	0	0	0	0	0	0	0
Stn 14M_052314	216	1900-01-03 13:40:00	2014-02-28 13:40:00	0	0	0	0	0	0	0	0
Stn 14M_052314	217	1900-01-03 14:00:00	2014-02-28 14:00:00	0	0	0	0	0	0	0	0
Stn 14M_052314	218	1900-01-03 14:20:00	2014-02-28 14:20:00	0	0	0	0	0	0	0	0
Stn 14M_052314	219	1900-01-03 14:40:00	2014-02-28 14:40:00	0	0	0	0	0	0	0	0
Stn 14M_052314	220	1900-01-03 15:00:00	2014-02-28 15:00:00	0	0	0	0	0	0	0	0
Stn 14M_052314	221	1900-01-03 15:20:00	2014-02-28 15:20:00	0	0	0	0	0	0	0	0
Stn 14M_052314	222	1900-01-03 15:40:00	2014-02-28 15:40:00	0	0	0	0	0	0	0	0
Stn 14M_052314	223	1900-01-03 16:00:00	2014-02-28 16:00:00	0	0	0	0	0	0	0	0
Stn 14M_052314	224	1900-01-03 16:20:00	2014-02-28 16:20:00	0	0	0	0	0	0	0	0
Stn 14M_052314	225	1900-01-03 16:40:00	2014-02-28 16:40:00	0	0	0	0	0	0	0	0
Stn 14M_052314	226	1900-01-03 17:00:00	2014-02-28 17:00:00	0	0	0	0	0	0	0	0
Stn 14M_052314	227	1900-01-03 17:20:00	2014-02-28 17:20:00	0	0	0	0	0	0	0	0
Stn 14M_052314	228	1900-01-03 17:40:00	2014-02-28 17:40:00	0	0	0	0	0	0	0	0
Stn 14M_052314	229	1900-01-03 18:00:00	2014-02-28 18:00:00	0	0	0	0	0	0	0	0
Stn 14M_052314	230	1900-01-03 18:20:00	2014-02-28 18:20:00	0	0	0	0	0	0	0	0
Stn 14M_052314	231	1900-01-03 18:40:00	2014-02-28 18:40:00	0	0	0	0	0	0	0	0
Stn 14M_052314	232	1900-01-03 19:00:00	2014-02-28 19:00:00	0	0	0	0	0	0	0	0
Stn 14M_052314	233	1900-01-03 19:20:00	2014-02-28 19:20:00	0	0	0	0	0	0	0	0
Stn 14M_052314	234	1900-01-03 19:40:00	2014-02-28 19:40:00	0	0	0	0	0	0	0	0
Stn 14M_052314	235	1900-01-03 20:00:00	2014-02-28 20:00:00	0	0	0	0	0	0	0	0
Stn 14M_052314	236	1900-01-03 20:20:00	2014-02-28 20:20:00	0	0	0	0	0	0	0	0
Stn 14M_052314	237	1900-01-03 20:40:00	2014-02-28 20:40:00	0	0	0	0	0	0	0	0
Stn 14M_052314	238	1900-01-03 21:00:00	2014-02-28 21:00:00	0	0	0	0	0	0	0	0
Stn 14M_052314	239	1900-01-03 21:20:00	2014-02-28 21:20:00	0	0	0	0	0	0	0	0
Stn 14M_052314	240	1900-01-03 21:40:00	2014-02-28 21:40:00	0	0	0	0	0	0	0	0
Stn 14M_052314	241	1900-01-03 22:00:00	2014-02-28 22:00:00	0	0	0	0	0	0	0	0
Stn 14M_052314	242	1900-01-03 22:20:00	2014-02-28 22:20:00	0	0	0	0	0	0	0	0
Stn 14M_052314	243	1900-01-03 22:40:00	2014-02-28 22:40:00	0	0	0	0	0	0	0	0
Stn 14M_052314	244	1900-01-03 23:00:00	2014-02-28 23:00:00	0	0	0	0	0	0	0	0
Stn 14M_052314	245	1900-01-03 23:20:00	2014-02-28 23:20:00	0	0	0	0	0	0	0	0
Stn 14M_052314	246	1900-01-03 23:40:00	2014-02-28 23:40:00	0	0	0	0	0	0	0	0
Stn 14M_052314	247	1900-01-04	2014-03-01	0	0	0	0	0	0	0	0
Stn 14M_052314	248	1900-01-04 00:20:00	2014-03-01 00:20:00	0	0	0	0	0	0	0	0
Stn 14M_052314	249	1900-01-04 00:40:00	2014-03-01 00:40:00	0	0	0	0	0	0	0	0
Stn 14M_052314	250	1900-01-04 01:00:00	2014-03-01 01:00:00	0	0	0	0	0	0	0	0
Stn 14M_052314	251	1900-01-04 01:20:00	2014-03-01 01:20:00	0	0	0	0	0	0	0	0
Stn 14M_052314	252	1900-01-04 01:40:00	2014-03-01 01:40:00	0	0	0	0	0	0	0	0
Stn 14M_052314	253	1900-01-04 02:00:00	2014-03-01 02:00:00	0	0	0	0	0	0	0	0
Stn 14M_052314	254	1900-01-04 02:20:00	2014-03-01 02:20:00	0	0	0	0	0	0	0	0
Stn 14M_052314	255	1900-01-04 02:40:00	2014-03-01 02:40:00	0	0	0	0	0	0	0	0
Stn 14M_052314	256	1900-01-04 03:00:00	2014-03-01 03:00:00	0	0	0	0	0	0	0	0
Stn 14M_052314	257	1900-01-04 03:20:00	2014-03-01 03:20:00	0	0	0	0	0	0	0	0
Stn 14M_052314	258	1900-01-04 03:40:00	2014-03-01 03:40:00	0	0	0	0	0	0	0	0
Stn 14M_052314	259	1900-01-04 04:00:00	2014-03-01 04:00:00	0	0	0	0	0	0	0	0
Stn 14M_052314	260	1900-01-04 04:20:00	2014-03-01 04:20:00	0	0	0	0	0	0	0	0
Stn 14M_052314	261	1900-01-04 04:40:00	2014-03-01 04:40:00	0	0	0	0	0	0	0	0
Stn 14M_052314	262	1900-01-04 05:00:00	2014-03-01 05:00:00	0	0	0	0	0	0	0	0
Stn 14M_052314	263	1900-01-04 05:20:00	2014-03-01 05:20:00	0	0	0	0	0	0	0	0
Stn 14M_052314	264	1900-01-04 05:40:00	2014-03-01 05:40:00	0	0	0	0	0	0	0	0
Stn 14M_052314	265	1900-01-04 06:00:00	2014-03-01 06:00:00	0	0	0	0	0	0	0	0
Stn 14M_052314	266	1900-01-04 06:20:00	2014-03-01 06:20:00	0	0	0	0	0	0	0	0
Stn 14M_052314	267	1900-01-04 06:40:00	2014-03-01 06:40:00	0	0	0	0	0	0	0	0
Stn 14M_052314	268	1900-01-04 07:00:00	2014-03-01 07:00:00	0	0	0	0	0	0	0	0
Stn 14M_052314	269	1900-01-04 07:20:00	2014-03-01 07:20:00	0	0	0	0	0	0	0	0
Stn 14M_052314	270	1900-01-04 07:40:00	2014-03-01 07:40:00	0	0	0	0	0	0	0	0
Stn 14M_052314	271	1900-01-04 08:00:00	2014-03-01 08:00:00	0	0	0	0	0	0	0	0
Stn 14M_052314	272	1900-01-04 08:20:00	2014-03-01 08:20:00	0	0	0	0	0	0	0	0
Stn 14M_052314	273	1900-01-04 08:40:00	2014-03-01 08:40:00	0	0	0	0	0	0	0	0
Stn 14M_052314	274	1900-01-04 09:00:00	2014-03-01 09:00:00	0	0	0	0	0	0	0	0
Stn 14M_052314	275	1900-01-04 09:20:00	2014-03-01 09:20:00	0	0	0	0	0	0	0	0
Stn 14M_052314	276	1900-01-04 09:40:00	2014-03-01 09:40:00	0	0	0	0	0	0	0	0
Stn 14M_052314	277	1900-01-04 10:00:00	2014-03-01 10:00:00	0	0	0	0	0	0	0	0
Stn 14M_052314	278	1900-01-04 10:20:00	2014-03-01 10:20:00	0	0	0	0	0	0	0	0
Stn 14M_052314	279	1900-01-04 10:40:00	2014-03-01 10:40:00	0	0	0	0	0	0	0	0
Stn 14M_052314	280	1900-01-04 11:00:00	2014-03-01 11:00:00	0	0	0	0	0	0	0	0
Stn 14M_052314	281	1900-01-04 11:20:00	2014-03-01 11:20:00	0	0	0	0	0	0	0	0
Stn 14M_052314	282	1900-01-04 11:40:00	2014-03-01 11:40:00	0	0	0	0	0	0	0	0
Stn 14M_052314	283	1900-01-04 12:00:00	2014-03-01 12:00:00	0	0	0	0	0	0	0	0
Stn 14M_052314	284	1900-01-04 12:20:00	2014-03-01 12:20:00	0	0	0	0	0	0	0	0
Stn 14M_052314	285	1900-01-04 12:40:00	2014-03-01 12:40:00	0	0	0	0	0	0	0	0
Stn 14M_052314	286	1900-01-04 13:00:00	2014-03-01 13:00:00	0	0	0	0	0	0	0	0
Stn 14M_052314	287	1900-01-04 13:20:00	2014-03-01 13:20:00	0	0	0	0	0	0	0	0
Stn 14M_052314	288	1900-01-04 13:40:00	2014-03-01 13:40:00	0	0	0	0	0	0	0	0
Stn 14M_052314	289	1900-01-04 14:00:00	2014-03-01 14:00:00	0	0	0	0	0	0	0	0
Stn 14M_052314	290	1900-01-04 14:20:00	2014-03-01 14:20:00	0	0	0	0	0	0	0	0
Stn 14M_052314	291	1900-01-04 14:40:00	2014-03-01 14:40:00	0	0	0	0	0	0	0	0
Stn 14M_052314	292	1900-01-04 15:00:00	2014-03-01 15:00:00	0	0	0	0	0	0	0	0
Stn 14M_052314	293	1900-01-04 15:20:00	2014-03-01 15:20:00	0	0	0	0	0	0	0	0
Stn 14M_052314	294	1900-01-04 15:40:00	2014-03-01 15:40:00	0	0	0	0	0	0	0	0
Stn 14M_052314	295	1900-01-04 16:00:00	2014-03-01 16:00:00	0	0	0	0	0	0	0	0
Stn 14M_052314	296	1900-01-04 16:20:00	2014-03-01 16:20:00	0	0	0	0	0	0	0	0
Stn 14M_052314	297	1900-01-04 16:40:00	2014-03-01 16:40:00	0	0	0	0	0	0	0	0
Stn 14M_052314	298	1900-01-04 17:00:00	2014-03-01 17:00:00	0	0	0	0	0	0	0	0
Stn 14M_052314	299	1900-01-04 17:20:00	2014-03-01 17:20:00	0	0	0	0	0	0	0	0
Stn 14M_052314	300	1900-01-04 17:40:00	2014-03-01 17:40:00	0	0	0	0	0	0	0	0
Stn 14M_052314	301	1900-01-04 18:00:00	2014-03-01 18:00:00	0	0	0	0	0	0	0	0
Stn 14M_052314	302	1900-01-04 18:20:00	2014-03-01 18:20:00	0	0	0	0	0	0	0	0
Stn 14M_052314	303	1900-01-04 18:40:00	2014-03-01 18:40:00	0	0	0	0	0	0	0	0
Stn 14M_052314	304	1900-01-04 19:00:00	2014-03-01 19:00:00	0	0	0	0	0	0	0	0
Stn 14M_052314	305	1900-01-04 19:20:00	2014-03-01 19:20:00	0	0	0	0	0	0	0	0
Stn 14M_052314	306	1900-01-04 19:40:00	2014-03-01 19:40:00	0	0	0	0	0	0	0	0
Stn 14M_052314	307	1900-01-04 20:00:00	2014-03-01 20:00:00	0	0	0	0	0	0	0	0
Stn 14M_052314	308	1900-01-04 20:20:00	2014-03-01 20:20:00	0	0	0	0	0	0	0	0
Stn 14M_052314	309	1900-01-04 20:40:00	2014-03-01 20:40:00	0	0	0	0	0	0	0	0
Stn 14M_052314	310	1900-01-04 21:00:00	2014-03-01 21:00:00	0	0	0	0	0	0	0	0
Stn 14M_052314	311	1900-01-04 21:20:00	2014-03-01 21:20:00	0	0	0	0	0	0	0	0
Stn 14M_052314	312	1900-01-04 21:40:00	2014-03-01 21:40:00	0	0	0	0	0	0	0	0
Stn 14M_052314	313	1900-01-04 22:00:00	2014-03-01 22:00:00	0	0	0	0	0	0	0	0
Stn 14M_052314	314	1900-01-04 22:20:00	2014-03-01 22:20:00	0	0	0	0	0	0	0	0
Stn 14M_052314	315	1900-01-04 22:40:00	2014-03-01 22:40:00	0	0	0	0	0	0	0	0
Stn 14M_052314	316	1900-01-04 23:00:00	2014-03-01 23:00:00	0	0	0	0	0	0	0	0
Stn 14M_052314	317	1900-01-04 23:20:00	2014-03-01 23:20:00	0	0	0	0	0	0	0	0
Stn 14M_052314	318	1900-01-04 23:40:00	2014-03-01 23:40:00	0	0	0	0	0	0	0	0
Stn 14M_052314	319	1900-01-05	2014-03-02	0	0	0	0	0	0	0	0
Stn 14M_052314	320	1900-01-05 00:20:00	2014-03-02 00:20:00	0	0	0	0	0	0	0	0
Stn 14M_052314	321	1900-01-05 00:40:00	2014-03-02 00:40:00	0	0	0	0	0	0	0	0
Stn 14M_052314	322	1900-01-05 01:00:00	2014-03-02 01:00:00	0	0	0	0	0	0	0	0
Stn 14M_052314	323	1900-01-05 01:20:00	2014-03-02 01:20:00	0	0	0	0	0	0	0	0
Stn 14M_052314	324	1900-01-05 01:40:00	2014-03-02 01:40:00	0	0	0	0	0	0	0	0
Stn 14M_052314	325	1900-01-05 02:00:00	2014-03-02 02:00:00	0	0	0	0	0	0	0	0
Stn 14M_052314	326	1900-01-05 02:20:00	2014-03-02 02:20:00	0	0	0	0	0	0	0	0
Stn 14M_052314	327	1900-01-05 02:40:00	2014-03-02 02:40:00	0	0	0	0	0	0	0	0
Stn 14M_052314	328	1900-01-05 03:00:00	2014-03-02 03:00:00	0	0	0	0	0	0	0	0
Stn 14M_052314	329	1900-01-05 03:20:00	2014-03-02 03:20:00	0	0	0	0	0	0	0	0
Stn 14M_052314	330	1900-01-05 03:40:00	2014-03-02 03:40:00	0	0	0	0	0	0	0	0
Stn 14M_052314	331	1900-01-05 04:00:00	2014-03-02 04:00:00	0	0	0	0	0	0	0	0
Stn 14M_052314	332	1900-01-05 04:20:00	2014-03-02 04:20:00	0	0	0	0	0	0	0	0
Stn 14M_052314	333	1900-01-05 04:40:00	2014-03-02 04:40:00	0	0	0	0	0	0	0	0
Stn 14M_052314	334	1900-01-05 05:00:00	2014-03-02 05:00:00	0	0	0	0	0	0	0	0
Stn 14M_052314	335	1900-01-05 05:20:00	2014-03-02 05:20:00	0	0	0	0	0	0	0	0
Stn 14M_052314	336	1900-01-05 05:40:00	2014-03-02 05:40:00	0	0	0	0	0	0	0	0
Stn 14M_052314	337	1900-01-05 06:00:00	2014-03-02 06:00:00	0	0	0	0	0	0	0	0
Stn 14M_052314	338	1900-01-05 06:20:00	2014-03-02 06:20:00	0	0	0	0	0	0	0	0
Stn 14M_052314	339	1900-01-05 06:40:00	2014-03-02 06:40:00	0	0	0	0	0	0	0	0
Stn 14M_052314	340	1900-01-05 07:00:00	2014-03-02 07:00:00	0	0	0	0	0	0	0	0
Stn 14M_052314	341	1900-01-05 07:20:00	2014-03-02 07:20:00	0	0	0	0	0	0	0	0
Stn 14M_052314	342	1900-01-05 07:40:00	2014-03-02 07:40:00	0	0	0	0	0	0	0	0
Stn 14M_052314	343	1900-01-05 08:00:00	2014-03-02 08:00:00	0	0	0	0	0	0	0	0
Stn 14M_052314	344	1900-01-05 08:20:00	2014-03-02 08:20:00	0	0	0	0	0	0	0	0
Stn 14M_052314	345	1900-01-05 08:40:00	2014-03-02 08:40:00	0	0	0	0	0	0	0	0
Stn 14M_052314	346	1900-01-05 09:00:00	2014-03-02 09:00:00	0	0	0	0	0	0	0	0
Stn 14M_052314	347	1900-01-05 09:20:00	2014-03-02 09:20:00	0	0	0	0	0	0	0	0
Stn 14M_052314	348	1900-01-05 09:40:00	2014-03-02 09:40:00	0	0	0	0	0	0	0	0
Stn 14M_052314	349	1900-01-05 10:00:00	2014-03-02 10:00:00	0	0	0	0	0	0	0	0
Stn 14M_052314	350	1900-01-05 10:20:00	2014-03-02 10:20:00	0	0	0	0	0	0	0	0
Stn 14M_052314	351	1900-01-05 10:40:00	2014-03-02 10:40:00	0	0	0	0	0	0	0	0
Stn 14M_052314	352	1900-01-05 11:00:00	2014-03-02 11:00:00	0	0	0	0	0	0	0	0
Stn 14M_052314	353	1900-01-05 11:20:00	2014-03-02 11:20:00	0	0	0	0	0	0	0	0
Stn 14M_052314	354	1900-01-05 11:40:00	2014-03-02 11:40:00	0	0	0	0	0	0	0	0
Stn 14M_052314	355	1900-01-05 12:00:00	2014-03-02 12:00:00	0	0	0	0	0	0	0	0
Stn 14M_052314	356	1900-01-05 12:20:00	2014-03-02 12:20:00	0	0	0	0	0	0	0	0
Stn 14M_052314	357	1900-01-05 12:40:00	2014-03-02 12:40:00	0	0	0	0	0	0	0	0
Stn 14M_052314	358	1900-01-05 13:00:00	2014-03-02 13:00:00	0	0	0	0	0	0	0	0
Stn 14M_052314	359	1900-01-05 13:20:00	2014-03-02 13:20:00	0	0	0	0	0	0	0	0
Stn 14M_052314	360	1900-01-05 13:40:00	2014-03-02 13:40:00	0	0	0	0	0	0	0	0
Stn 14M_052314	361	1900-01-05 14:00:00	2014-03-02 14:00:00	0	0	0	0	0	0	0	0
Stn 14M_052314	362	1900-01-05 14:20:00	2014-03-02 14:20:00	0	0	0	0	0	0	0	0
Stn 14M_052314	363	1900-01-05 14:40:00	2014-03-02 14:40:00	0	0	0	0	0	0	0	0
Stn 14M_052314	364	1900-01-05 15:00:00	2014-03-02 15:00:00	0	0	0	0	0	0	0	0
Stn 14M_052314	365	1900-01-05 15:20:00	2014-03-02 15:20:00	0	0	0	0	0	0	0	0
Stn 14M_052314	366	1900-01-05 15:40:00	2014-03-02 15:40:00	0	0	0	0	0	0	0	0
Stn 14M_052314	367	1900-01-05 16:00:00	2014-03-02 16:00:00	0	0	0	0	0	0	0	0
Stn 14M_052314	368	1900-01-05 16:20:00	2014-03-02 16:20:00	0	0	0	0	0	0	0	0
Stn 14M_052314	369	1900-01-05 16:40:00	2014-03-02 16:40:00	0	0	0	0	0	0	0	0
Stn 14M_052314	370	1900-01-05 17:00:00	2014-03-02 17:00:00	0	0	0	0	0	0	0	0
Stn 14M_052314	371	1900-01-05 17:20:00	2014-03-02 17:20:00	0	0	0	0	0	0	0	0
Stn 14M_052314	372	1900-01-05 17:40:00	2014-03-02 17:40:00	0	0	0	0	0	0	0	0
Stn 14M_052314	373	1900-01-05 18:00:00	2014-03-02 18:00:00	0	0	0	0	0	0	0	0
Stn 14M_052314	374	1900-01-05 18:20:00	2014-03-02 18:20:00	0	0	0	0	0	0	0	0
Stn 14M_052314	375	1900-01-05 18:40:00	2014-03-02 18:40:00	0	0	0	0	0	0	0	0
Stn 14M_052314	376	1900-01-05 19:00:00	2014-03-02 19:00:00	0	0	0	0	0	0	0	0
Stn 14M_052314	377	1900-01-05 19:20:00	2014-03-02 19:20:00	0	0	0	0	0	0	0	0
Stn 14M_052314	378	1900-01-05 19:40:00	2014-03-02 19:40:00	0	0	0	0	0	0	0	0
Stn 14M_052314	379	1900-01-05 20:00:00	2014-03-02 20:00:00	0	0	0	0	0	0	0	0
Stn 14M_052314	380	1900-01-05 20:20:00	2014-03-02 20:20:00	0	0	0	0	0	0	0	0
Stn 14M_052314	381	1900-01-05 20:40:00	2014-03-02 20:40:00	0	0	0	0	0	0	0	0
Stn 14M_052314	382	1900-01-05 21:00:00	2014-03-02 21:00:00	0	0	0	0	0	0	0	0
Stn 14M_052314	383	1900-01-05 21:20:00	2014-03-02 21:20:00	0	0	0	0	0	0	0	0
Stn 14M_052314	384	1900-01-05 21:40:00	2014-03-02 21:40:00	0	0	0	0	0	0	0	0
Stn 14M_052314	385	1900-01-05 22:00:00	2014-03-02 22:00:00	0	0	0	0	0	0	0	0
Stn 14M_052314	386	1900-01-05 22:20:00	2014-03-02 22:20:00	0	0	0	0	0	0	0	0
Stn 14M_052314	387	1900-01-05 22:40:00	2014-03-02 22:40:00	0	0	0	0	0	0	0	0
Stn 14M_052314	388	1900-01-05 23:00:00	2014-03-02 23:00:00	0	0	0	0	0	0	0	0
Stn 14M_052314	389	1900-01-05 23:20:00	2014-03-02 23:20:00	0	0	0	0	0	0	0	0
Stn 14M_052314	390	1900-01-05 23:40:00	2014-03-02 23:40:00	0	0	0	0	0	0	0	0
Stn 14M_052314	391	1900-01-06	2014-03-03	0	0	0	0	0	0	0	0
Stn 14M_052314	392	1900-01-06 00:20:00	2014-03-03 00:20:00	0	0	0	0	0	0	0	0
Stn 14M_052314	393	1900-01-06 00:40:00	2014-03-03 00:40:00	0	0	0	0	0	0	0	0
Stn 14M_052314	394	1900-01-06 01:00:00	2014-03-03 01:00:00	0	0	0	0	0	0	0	0
Stn 14M_052314	395	1900-01-06 01:20:00	2014-03-03 01:20:00	0	0	0	0	0	0	0	0
Stn 14M_052314	396	1900-01-06 01:40:00	2014-03-03 01:40:00	0	0	0	0	0	0	0	0
Stn 14M_052314	397	1900-01-06 02:00:00	2014-03-03 02:00:00	0	0	0	0	0	0	0	0
Stn 14M_052314	398	1900-01-06 02:20:00	2014-03-03 02:20:00	0	0	0	0	0	0	0	0
Stn 14M_052314	399	1900-01-06 02:40:00	2014-03-03 02:40:00	0	0	0	0	0	0	0	0
Stn 14M_052314	400	1900-01-06 03:00:00	2014-03-03 03:00:00	0	0	0	0	0	0	0	0
Stn 14M_052314	401	1900-01-06 03:20:00	2014-03-03 03:20:00	0	0	0	0	0	0	0	0
Stn 14M_052314	402	1900-01-06 03:40:00	2014-03-03 03:40:00	0	0	0	0	0	0	0	0
Stn 14M_052314	403	1900-01-06 04:00:00	2014-03-03 04:00:00	0	0	0	0	0	0	0	0
Stn 14M_052314	404	1900-01-06 04:20:00	2014-03-03 04:20:00	0	0	0	0	0	0	0	0
Stn 14M_052314	405	1900-01-06 04:40:00	2014-03-03 04:40:00	0	0	0	0	0	0	0	0
Stn 14M_052314	406	1900-01-06 05:00:00	2014-03-03 05:00:00	0	0	0	0	0	0	0	0
Stn 14M_052314	407	1900-01-06 05:20:00	2014-03-03 05:20:00	0	0	0	0	0	0	0	0
Stn 14M_052314	408	1900-01-06 05:40:00	2014-03-03 05:40:00	0	0	0	0	0	0	0	0
Stn 14M_052314	409	1900-01-06 06:00:00	2014-03-03 06:00:00	0	0	0	0	0	0	0	0
Stn 14M_052314	410	1900-01-06 06:20:00	2014-03-03 06:20:00	0	0	0	0	0	0	0	0
Stn 14M_052314	411	1900-01-06 06:40:00	2014-03-03 06:40:00	0	0	0	0	0	0	0	0
Stn 14M_052314	412	1900-01-06 07:00:00	2014-03-03 07:00:00	0	0	0	0	0	0	0	0
Stn 14M_052314	413	1900-01-06 07:20:00	2014-03-03 07:20:00	0	0	0	0	0	0	0	0
Stn 14M_052314	414	1900-01-06 07:40:00	2014-03-03 07:40:00	0	0	0	0	0	0	0	0
Stn 14M_052314	415	1900-01-06 08:00:00	2014-03-03 08:00:00	0	0	0	0	0	0	0	0
Stn 14M_052314	416	1900-01-06 08:20:00	2014-03-03 08:20:00	0	0	0	0	0	0	0	0
Stn 14M_052314	417	1900-01-06 08:40:00	2014-03-03 08:40:00	0	0	0	0	0	0	0	0
Stn 14M_052314	418	1900-01-06 09:00:00	2014-03-03 09:00:00	0	0	0	0	0	0	0	0
Stn 14M_052314	419	1900-01-06 09:20:00	2014-03-03 09:20:00	0	0	0	0	0	0	0	0
Stn 14M_052314	420	1900-01-06 09:40:00	2014-03-03 09:40:00	0	0	0	0	0	0	0	0
Stn 14M_052314	421	1900-01-06 10:00:00	2014-03-03 10:00:00	0	0	0	0	0	0	0	0
Stn 14M_052314	422	1900-01-06 10:20:00	2014-03-03 10:20:00	0	0	0	0	0	0	0	0
Stn 14M_052314	423	1900-01-06 10:40:00	2014-03-03 10:40:00	0	0	0	0	0	0	0	0
Stn 14M_052314	424	1900-01-06 11:00:00	2014-03-03 11:00:00	0	0	0	0	0	0	0	0
Stn 14M_052314	425	1900-01-06 11:20:00	2014-03-03 11:20:00	0	0	0	0	0	0	0	0
Stn 14M_052314	426	1900-01-06 11:40:00	2014-03-03 11:40:00	0	0	0	0	0	0	0	0
Stn 14M_052314	427	1900-01-06 12:00:00	2014-03-03 12:00:00	0	0	0	0	0	0	0	0
Stn 14M_052314	428	1900-01-06 12:20:00	2014-03-03 12:20:00	0	0	0	0	0	0	0	0
Stn 14M_052314	429	1900-01-06 12:40:00	2014-03-03 12:40:00	0	0	0	0	0	0	0	0
Stn 14M_052314	430	1900-01-06 13:00:00	2014-03-03 13:00:00	0	0	0	0	0	0	0	0
Stn 14M_052314	431	1900-01-06 13:20:00	2014-03-03 13:20:00	0	0	0	0	0	0	0	0
Stn 14M_052314	432	1900-01-06 13:40:00	2014-03-03 13:40:00	0	0	0	0	0	0	0	0
Stn 14M_052314	433	1900-01-06 14:00:00	2014-03-03 14:00:00	0	0	0	0	0	0	0	0
Stn 14M_052314	434	1900-01-06 14:20:00	2014-03-03 14:20:00	0	0	0	0	0	0	0	0
Stn 14M_052314	435	1900-01-06 14:40:00	2014-03-03 14:40:00	0	0	0	0	0	0	0	0
Stn 14M_052314	436	1900-01-06 15:00:00	2014-03-03 15:00:00	0	0	0	0	0	0	0	0
Stn 14M_052314	437	1900-01-06 15:20:00	2014-03-03 15:20:00	0	0	0	0	0	0	0	0
Stn 14M_052314	438	1900-01-06 15:40:00	2014-03-03 15:40:00	0	0	0	0	0	0	0	0
Stn 14M_052314	439	1900-01-06 16:00:00	2014-03-03 16:00:00	0	0	0	0	0	0	0	0
Stn 14M_052314	440	1900-01-06 16:20:00	2014-03-03 16:20:00	0	0	0	0	0	0	0	0
Stn 14M_052314	441	1900-01-06 16:40:00	2014-03-03 16:40:00	0	0	0	0	0	0	0	0
Stn 14M_052314	442	1900-01-06 17:00:00	2014-03-03 17:00:00	0	0	0	0	0	0	0	0
Stn 14M_052314	443	1900-01-06 17:20:00	2014-03-03 17:20:00	0	0	0	0	0	0	0	0
Stn 14M_052314	444	1900-01-06 17:40:00	2014-03-03 17:40:00	0	0	0	0	0	0	0	0
Stn 14M_052314	445	1900-01-06 18:00:00	2014-03-03 18:00:00	0	0	0	0	0	0	0	0
Stn 14M_052314	446	1900-01-06 18:20:00	2014-03-03 18:20:00	0	0	0	0	0	0	0	0
Stn 14M_052314	447	1900-01-06 18:40:00	2014-03-03 18:40:00	0	0	0	0	0	0	0	0
Stn 14M_052314	448	1900-01-06 19:00:00	2014-03-03 19:00:00	0	0	0	0	0	0	0	0
Stn 14M_052314	449	1900-01-06 19:20:00	2014-03-03 19:20:00	0	0	0	0	0	0	0	0
Stn 14M_052314	450	1900-01-06 19:40:00	2014-03-03 19:40:00	0	0	0	0	0	0	0	0
Stn 14M_052314	451	1900-01-06 20:00:00	2014-03-03 20:00:00	0	0	0	0	0	0	0	0
Stn 14M_052314	452	1900-01-06 20:20:00	2014-03-03 20:20:00	0	0	0	0	0	0	0	0
Stn 14M_052314	453	1900-01-06 20:40:00	2014-03-03 20:40:00	0	0	0	0	0	0	0	0
Stn 14M_052314	454	1900-01-06 21:00:00	2014-03-03 21:00:00	0	0	0	0	0	0	0	0
Stn 14M_052314	455	1900-01-06 21:20:00	2014-03-03 21:20:00	0	0	0	0	0	0	0	0
Stn 14M_052314	456	1900-01-06 21:40:00	2014-03-03 21:40:00	0	0	0	0	0	0	0	0
Stn 14M_052314	457	1900-01-06 22:00:00	2014-03-03 22:00:00	0	0	0	0	0	0	0	0
Stn 14M_052314	458	1900-01-06 22:20:00	2014-03-03 22:20:00	0	0	0	0	0	0	0	0
Stn 14M_052314	459	1900-01-06 22:40:00	2014-03-03 22:40:00	0	0	0	0	0	0	0	0
Stn 14M_052314	460	1900-01-06 23:00:00	2014-03-03 23:00:00	0	0	0	0	0	0	0	0
Stn 14M_052314	461	1900-01-06 23:20:00	2014-03-03 23:20:00	0	0	0	0	0	0	0	0
Stn 14M_052314	462	1900-01-06 23:40:00	2014-03-03 23:40:00	0	0	0	0	0	0	0	0
Stn 14M_052314	463	1900-01-07	2014-03-04	0	0	0	0	0	0	0	0
Stn 14M_052314	464	1900-01-07 00:20:00	2014-03-04 00:20:00	0	0	0	0	0	0	0	0
Stn 14M_052314	465	1900-01-07 00:40:00	2014-03-04 00:40:00	0	0	0	0	0	0	0	0
Stn 14M_052314	466	1900-01-07 01:00:00	2014-03-04 01:00:00	0	0	0	0	0	0	0	0
Stn 14M_052314	467	1900-01-07 01:20:00	2014-03-04 01:20:00	0	0	0	0	0	0	0	0
Stn 14M_052314	468	1900-01-07 01:40:00	2014-03-04 01:40:00	0	0	0	0	0	0	0	0
Stn 14M_052314	469	1900-01-07 02:00:00	2014-03-04 02:00:00	0	0	0	0	0	0	0	0
Stn 14M_052314	470	1900-01-07 02:20:00	2014-03-04 02:20:00	0	0	0	0	0	0	0	0
Stn 14M_052314	471	1900-01-07 02:40:00	2014-03-04 02:40:00	0	0	0	0	0	0	0	0
Stn 14M_052314	472	1900-01-07 03:00:00	2014-03-04 03:00:00	0	0	0	0	0	0	0	0
Stn 14M_052314	473	1900-01-07 03:20:00	2014-03-04 03:20:00	0	0	0	0	0	0	0	0
Stn 14M_052314	474	1900-01-07 03:40:00	2014-03-04 03:40:00	0	0	0	0	0	0	0	0
Stn 14M_052314	475	1900-01-07 04:00:00	2014-03-04 04:00:00	0	0	0	0	0	0	0	0
Stn 14M_052314	476	1900-01-07 04:20:00	2014-03-04 04:20:00	0	0	0	0	0	0	0	0
Stn 14M_052314	477	1900-01-07 04:40:00	2014-03-04 04:40:00	0	0	0	0	0	0	0	0
Stn 14M_052314	478	1900-01-07 05:00:00	2014-03-04 05:00:00	0	0	0	0	0	0	0	0
Stn 14M_052314	479	1900-01-07 05:20:00	2014-03-04 05:20:00	0	0	0	0	0	0	0	0
Stn 14M_052314	480	1900-01-07 05:40:00	2014-03-04 05:40:00	0	0	0	0	0	0	0	0
Stn 14M_052314	481	1900-01-07 06:00:00	2014-03-04 06:00:00	0	0	0	0	0	0	0	0
Stn 14M_052314	482	1900-01-07 06:20:00	2014-03-04 06:20:00	0	0	0	0	0	0	0	0
Stn 14M_052314	483	1900-01-07 06:40:00	2014-03-04 06:40:00	0	0	0	0	0	0	0	0
Stn 14M_052314	484	1900-01-07 07:00:00	2014-03-04 07:00:00	0	0	0	0	0	0	0	0
Stn 14M_052314	485	1900-01-07 07:20:00	2014-03-04 07:20:00	0	0	0	0	0	0	0	0
Stn 14M_052314	486	1900-01-07 07:40:00	2014-03-04 07:40:00	0	0	0	0	0	0	0	0
Stn 14M_052314	487	1900-01-07 08:00:00	2014-03-04 08:00:00	0	0	0	0	0	0	0	0
Stn 14M_052314	488	1900-01-07 08:20:00	2014-03-04 08:20:00	0	0	0	0	0	0	0	0
Stn 14M_052314	489	1900-01-07 08:40:00	2014-03-04 08:40:00	0	0	0	0	0	0	0	0
Stn 14M_052314	490	1900-01-07 09:00:00	2014-03-04 09:00:00	0	0	0	0	0	0	0	0
Stn 14M_052314	491	1900-01-07 09:20:00	2014-03-04 09:20:00	0	0	0	0	0	0	0	0
Stn 14M_052314	492	1900-01-07 09:40:00	2014-03-04 09:40:00	0	0	0	0	0	0	0	0
Stn 14M_052314	493	1900-01-07 10:00:00	2014-03-04 10:00:00	0	0	0	0	0	0	0	0
Stn 14M_052314	494	1900-01-07 10:20:00	2014-03-04 10:20:00	0	0	0	0	0	0	0	0
Stn 14M_052314	495	1900-01-07 10:40:00	2014-03-04 10:40:00	0	0	0	0	0	0	0	0
Stn 14M_052314	496	1900-01-07 11:00:00	2014-03-04 11:00:00	0	0	0	0	0	0	0	0
Stn 14M_052314	497	1900-01-07 11:20:00	2014-03-04 11:20:00	0	0	0	0	0	0	0	0
Stn 14M_052314	498	1900-01-07 11:40:00	2014-03-04 11:40:00	0	0	0	0	0	0	0	0
Stn 14M_052314	499	1900-01-07 12:00:00	2014-03-04 12:00:00	0	0	0	0	0	0	0	0
Stn 14M_052314	500	1900-01-07 12:20:00	2014-03-04 12:20:00	0	0	0	0	0	0	0	0
Stn 14M_052314	501	1900-01-07 12:40:00	2014-03-04 12:40:00	0	0	0	0	0	0	0	0
Stn 14M_052314	502	1900-01-07 13:00:00	2014-03-04 13:00:00	0	0	0	0	0	0	0	0
Stn 14M_052314	503	1900-01-07 13:20:00	2014-03-04 13:20:00	0	0	0	0	0	0	0	0
Stn 14M_052314	504	1900-01-07 13:40:00	2014-03-04 13:40:00	0	0	0	0	0	0	0	0
Stn 14M_052314	505	1900-01-07 14:00:00	2014-03-04 14:00:00	0	0	0	0	0	0	0	0
Stn 14M_052314	506	1900-01-07 14:20:00	2014-03-04 14:20:00	0	0	0	0	0	0	0	0
Stn 14M_052314	507	1900-01-07 14:40:00	2014-03-04 14:40:00	0	0	0	0	0	0	0	0
Stn 14M_052314	508	1900-01-07 15:00:00	2014-03-04 15:00:00	0	0	0	0	0	0	0	0
Stn 14M_052314	509	1900-01-07 15:20:00	2014-03-04 15:20:00	0	0	0	0	0	0	0	0
Stn 14M_052314	510	1900-01-07 15:40:00	2014-03-04 15:40:00	0	0	0	0	0	0	0	0
Stn 14M_052314	511	1900-01-07 16:00:00	2014-03-04 16:00:00	0	0	0	0	0	0	0	0
Stn 14M_052314	512	1900-01-07 16:20:00	2014-03-04 16:20:00	0	0	0	0	0	0	0	0
Stn 14M_052314	513	1900-01-07 16:40:00	2014-03-04 16:40:00	0	0	0	0	0	0	0	0
Stn 14M_052314	514	1900-01-07 17:00:00	2014-03-04 17:00:00	0	0	0	0	0	0	0	0
Stn 14M_052314	515	1900-01-07 17:20:00	2014-03-04 17:20:00	0	0	0	0	0	0	0	0
Stn 14M_052314	516	1900-01-07 17:40:00	2014-03-04 17:40:00	0	0	0	0	0	0	0	0
Stn 14M_052314	517	1900-01-07 18:00:00	2014-03-04 18:00:00	0	0	0	0	0	0	0	0
Stn 14M_052314	518	1900-01-07 18:20:00	2014-03-04 18:20:00	0	0	0	0	0	0	0	0
Stn 14M_052314	519	1900-01-07 18:40:00	2014-03-04 18:40:00	0	0	0	0	0	0	0	0
Stn 14M_052314	520	1900-01-07 19:00:00	2014-03-04 19:00:00	0	0	0	0	0	0	0	0
Stn 14M_052314	521	1900-01-07 19:20:00	2014-03-04 19:20:00	0	0	0	0	0	0	0	0
Stn 14M_052314	522	1900-01-07 19:40:00	2014-03-04 19:40:00	0	0	0	0	0	0	0	0
Stn 14M_052314	523	1900-01-07 20:00:00	2014-03-04 20:00:00	0	0	0	0	0	0	0	0
Stn 14M_052314	524	1900-01-07 20:20:00	2014-03-04 20:20:00	0	0	0	0	0	0	0	0
Stn 14M_052314	525	1900-01-07 20:40:00	2014-03-04 20:40:00	0	0	0	0	0	0	0	0
Stn 14M_052314	526	1900-01-07 21:00:00	2014-03-04 21:00:00	0	0	0	0	0	0	0	0
Stn 14M_052314	527	1900-01-07 21:20:00	2014-03-04 21:20:00	0	0	0	0	0	0	0	0
Stn 14M_052314	528	1900-01-07 21:40:00	2014-03-04 21:40:00	0	0	0	0	0	0	0	0
Stn 14M_052314	529	1900-01-07 22:00:00	2014-03-04 22:00:00	0	0	0	0	0	0	0	0
Stn 14M_052314	530	1900-01-07 22:20:00	2014-03-04 22:20:00	0	0	0	0	0	0	0	0
Stn 14M_052314	531	1900-01-07 22:40:00	2014-03-04 22:40:00	0	0	0	0	0	0	0	0
Stn 14M_052314	532	1900-01-07 23:00:00	2014-03-04 23:00:00	0	0	0	0	0	0	0	0
Stn 14M_052314	533	1900-01-07 23:20:00	2014-03-04 23:20:00	0	0	0	0	0	0	0	0
Stn 14M_052314	534	1900-01-07 23:40:00	2014-03-04 23:40:00	0	0	0	0	0	0	0	0
Stn 14M_052314	535	1900-01-08	2014-03-05	0	0	0	0	0	0	0	0
Stn 14M_052314	536	1900-01-08 00:20:00	2014-03-05 00:20:00	0	0	0	0	0	0	0	0
Stn 14M_052314	537	1900-01-08 00:40:00	2014-03-05 00:40:00	0	0	0	0	0	0	0	0
Stn 14M_052314	538	1900-01-08 01:00:00	2014-03-05 01:00:00	0	0	0	0	0	0	0	0
Stn 14M_052314	539	1900-01-08 01:20:00	2014-03-05 01:20:00	0	0	0	0	0	0	0	0
Stn 14M_052314	540	1900-01-08 01:40:00	2014-03-05 01:40:00	0	0	0	0	0	0	0	0
Stn 14M_052314	541	1900-01-08 02:00:00	2014-03-05 02:00:00	0	0	0	0	0	0	0	0
Stn 14M_052314	542	1900-01-08 02:20:00	2014-03-05 02:20:00	0	0	0	0	0	0	0	0
Stn 14M_052314	543	1900-01-08 02:40:00	2014-03-05 02:40:00	0	0	0	0	0	0	0	0
Stn 14M_052314	544	1900-01-08 03:00:00	2014-03-05 03:00:00	0	0	0	0	0	0	0	0
Stn 14M_052314	545	1900-01-08 03:20:00	2014-03-05 03:20:00	0	0	0	0	0	0	0	0
Stn 14M_052314	546	1900-01-08 03:40:00	2014-03-05 03:40:00	0	0	0	0	0	0	0	0
Stn 14M_052314	547	1900-01-08 04:00:00	2014-03-05 04:00:00	0	0	0	0	0	0	0	0
Stn 14M_052314	548	1900-01-08 04:20:00	2014-03-05 04:20:00	0	0	0	0	0	0	0	0
Stn 14M_052314	549	1900-01-08 04:40:00	2014-03-05 04:40:00	0	0	0	0	0	0	0	0
Stn 14M_052314	550	1900-01-08 05:00:00	2014-03-05 05:00:00	0	0	0	0	0	0	0	0
Stn 14M_052314	551	1900-01-08 05:20:00	2014-03-05 05:20:00	0	0	0	0	0	0	0	0
Stn 14M_052314	552	1900-01-08 05:40:00	2014-03-05 05:40:00	0	0	0	0	0	0	0	0
Stn 14M_052314	553	1900-01-08 06:00:00	2014-03-05 06:00:00	0	0	0	0	0	0	0	0
Stn 14M_052314	554	1900-01-08 06:20:00	2014-03-05 06:20:00	0	0	0	0	0	0	0	0
Stn 14M_052314	555	1900-01-08 06:40:00	2014-03-05 06:40:00	0	0	0	0	0	0	0	0
Stn 14M_052314	556	1900-01-08 07:00:00	2014-03-05 07:00:00	0	0	0	0	0	0	0	0
Stn 14M_052314	557	1900-01-08 07:20:00	2014-03-05 07:20:00	0	0	0	0	0	0	0	0
Stn 14M_052314	558	1900-01-08 07:40:00	2014-03-05 07:40:00	0	0	0	0	0	0	0	0
Stn 14M_052314	559	1900-01-08 08:00:00	2014-03-05 08:00:00	0	0	0	0	0	0	0	0
Stn 14M_052314	560	1900-01-08 08:20:00	2014-03-05 08:20:00	0	0	0	0	0	0	0	0
Stn 14M_052314	561	1900-01-08 08:40:00	2014-03-05 08:40:00	0	0	0	0	0	0	0	0
Stn 14M_052314	562	1900-01-08 09:00:00	2014-03-05 09:00:00	0	0	0	0	0	0	0	0
Stn 14M_052314	563	1900-01-08 09:20:00	2014-03-05 09:20:00	0	0	0	0	0	0	0	0
Stn 14M_052314	564	1900-01-08 09:40:00	2014-03-05 09:40:00	0	0	0	0	0	0	0	0
Stn 14M_052314	565	1900-01-08 10:00:00	2014-03-05 10:00:00	0	0	0	0	0	0	0	0
Stn 14M_052314	566	1900-01-08 10:20:00	2014-03-05 10:20:00	0	0	0	0	0	0	0	0
Stn 14M_052314	567	1900-01-08 10:40:00	2014-03-05 10:40:00	0	0	0	0	0	0	0	0
Stn 14M_052314	568	1900-01-08 11:00:00	2014-03-05 11:00:00	0	0	0	0	0	0	0	0
Stn 14M_052314	569	1900-01-08 11:20:00	2014-03-05 11:20:00	0	0	0	0	0	0	0	0
Stn 14M_052314	570	1900-01-08 11:40:00	2014-03-05 11:40:00	0	0	0	0	0	0	0	0
Stn 14M_052314	571	1900-01-08 12:00:00	2014-03-05 12:00:00	0	0	0	0	0	0	0	0
Stn 14M_052314	572	1900-01-08 12:20:00	2014-03-05 12:20:00	0	0	0	0	0	0	0	0
Stn 14M_052314	573	1900-01-08 12:40:00	2014-03-05 12:40:00	0	0	0	0	0	0	0	0
Stn 14M_052314	574	1900-01-08 13:00:00	2014-03-05 13:00:00	0	0	0	0	0	0	0	0
Stn 14M_052314	575	1900-01-08 13:20:00	2014-03-05 13:20:00	0	0	0	0	0	0	0	0
Stn 14M_052314	576	1900-01-08 13:40:00	2014-03-05 13:40:00	0	0	0	0	0	0	0	0
Stn 14M_052314	577	1900-01-08 14:00:00	2014-03-05 14:00:00	0	0	0	0	0	0	0	0
Stn 14M_052314	578	1900-01-08 14:20:00	2014-03-05 14:20:00	0	0	0	0	0	0	0	0
Stn 14M_052314	579	1900-01-08 14:40:00	2014-03-05 14:40:00	0	0	0	0	0	0	0	0
Stn 14M_052314	580	1900-01-08 15:00:00	2014-03-05 15:00:00	0	0	0	0	0	0	0	0
Stn 14M_052314	581	1900-01-08 15:20:00	2014-03-05 15:20:00	0	0	0	0	0	0	0	0
Stn 14M_052314	582	1900-01-08 15:40:00	2014-03-05 15:40:00	0	0	0	0	0	0	0	0
Stn 14M_052314	583	1900-01-08 16:00:00	2014-03-05 16:00:00	0	0	0	0	0	0	0	0
Stn 14M_052314	584	1900-01-08 16:20:00	2014-03-05 16:20:00	0	0	0	0	0	0	0	0
Stn 14M_052314	585	1900-01-08 16:40:00	2014-03-05 16:40:00	0	0	0	0	0	0	0	0
Stn 14M_052314	586	1900-01-08 17:00:00	2014-03-05 17:00:00	0	0	0	0	0	0	0	0
Stn 14M_052314	587	1900-01-08 17:20:00	2014-03-05 17:20:00	0	0	0	0	0	0	0	0
Stn 14M_052314	588	1900-01-08 17:40:00	2014-03-05 17:40:00	0	0	0	0	0	0	0	0
Stn 14M_052314	589	1900-01-08 18:00:00	2014-03-05 18:00:00	0	0	0	0	0	0	0	0
Stn 14M_052314	590	1900-01-08 18:20:00	2014-03-05 18:20:00	0	0	0	0	0	0	0	0
Stn 14M_052314	591	1900-01-08 18:40:00	2014-03-05 18:40:00	0	0	0	0	0	0	0	0
Stn 14M_052314	592	1900-01-08 19:00:00	2014-03-05 19:00:00	0	0	0	0	0	0	0	0
Stn 14M_052314	593	1900-01-08 19:20:00	2014-03-05 19:20:00	0	0	0	0	0	0	0	0
Stn 14M_052314	594	1900-01-08 19:40:00	2014-03-05 19:40:00	0	0	0	0	0	0	0	0
Stn 14M_052314	595	1900-01-08 20:00:00	2014-03-05 20:00:00	0	0	0	0	0	0	0	0
Stn 14M_052314	596	1900-01-08 20:20:00	2014-03-05 20:20:00	0	0	0	0	0	0	0	0
Stn 14M_052314	597	1900-01-08 20:40:00	2014-03-05 20:40:00	0	0	0	0	0	0	0	0
Stn 14M_052314	598	1900-01-08 21:00:00	2014-03-05 21:00:00	0	0	0	0	0	0	0	0
Stn 14M_052314	599	1900-01-08 21:20:00	2014-03-05 21:20:00	0	0	0	0	0	0	0	0
Stn 14M_052314	600	1900-01-08 21:40:00	2014-03-05 21:40:00	0	0	0	0	0	0	0	0
Stn 14M_052314	601	1900-01-08 22:00:00	2014-03-05 22:00:00	0	0	0	0	0	0	0	0
Stn 14M_052314	602	1900-01-08 22:20:00	2014-03-05 22:20:00	0	0	0	0	0	0	0	0
Stn 14M_052314	603	1900-01-08 22:40:00	2014-03-05 22:40:00	0	0	0	0	0	0	0	0
Stn 14M_052314	604	1900-01-08 23:00:00	2014-03-05 23:00:00	0	0	0	0	0	0	0	0
Stn 14M_052314	605	1900-01-08 23:20:00	2014-03-05 23:20:00	0	0	0	0	0	0	0	0
Stn 14M_052314	606	1900-01-08 23:40:00	2014-03-05 23:40:00	0	0	0	0	0	0	0	0
Stn 14M_052314	607	1900-01-09	2014-03-06	0	0	0	0	0	0	0	0
Stn 14M_052314	608	1900-01-09 00:20:00	2014-03-06 00:20:00	0	0	0	0	0	0	0	0
Stn 14M_052314	609	1900-01-09 00:40:00	2014-03-06 00:40:00	0	0	0	0	0	0	0	0
Stn 14M_052314	610	1900-01-09 01:00:00	2014-03-06 01:00:00	0	0	0	0	0	0	0	0
Stn 14M_052314	611	1900-01-09 01:20:00	2014-03-06 01:20:00	0	0	0	0	0	0	0	0
Stn 14M_052314	612	1900-01-09 01:40:00	2014-03-06 01:40:00	0	0	0	0	0	0	0	0
Stn 14M_052314	613	1900-01-09 02:00:00	2014-03-06 02:00:00	0	0	0	0	0	0	0	0
Stn 14M_052314	614	1900-01-09 02:20:00	2014-03-06 02:20:00	0	0	0	0	0	0	0	0
Stn 14M_052314	615	1900-01-09 02:40:00	2014-03-06 02:40:00	0	0	0	0	0	0	0	0
Stn 14M_052314	616	1900-01-09 03:00:00	2014-03-06 03:00:00	0	0	0	0	0	0	0	0
Stn 14M_052314	617	1900-01-09 03:20:00	2014-03-06 03:20:00	0	0	0	0	0	0	0	0
Stn 14M_052314	618	1900-01-09 03:40:00	2014-03-06 03:40:00	0	0	0	0	0	0	0	0
Stn 14M_052314	619	1900-01-09 04:00:00	2014-03-06 04:00:00	0	0	0	0	0	0	0	0
Stn 14M_052314	620	1900-01-09 04:20:00	2014-03-06 04:20:00	0	0	0	0	0	0	0	0
Stn 14M_052314	621	1900-01-09 04:40:00	2014-03-06 04:40:00	0	0	0	0	0	0	0	0
Stn 14M_052314	622	1900-01-09 05:00:00	2014-03-06 05:00:00	0	0	0	0	0	0	0	0
Stn 14M_052314	623	1900-01-09 05:20:00	2014-03-06 05:20:00	0	0	0	0	0	0	0	0
Stn 14M_052314	624	1900-01-09 05:40:00	2014-03-06 05:40:00	0	0	0	0	0	0	0	0
Stn 14M_052314	625	1900-01-09 06:00:00	2014-03-06 06:00:00	0	0	0	0	0	0	0	0
Stn 14M_052314	626	1900-01-09 06:20:00	2014-03-06 06:20:00	0	0	0	0	0	0	0	0
Stn 14M_052314	627	1900-01-09 06:40:00	2014-03-06 06:40:00	0	0	0	0	0	0	0	0
Stn 14M_052314	628	1900-01-09 07:00:00	2014-03-06 07:00:00	0	0	0	0	0	0	0	0
Stn 14M_052314	629	1900-01-09 07:20:00	2014-03-06 07:20:00	0	0	0	0	0	0	0	0
Stn 14M_052314	630	1900-01-09 07:40:00	2014-03-06 07:40:00	0	0	0	0	0	0	0	0
Stn 14M_052314	631	1900-01-09 08:00:00	2014-03-06 08:00:00	0	0	0	0	0	0	0	0
Stn 14M_052314	632	1900-01-09 08:20:00	2014-03-06 08:20:00	0	0	0	0	0	0	0	0
Stn 14M_052314	633	1900-01-09 08:40:00	2014-03-06 08:40:00	0	0	0	0	0	0	0	0
Stn 14M_052314	634	1900-01-09 09:00:00	2014-03-06 09:00:00	0	0	0	0	0	0	0	0
Stn 14M_052314	635	1900-01-09 09:20:00	2014-03-06 09:20:00	0	0	0	0	0	0	0	0
Stn 14M_052314	636	1900-01-09 09:40:00	2014-03-06 09:40:00	0	0	0	0	0	0	0	0
Stn 14M_052314	637	1900-01-09 10:00:00	2014-03-06 10:00:00	0	0	0	0	0	0	0	0
Stn 14M_052314	638	1900-01-09 10:20:00	2014-03-06 10:20:00	0	0	0	0	0	0	0	0
Stn 14M_052314	639	1900-01-09 10:40:00	2014-03-06 10:40:00	0	0	0	0	0	0	0	0
Stn 14M_052314	640	1900-01-09 11:00:00	2014-03-06 11:00:00	0	0	0	0	0	0	0	0
Stn 14M_052314	641	1900-01-09 11:20:00	2014-03-06 11:20:00	0	0	0	0	0	0	0	0
Stn 14M_052314	642	1900-01-09 11:40:00	2014-03-06 11:40:00	0	0	0	0	0	0	0	0
Stn 14M_052314	643	1900-01-09 12:00:00	2014-03-06 12:00:00	0	0	0	0	0	0	0	0
Stn 14M_052314	644	1900-01-09 12:20:00	2014-03-06 12:20:00	0	0	0	0	0	0	0	0
Stn 14M_052314	645	1900-01-09 12:40:00	2014-03-06 12:40:00	0	0	0	0	0	0	0	0
Stn 14M_052314	646	1900-01-09 13:00:00	2014-03-06 13:00:00	0	0	0	0	0	0	0	0
Stn 14M_052314	647	1900-01-09 13:20:00	2014-03-06 13:20:00	0	0	0	0	0	0	0	0
Stn 14M_052314	648	1900-01-09 13:40:00	2014-03-06 13:40:00	0	0	0	0	0	0	0	0
Stn 14M_052314	649	1900-01-09 14:00:00	2014-03-06 14:00:00	0	0	0	0	0	0	0	0
Stn 14M_052314	650	1900-01-09 14:20:00	2014-03-06 14:20:00	0	0	0	0	0	0	0	0
Stn 14M_052314	651	1900-01-09 14:40:00	2014-03-06 14:40:00	0	0	0	0	0	0	0	0
Stn 14M_052314	652	1900-01-09 15:00:00	2014-03-06 15:00:00	0	0	0	0	0	0	0	0
Stn 14M_052314	653	1900-01-09 15:20:00	2014-03-06 15:20:00	0	0	0	0	0	0	0	0
Stn 14M_052314	654	1900-01-09 15:40:00	2014-03-06 15:40:00	0	0	0	0	0	0	0	0
Stn 14M_052314	655	1900-01-09 16:00:00	2014-03-06 16:00:00	0	0	0	0	0	0	0	0
Stn 14M_052314	656	1900-01-09 16:20:00	2014-03-06 16:20:00	0	0	0	0	0	0	0	0
Stn 14M_052314	657	1900-01-09 16:40:00	2014-03-06 16:40:00	0	0	0	0	0	0	0	0
Stn 14M_052314	658	1900-01-09 17:00:00	2014-03-06 17:00:00	0	0	0	0	0	0	0	0
Stn 14M_052314	659	1900-01-09 17:20:00	2014-03-06 17:20:00	0	0	0	0	0	0	0	0
Stn 14M_052314	660	1900-01-09 17:40:00	2014-03-06 17:40:00	0	0	0	0	0	0	0	0
Stn 14M_052314	661	1900-01-09 18:00:00	2014-03-06 18:00:00	0	0	0	0	0	0	0	0
Stn 14M_052314	662	1900-01-09 18:20:00	2014-03-06 18:20:00	0	0	0	0	0	0	0	0
Stn 14M_052314	663	1900-01-09 18:40:00	2014-03-06 18:40:00	0	0	0	0	0	0	0	0
Stn 14M_052314	664	1900-01-09 19:00:00	2014-03-06 19:00:00	0	0	0	0	0	0	0	0
Stn 14M_052314	665	1900-01-09 19:20:00	2014-03-06 19:20:00	0	0	0	0	0	0	0	0
Stn 14M_052314	666	1900-01-09 19:40:00	2014-03-06 19:40:00	0	0	0	0	0	0	0	0
Stn 14M_052314	667	1900-01-09 20:00:00	2014-03-06 20:00:00	0	0	0	0	0	0	0	0
Stn 14M_052314	668	1900-01-09 20:20:00	2014-03-06 20:20:00	0	0	0	0	0	0	0	0
Stn 14M_052314	669	1900-01-09 20:40:00	2014-03-06 20:40:00	0	0	0	0	0	0	0	0
Stn 14M_052314	670	1900-01-09 21:00:00	2014-03-06 21:00:00	0	0	0	0	0	0	0	0
Stn 14M_052314	671	1900-01-09 21:20:00	2014-03-06 21:20:00	0	0	0	0	0	0	0	0
Stn 14M_052314	672	1900-01-09 21:40:00	2014-03-06 21:40:00	0	0	0	0	0	0	0	0
Stn 14M_052314	673	1900-01-09 22:00:00	2014-03-06 22:00:00	0	0	0	0	0	0	0	0
Stn 14M_052314	674	1900-01-09 22:20:00	2014-03-06 22:20:00	0	0	0	0	0	0	0	0
Stn 14M_052314	675	1900-01-09 22:40:00	2014-03-06 22:40:00	0	0	0	0	0	0	0	0
Stn 14M_052314	676	1900-01-09 23:00:00	2014-03-06 23:00:00	0	0	0	0	0	0	0	0
Stn 14M_052314	677	1900-01-09 23:20:00	2014-03-06 23:20:00	0	0	0	0	0	0	0	0
Stn 14M_052314	678	1900-01-09 23:40:00	2014-03-06 23:40:00	0	0	0	0	0	0	0	0
Stn 14M_052314	679	1900-01-10	2014-03-07	0	0	0	0	0	0	0	0
Stn 14M_052314	680	1900-01-10 00:20:00	2014-03-07 00:20:00	0	0	0	0	0	0	0	0
Stn 14M_052314	681	1900-01-10 00:40:00	2014-03-07 00:40:00	0	0	0	0	0	0	0	0
Stn 14M_052314	682	1900-01-10 01:00:00	2014-03-07 01:00:00	0	0	0	0	0	0	0	0
Stn 14M_052314	683	1900-01-10 01:20:00	2014-03-07 01:20:00	0	0	0	0	0	0	0	0
Stn 14M_052314	684	1900-01-10 01:40:00	2014-03-07 01:40:00	0	0	0	0	0	0	0	0
Stn 14M_052314	685	1900-01-10 02:00:00	2014-03-07 02:00:00	0	0	0	0	0	0	0	0
Stn 14M_052314	686	1900-01-10 02:20:00	2014-03-07 02:20:00	0	0	0	0	0	0	0	0
Stn 14M_052314	687	1900-01-10 02:40:00	2014-03-07 02:40:00	0	0	0	0	0	0	0	0
Stn 14M_052314	688	1900-01-10 03:00:00	2014-03-07 03:00:00	0	0	0	0	0	0	0	0
Stn 14M_052314	689	1900-01-10 03:20:00	2014-03-07 03:20:00	0	0	0	0	0	0	0	0
Stn 14M_052314	690	1900-01-10 03:40:00	2014-03-07 03:40:00	0	0	0	0	0	0	0	0
Stn 14M_052314	691	1900-01-10 04:00:00	2014-03-07 04:00:00	0	0	0	0	0	0	0	0
Stn 14M_052314	692	1900-01-10 04:20:00	2014-03-07 04:20:00	0	0	0	0	0	0	0	0
Stn 14M_052314	693	1900-01-10 04:40:00	2014-03-07 04:40:00	0	0	0	0	0	0	0	0
Stn 14M_052314	694	1900-01-10 05:00:00	2014-03-07 05:00:00	0	0	0	0	0	0	0	0
Stn 14M_052314	695	1900-01-10 05:20:00	2014-03-07 05:20:00	0	0	0	0	0	0	0	0
Stn 14M_052314	696	1900-01-10 05:40:00	2014-03-07 05:40:00	0	0	0	0	0	0	0	0
Stn 14M_052314	697	1900-01-10 06:00:00	2014-03-07 06:00:00	0	0	0	0	0	0	0	0
Stn 14M_052314	698	1900-01-10 06:20:00	2014-03-07 06:20:00	0	0	0	0	0	0	0	0
Stn 14M_052314	699	1900-01-10 06:40:00	2014-03-07 06:40:00	0	0	0	0	0	0	0	0
Stn 14M_052314	700	1900-01-10 07:00:00	2014-03-07 07:00:00	0	0	0	0	0	0	0	0
Stn 14M_052314	701	1900-01-10 07:20:00	2014-03-07 07:20:00	0	0	0	0	0	0	0	0
Stn 14M_052314	702	1900-01-10 07:40:00	2014-03-07 07:40:00	0	0	0	0	0	0	0	0
Stn 14M_052314	703	1900-01-10 08:00:00	2014-03-07 08:00:00	0	0	0	0	0	0	0	0
Stn 14M_052314	704	1900-01-10 08:20:00	2014-03-07 08:20:00	0	0	0	0	0	0	0	0
Stn 14M_052314	705	1900-01-10 08:40:00	2014-03-07 08:40:00	0	0	0	0	0	0	0	0
Stn 14M_052314	706	1900-01-10 09:00:00	2014-03-07 09:00:00	0	0	0	0	0	0	0	0
Stn 14M_052314	707	1900-01-10 09:20:00	2014-03-07 09:20:00	0	0	0	0	0	0	0	0
Stn 14M_052314	708	1900-01-10 09:40:00	2014-03-07 09:40:00	0	0	0	0	0	0	0	0
Stn 14M_052314	709	1900-01-10 10:00:00	2014-03-07 10:00:00	0	0	0	0	0	0	0	0
Stn 14M_052314	710	1900-01-10 10:20:00	2014-03-07 10:20:00	0	0	0	0	0	0	0	0
Stn 14M_052314	711	1900-01-10 10:40:00	2014-03-07 10:40:00	0	0	0	0	0	0	0	0
Stn 14M_052314	712	1900-01-10 11:00:00	2014-03-07 11:00:00	0	0	0	0	0	0	0	0
Stn 14M_052314	713	1900-01-10 11:20:00	2014-03-07 11:20:00	0	0	0	0	0	0	0	0
Stn 14M_052314	714	1900-01-10 11:40:00	2014-03-07 11:40:00	0	0	0	0	0	0	0	0
Stn 14M_052314	715	1900-01-10 12:00:00	2014-03-07 12:00:00	0	0	0	0	0	0	0	0
Stn 14M_052314	716	1900-01-10 12:20:00	2014-03-07 12:20:00	0	0	0	0	0	0	0	0
Stn 14M_052314	717	1900-01-10 12:40:00	2014-03-07 12:40:00	0	0	0	0	0	0	0	0
Stn 14M_052314	718	1900-01-10 13:00:00	2014-03-07 13:00:00	0	0	0	0	0	0	0	0
Stn 14M_052314	719	1900-01-10 13:20:00	2014-03-07 13:20:00	0	0	0	0	0	0	0	0
Stn 14M_052314	720	1900-01-10 13:40:00	2014-03-07 13:40:00	0	0	0	0	0	0	0	0
Stn 14M_052314	721	1900-01-10 14:00:00	2014-03-07 14:00:00	0	0	0	0	0	0	0	0
Stn 14M_052314	722	1900-01-10 14:20:00	2014-03-07 14:20:00	0	0	0	0	0	0	0	0
Stn 14M_052314	723	1900-01-10 14:40:00	2014-03-07 14:40:00	0	0	0	0	0	0	0	0
Stn 14M_052314	724	1900-01-10 15:00:00	2014-03-07 15:00:00	0	0	0	0	0	0	0	0
Stn 14M_052314	725	1900-01-10 15:20:00	2014-03-07 15:20:00	0	0	0	0	0	0	0	0
Stn 14M_052314	726	1900-01-10 15:40:00	2014-03-07 15:40:00	0	0	0	0	0	0	0	0
Stn 14M_052314	727	1900-01-10 16:00:00	2014-03-07 16:00:00	0	0	0	0	0	0	0	0
Stn 14M_052314	728	1900-01-10 16:20:00	2014-03-07 16:20:00	0	0	0	0	0	0	0	0
Stn 14M_052314	729	1900-01-10 16:40:00	2014-03-07 16:40:00	0	0	0	0	0	0	0	0
Stn 14M_052314	730	1900-01-10 17:00:00	2014-03-07 17:00:00	0	0	0	0	0	0	0	0
Stn 14M_052314	731	1900-01-10 17:20:00	2014-03-07 17:20:00	0	0	0	0	0	0	0	0
Stn 14M_052314	732	1900-01-10 17:40:00	2014-03-07 17:40:00	0	0	0	0	0	0	0	0
Stn 14M_052314	733	1900-01-10 18:00:00	2014-03-07 18:00:00	0	0	0	0	0	0	0	0
Stn 14M_052314	734	1900-01-10 18:20:00	2014-03-07 18:20:00	0	0	0	0	0	0	0	0
Stn 14M_052314	735	1900-01-10 18:40:00	2014-03-07 18:40:00	0	0	0	0	0	0	0	0
Stn 14M_052314	736	1900-01-10 19:00:00	2014-03-07 19:00:00	0	0	0	0	0	0	0	0
Stn 14M_052314	737	1900-01-10 19:20:00	2014-03-07 19:20:00	0	0	0	0	0	0	0	0
Stn 14M_052314	738	1900-01-10 19:40:00	2014-03-07 19:40:00	0	0	0	0	0	0	0	0
Stn 14M_052314	739	1900-01-10 20:00:00	2014-03-07 20:00:00	0	0	0	0	0	0	0	0
Stn 14M_052314	740	1900-01-10 20:20:00	2014-03-07 20:20:00	0	0	0	0	0	0	0	0
Stn 14M_052314	741	1900-01-10 20:40:00	2014-03-07 20:40:00	0	0	0	0	0	0	0	0
Stn 14M_052314	742	1900-01-10 21:00:00	2014-03-07 21:00:00	0	0	0	0	0	0	0	0
Stn 14M_052314	743	1900-01-10 21:20:00	2014-03-07 21:20:00	0	0	0	0	0	0	0	0
Stn 14M_052314	744	1900-01-10 21:40:00	2014-03-07 21:40:00	0	0	0	0	0	0	0	0
Stn 14M_052314	745	1900-01-10 22:00:00	2014-03-07 22:00:00	0	0	0	0	0	0	0	0
Stn 14M_052314	746	1900-01-10 22:20:00	2014-03-07 22:20:00	0	0	0	0	0	0	0	0
Stn 14M_052314	747	1900-01-10 22:40:00	2014-03-07 22:40:00	0	0	0	0	0	0	0	0
Stn 14M_052314	748	1900-01-10 23:00:00	2014-03-07 23:00:00	0	0	0	0	0	0	0	0
Stn 14M_052314	749	1900-01-10 23:20:00	2014-03-07 23:20:00	0	0	0	0	0	0	0	0
Stn 14M_052314	750	1900-01-10 23:40:00	2014-03-07 23:40:00	0	0	0	0	0	0	0	0
Stn 14M_052314	751	1900-01-11	2014-03-08	0	0	0	0	0	0	0	0
Stn 14M_052314	752	1900-01-11 00:20:00	2014-03-08 00:20:00	0	0	0	0	0	0	0	0
Stn 14M_052314	753	1900-01-11 00:40:00	2014-03-08 00:40:00	0	0	0	0	0	0	0	0
Stn 14M_052314	754	1900-01-11 01:00:00	2014-03-08 01:00:00	0	0	0	0	0	0	0	0
Stn 14M_052314	755	1900-01-11 01:20:00	2014-03-08 01:20:00	0	0	0	0	0	0	0	0
Stn 14M_052314	756	1900-01-11 01:40:00	2014-03-08 01:40:00	0	0	0	0	0	0	0	0
Stn 14M_052314	757	1900-01-11 02:00:00	2014-03-08 02:00:00	0	0	0	0	0	0	0	0
Stn 14M_052314	758	1900-01-11 02:20:00	2014-03-08 02:20:00	0	0	0	0	0	0	0	0
Stn 14M_052314	759	1900-01-11 02:40:00	2014-03-08 02:40:00	0	0	0	0	0	0	0	0
Stn 14M_052314	760	1900-01-11 03:00:00	2014-03-08 03:00:00	0	0	0	0	0	0	0	0
Stn 14M_052314	761	1900-01-11 03:20:00	2014-03-08 03:20:00	0	0	0	0	0	0	0	0
Stn 14M_052314	762	1900-01-11 03:40:00	2014-03-08 03:40:00	0	0	0	0	0	0	0	0
Stn 14M_052314	763	1900-01-11 04:00:00	2014-03-08 04:00:00	0	0	0	0	0	0	0	0
Stn 14M_052314	764	1900-01-11 04:20:00	2014-03-08 04:20:00	0	0	0	0	0	0	0	0
Stn 14M_052314	765	1900-01-11 04:40:00	2014-03-08 04:40:00	0	0	0	0	0	0	0	0
Stn 14M_052314	766	1900-01-11 05:00:00	2014-03-08 05:00:00	0	0	0	0	0	0	0	0
Stn 14M_052314	767	1900-01-11 05:20:00	2014-03-08 05:20:00	0	0	0	0	0	0	0	0
Stn 14M_052314	768	1900-01-11 05:40:00	2014-03-08 05:40:00	0	0	0	0	0	0	0	0
Stn 14M_052314	769	1900-01-11 06:00:00	2014-03-08 06:00:00	0	0	0	0	0	0	0	0
Stn 14M_052314	770	1900-01-11 06:20:00	2014-03-08 06:20:00	0	0	0	0	0	0	0	0
Stn 14M_052314	771	1900-01-11 06:40:00	2014-03-08 06:40:00	0	0	0	0	0	0	0	0
Stn 14M_052314	772	1900-01-11 07:00:00	2014-03-08 07:00:00	0	0	0	0	0	0	0	0
Stn 14M_052314	773	1900-01-11 07:20:00	2014-03-08 07:20:00	0	0	0	0	0	0	0	0
Stn 14M_052314	774	1900-01-11 07:40:00	2014-03-08 07:40:00	0	0	0	0	0	0	0	0
Stn 14M_052314	775	1900-01-11 08:00:00	2014-03-08 08:00:00	0	0	0	0	0	0	0	0
Stn 14M_052314	776	1900-01-11 08:20:00	2014-03-08 08:20:00	0	0	0	0	0	0	0	0
Stn 14M_052314	777	1900-01-11 08:40:00	2014-03-08 08:40:00	0	0	0	0	0	0	0	0
Stn 14M_052314	778	1900-01-11 09:00:00	2014-03-08 09:00:00	0	0	0	0	0	0	0	0
Stn 14M_052314	779	1900-01-11 09:20:00	2014-03-08 09:20:00	0	0	0	0	0	0	0	0
Stn 14M_052314	780	1900-01-11 09:40:00	2014-03-08 09:40:00	0	0	0	0	0	0	0	0
Stn 14M_052314	781	1900-01-11 10:00:00	2014-03-08 10:00:00	0	0	0	0	0	0	0	0
Stn 14M_052314	782	1900-01-11 10:20:00	2014-03-08 10:20:00	0	0	0	0	0	0	0	0
Stn 14M_052314	783	1900-01-11 10:40:00	2014-03-08 10:40:00	0	0	0	0	0	0	0	0
Stn 14M_052314	784	1900-01-11 11:00:00	2014-03-08 11:00:00	0	0	0	0	0	0	0	0
Stn 14M_052314	785	1900-01-11 11:20:00	2014-03-08 11:20:00	0	0	0	0	0	0	0	0
Stn 14M_052314	786	1900-01-11 11:40:00	2014-03-08 11:40:00	0	0	0	0	0	0	0	0
Stn 14M_052314	787	1900-01-11 12:00:00	2014-03-08 12:00:00	0	0	0	0	0	0	0	0
Stn 14M_052314	788	1900-01-11 12:20:00	2014-03-08 12:20:00	0	0	0	0	0	0	0	0
Stn 14M_052314	789	1900-01-11 12:40:00	2014-03-08 12:40:00	0	0	0	0	0	0	0	0
Stn 14M_052314	790	1900-01-11 13:00:00	2014-03-08 13:00:00	0	0	0	0	0	0	0	0
Stn 14M_052314	791	1900-01-11 13:20:00	2014-03-08 13:20:00	0	0	0	0	0	0	0	0
Stn 14M_052314	792	1900-01-11 13:40:00	2014-03-08 13:40:00	0	0	0	0	0	0	0	0
Stn 14M_052314	793	1900-01-11 14:00:00	2014-03-08 14:00:00	0	0	0	0	0	0	0	0
Stn 14M_052314	794	1900-01-11 14:20:00	2014-03-08 14:20:00	0	0	0	0	0	0	0	0
Stn 14M_052314	795	1900-01-11 14:40:00	2014-03-08 14:40:00	0	0	0	0	0	0	0	0
Stn 14M_052314	796	1900-01-11 15:00:00	2014-03-08 15:00:00	0	0	0	0	0	0	0	0
Stn 14M_052314	797	1900-01-11 15:20:00	2014-03-08 15:20:00	0	0	0	0	0	0	0	0
Stn 14M_052314	798	1900-01-11 15:40:00	2014-03-08 15:40:00	0	0	0	0	0	0	0	0
Stn 14M_052314	799	1900-01-11 16:00:00	2014-03-08 16:00:00	0	0	0	0	0	0	0	0
Stn 14M_052314	800	1900-01-11 16:20:00	2014-03-08 16:20:00	0	0	0	0	0	0	0	0
Stn 14M_052314	801	1900-01-11 16:40:00	2014-03-08 16:40:00	0	0	0	0	0	0	0	0
Stn 14M_052314	802	1900-01-11 17:00:00	2014-03-08 17:00:00	0	0	0	0	0	0	0	0
Stn 14M_052314	803	1900-01-11 17:20:00	2014-03-08 17:20:00	0	0	0	0	0	0	0	0
Stn 14M_052314	804	1900-01-11 17:40:00	2014-03-08 17:40:00	0	0	0	0	0	0	0	0
Stn 14M_052314	805	1900-01-11 18:00:00	2014-03-08 18:00:00	0	0	0	0	0	0	0	0
Stn 14M_052314	806	1900-01-11 18:20:00	2014-03-08 18:20:00	0	0	0	0	0	0	0	0
Stn 14M_052314	807	1900-01-11 18:40:00	2014-03-08 18:40:00	0	0	0	0	0	0	0	0
Stn 14M_052314	808	1900-01-11 19:00:00	2014-03-08 19:00:00	0	0	0	0	0	0	0	0
Stn 14M_052314	809	1900-01-11 19:20:00	2014-03-08 19:20:00	0	0	0	0	0	0	0	0
Stn 14M_052314	810	1900-01-11 19:40:00	2014-03-08 19:40:00	0	0	0	0	0	0	0	0
Stn 14M_052314	811	1900-01-11 20:00:00	2014-03-08 20:00:00	0	0	0	0	0	0	0	0
Stn 14M_052314	812	1900-01-11 20:20:00	2014-03-08 20:20:00	0	0	0	0	0	0	0	0
Stn 14M_052314	813	1900-01-11 20:40:00	2014-03-08 20:40:00	0	0	0	0	0	0	0	0
Stn 14M_052314	814	1900-01-11 21:00:00	2014-03-08 21:00:00	0	0	0	0	0	0	0	0
Stn 14M_052314	815	1900-01-11 21:20:00	2014-03-08 21:20:00	0	0	0	0	0	0	0	0
Stn 14M_052314	816	1900-01-11 21:40:00	2014-03-08 21:40:00	0	0	0	0	0	0	0	0
Stn 14M_052314	817	1900-01-11 22:00:00	2014-03-08 22:00:00	0	0	0	0	0	0	0	0
Stn 14M_052314	818	1900-01-11 22:20:00	2014-03-08 22:20:00	0	0	0	0	0	0	0	0
Stn 14M_052314	819	1900-01-11 22:40:00	2014-03-08 22:40:00	0	0	0	0	0	0	0	0
Stn 14M_052314	820	1900-01-11 23:00:00	2014-03-08 23:00:00	0	0	0	0	0	0	0	0
Stn 14M_052314	821	1900-01-11 23:20:00	2014-03-08 23:20:00	0	0	0	0	0	0	0	0
Stn 14M_052314	822	1900-01-11 23:40:00	2014-03-08 23:40:00	0	0	0	0	0	0	0	0
Stn 14M_052314	823	1900-01-12	2014-03-09	0	0	0	0	0	0	0	0
Stn 14M_052314	824	1900-01-12 00:20:00	2014-03-09 00:20:00	0	0	0	0	0	0	0	0
Stn 14M_052314	825	1900-01-12 00:40:00	2014-03-09 00:40:00	0	0	0	0	0	0	0	0
Stn 14M_052314	826	1900-01-12 01:00:00	2014-03-09 01:00:00	0	0	0	0	0	0	0	0
Stn 14M_052314	827	1900-01-12 01:20:00	2014-03-09 01:20:00	0	0	0	0	0	0	0	0
Stn 14M_052314	828	1900-01-12 01:40:00	2014-03-09 01:40:00	0	0	0	0	0	0	0	0
Stn 14M_052314	829	1900-01-12 02:00:00	2014-03-09 02:00:00	0	0	0	0	0	0	0	0
Stn 14M_052314	830	1900-01-12 02:20:00	2014-03-09 02:20:00	0	0	0	0	0	0	0	0
Stn 14M_052314	831	1900-01-12 02:40:00	2014-03-09 02:40:00	0	0	0	0	0	0	0	0
Stn 14M_052314	832	1900-01-12 03:00:00	2014-03-09 03:00:00	0	0	0	0	0	0	0	0
Stn 14M_052314	833	1900-01-12 03:20:00	2014-03-09 03:20:00	0	0	0	0	0	0	0	0
Stn 14M_052314	834	1900-01-12 03:40:00	2014-03-09 03:40:00	0	0	0	0	0	0	0	0
Stn 14M_052314	835	1900-01-12 04:00:00	2014-03-09 04:00:00	0	0	0	0	0	0	0	0
Stn 14M_052314	836	1900-01-12 04:20:00	2014-03-09 04:20:00	0	0	0	0	0	0	0	0
Stn 14M_052314	837	1900-01-12 04:40:00	2014-03-09 04:40:00	0	0	0	0	0	0	0	0
Stn 14M_052314	838	1900-01-12 05:00:00	2014-03-09 05:00:00	0	0	0	0	0	0	0	0
Stn 14M_052314	839	1900-01-12 05:20:00	2014-03-09 05:20:00	0	0	0	0	0	0	0	0
Stn 14M_052314	840	1900-01-12 05:40:00	2014-03-09 05:40:00	0	0	0	0	0	0	0	0
Stn 14M_052314	841	1900-01-12 06:00:00	2014-03-09 06:00:00	0	0	0	0	0	0	0	0
Stn 14M_052314	842	1900-01-12 06:20:00	2014-03-09 06:20:00	0	0	0	0	0	0	0	0
Stn 14M_052314	843	1900-01-12 06:40:00	2014-03-09 06:40:00	0	0	0	0	0	0	0	0
Stn 14M_052314	844	1900-01-12 07:00:00	2014-03-09 07:00:00	0	0	0	0	0	0	0	0
Stn 14M_052314	845	1900-01-12 07:20:00	2014-03-09 07:20:00	0	0	0	0	0	0	0	0
Stn 14M_052314	846	1900-01-12 07:40:00	2014-03-09 07:40:00	0	0	0	0	0	0	0	0
Stn 14M_052314	847	1900-01-12 08:00:00	2014-03-09 08:00:00	0	0	0	0	0	0	0	0
Stn 14M_052314	848	1900-01-12 08:20:00	2014-03-09 08:20:00	0	0	0	0	0	0	0	0
Stn 14M_052314	849	1900-01-12 08:40:00	2014-03-09 08:40:00	0	0	0	0	0	0	0	0
Stn 14M_052314	850	1900-01-12 09:00:00	2014-03-09 09:00:00	0	0	0	0	0	0	0	0
Stn 14M_052314	851	1900-01-12 09:20:00	2014-03-09 09:20:00	0	0	0	0	0	0	0	0
Stn 14M_052314	852	1900-01-12 09:40:00	2014-03-09 09:40:00	0	0	0	0	0	0	0	0
Stn 14M_052314	853	1900-01-12 10:00:00	2014-03-09 10:00:00	0	0	0	0	0	0	0	0
Stn 14M_052314	854	1900-01-12 10:20:00	2014-03-09 10:20:00	0	0	0	0	0	0	0	0
Stn 14M_052314	855	1900-01-12 10:40:00	2014-03-09 10:40:00	0	0	0	0	0	0	0	0
Stn 14M_052314	856	1900-01-12 11:00:00	2014-03-09 11:00:00	0	0	0	0	0	0	0	0
Stn 14M_052314	857	1900-01-12 11:20:00	2014-03-09 11:20:00	0	0	0	0	0	0	0	0
Stn 14M_052314	858	1900-01-12 11:40:00	2014-03-09 11:40:00	0	0	0	0	0	0	0	0
Stn 14M_052314	859	1900-01-12 12:00:00	2014-03-09 12:00:00	0	0	0	0	0	0	0	0
Stn 14M_052314	860	1900-01-12 12:20:00	2014-03-09 12:20:00	0	0	0	0	0	0	0	0
Stn 14M_052314	861	1900-01-12 12:40:00	2014-03-09 12:40:00	0	0	0	0	0	0	0	0
Stn 14M_052314	862	1900-01-12 13:00:00	2014-03-09 13:00:00	0	0	0	0	0	0	0	0
Stn 14M_052314	863	1900-01-12 13:20:00	2014-03-09 13:20:00	0	0	0	0	0	0	0	0
Stn 14M_052314	864	1900-01-12 13:40:00	2014-03-09 13:40:00	0	0	0	0	0	0	0	0
Stn 14M_052314	865	1900-01-12 14:00:00	2014-03-09 14:00:00	0	0	0	0	0	0	0	0
Stn 14M_052314	866	1900-01-12 14:20:00	2014-03-09 14:20:00	0	0	0	0	0	0	0	0
Stn 14M_052314	867	1900-01-12 14:40:00	2014-03-09 14:40:00	0	0	0	0	0	0	0	0
Stn 14M_052314	868	1900-01-12 15:00:00	2014-03-09 15:00:00	0	0	0	0	0	0	0	0
Stn 14M_052314	869	1900-01-12 15:20:00	2014-03-09 15:20:00	0	0	0	0	0	0	0	0
Stn 14M_052314	870	1900-01-12 15:40:00	2014-03-09 15:40:00	0	0	0	0	0	0	0	0
Stn 14M_052314	871	1900-01-12 16:00:00	2014-03-09 16:00:00	0	0	0	0	0	0	0	0
Stn 14M_052314	872	1900-01-12 16:20:00	2014-03-09 16:20:00	0	0	0	0	0	0	0	0
Stn 14M_052314	873	1900-01-12 16:40:00	2014-03-09 16:40:00	0	0	0	0	0	0	0	0
Stn 14M_052314	874	1900-01-12 17:00:00	2014-03-09 17:00:00	0	0	0	0	0	0	0	0
Stn 14M_052314	875	1900-01-12 17:20:00	2014-03-09 17:20:00	0	0	0	0	0	0	0	0
Stn 14M_052314	876	1900-01-12 17:40:00	2014-03-09 17:40:00	0	0	0	0	0	0	0	0
Stn 14M_052314	877	1900-01-12 18:00:00	2014-03-09 18:00:00	0	0	0	0	0	0	0	0
Stn 14M_052314	878	1900-01-12 18:20:00	2014-03-09 18:20:00	0	0	0	0	0	0	0	0
Stn 14M_052314	879	1900-01-12 18:40:00	2014-03-09 18:40:00	0	0	0	0	0	0	0	0
Stn 14M_052314	880	1900-01-12 19:00:00	2014-03-09 19:00:00	0	0	0	0	0	0	0	0
Stn 14M_052314	881	1900-01-12 19:20:00	2014-03-09 19:20:00	0	0	0	0	0	0	0	0
Stn 14M_052314	882	1900-01-12 19:40:00	2014-03-09 19:40:00	0	0	0	0	0	0	0	0
Stn 14M_052314	883	1900-01-12 20:00:00	2014-03-09 20:00:00	0	0	0	0	0	0	0	0
Stn 14M_052314	884	1900-01-12 20:20:00	2014-03-09 20:20:00	0	0	0	0	0	0	0	0
Stn 14M_052314	885	1900-01-12 20:40:00	2014-03-09 20:40:00	0	0	0	0	0	0	0	0
Stn 14M_052314	886	1900-01-12 21:00:00	2014-03-09 21:00:00	0	0	0	0	0	0	0	0
Stn 14M_052314	887	1900-01-12 21:20:00	2014-03-09 21:20:00	0	0	0	0	0	0	0	0
Stn 14M_052314	888	1900-01-12 21:40:00	2014-03-09 21:40:00	0	0	0	0	0	0	0	0
Stn 14M_052314	889	1900-01-12 22:00:00	2014-03-09 22:00:00	0	0	0	0	0	0	0	0
Stn 14M_052314	890	1900-01-12 22:20:00	2014-03-09 22:20:00	0	0	0	0	0	0	0	0
Stn 14M_052314	891	1900-01-12 22:40:00	2014-03-09 22:40:00	0	0	0	0	0	0	0	0
Stn 14M_052314	892	1900-01-12 23:00:00	2014-03-09 23:00:00	0	0	0	0	0	0	0	0
Stn 14M_052314	893	1900-01-12 23:20:00	2014-03-09 23:20:00	0	0	0	0	0	0	0	0
Stn 14M_052314	894	1900-01-12 23:40:00	2014-03-09 23:40:00	0	0	0	0	0	0	0	0
Stn 14M_052314	895	1900-01-13	2014-03-10	0	0	0	0	0	0	0	0
Stn 14M_052314	896	1900-01-13 00:20:00	2014-03-10 00:20:00	0	0	0	0	0	0	0	0
Stn 14M_052314	897	1900-01-13 00:40:00	2014-03-10 00:40:00	0	0	0	0	0	0	0	0
Stn 14M_052314	898	1900-01-13 01:00:00	2014-03-10 01:00:00	0	0	0	0	0	0	0	0
Stn 14M_052314	899	1900-01-13 01:20:00	2014-03-10 01:20:00	0	0	0	0	0	0	0	0
Stn 14M_052314	900	1900-01-13 01:40:00	2014-03-10 01:40:00	0	0	0	0	0	0	0	0
Stn 14M_052314	901	1900-01-13 02:00:00	2014-03-10 02:00:00	0	0	0	0	0	0	0	0
Stn 14M_052314	902	1900-01-13 02:20:00	2014-03-10 02:20:00	0	0	0	0	0	0	0	0
Stn 14M_052314	903	1900-01-13 02:40:00	2014-03-10 02:40:00	0	0	0	0	0	0	0	0
Stn 14M_052314	904	1900-01-13 03:00:00	2014-03-10 03:00:00	0	0	0	0	0	0	0	0
Stn 14M_052314	905	1900-01-13 03:20:00	2014-03-10 03:20:00	0	0	0	0	0	0	0	0
Stn 14M_052314	906	1900-01-13 03:40:00	2014-03-10 03:40:00	0	0	0	0	0	0	0	0
Stn 14M_052314	907	1900-01-13 04:00:00	2014-03-10 04:00:00	0	0	0	0	0	0	0	0
Stn 14M_052314	908	1900-01-13 04:20:00	2014-03-10 04:20:00	0	0	0	0	0	0	0	0
Stn 14M_052314	909	1900-01-13 04:40:00	2014-03-10 04:40:00	0	0	0	0	0	0	0	0
Stn 14M_052314	910	1900-01-13 05:00:00	2014-03-10 05:00:00	0	0	0	0	0	0	0	0
Stn 14M_052314	911	1900-01-13 05:20:00	2014-03-10 05:20:00	0	0	0	0	0	0	0	0
Stn 14M_052314	912	1900-01-13 05:40:00	2014-03-10 05:40:00	0	0	0	0	0	0	0	0
Stn 14M_052314	913	1900-01-13 06:00:00	2014-03-10 06:00:00	0	0	0	0	0	0	0	0
Stn 14M_052314	914	1900-01-13 06:20:00	2014-03-10 06:20:00	0	0	0	0	0	0	0	0
Stn 14M_052314	915	1900-01-13 06:40:00	2014-03-10 06:40:00	0	0	0	0	0	0	0	0
Stn 14M_052314	916	1900-01-13 07:00:00	2014-03-10 07:00:00	0	0	0	0	0	0	0	0
Stn 14M_052314	917	1900-01-13 07:20:00	2014-03-10 07:20:00	0	0	0	0	0	0	0	0
Stn 14M_052314	918	1900-01-13 07:40:00	2014-03-10 07:40:00	0	0	0	0	0	0	0	0
Stn 14M_052314	919	1900-01-13 08:00:00	2014-03-10 08:00:00	0	0	0	0	0	0	0	0
Stn 14M_052314	920	1900-01-13 08:20:00	2014-03-10 08:20:00	0	0	0	0	0	0	0	0
Stn 14M_052314	921	1900-01-13 08:40:00	2014-03-10 08:40:00	0	0	0	0	0	0	0	0
Stn 14M_052314	922	1900-01-13 09:00:00	2014-03-10 09:00:00	0	0	0	0	0	0	0	0
Stn 14M_052314	923	1900-01-13 09:20:00	2014-03-10 09:20:00	0	0	0	0	0	0	0	0
Stn 14M_052314	924	1900-01-13 09:40:00	2014-03-10 09:40:00	0	0	0	0	0	0	0	0
Stn 14M_052314	925	1900-01-13 10:00:00	2014-03-10 10:00:00	0	0	0	0	0	0	0	0
Stn 14M_052314	926	1900-01-13 10:20:00	2014-03-10 10:20:00	0	0	0	0	0	0	0	0
Stn 14M_052314	927	1900-01-13 10:40:00	2014-03-10 10:40:00	0	0	0	0	0	0	0	0
Stn 14M_052314	928	1900-01-13 11:00:00	2014-03-10 11:00:00	0	0	0	0	0	0	0	0
Stn 14M_052314	929	1900-01-13 11:20:00	2014-03-10 11:20:00	0	0	0	0	0	0	0	0
Stn 14M_052314	930	1900-01-13 11:40:00	2014-03-10 11:40:00	0	0	0	0	0	0	0	0
Stn 14M_052314	931	1900-01-13 12:00:00	2014-03-10 12:00:00	0	0	0	0	0	0	0	0
Stn 14M_052314	932	1900-01-13 12:20:00	2014-03-10 12:20:00	0	0	0	0	0	0	0	0
Stn 14M_052314	933	1900-01-13 12:40:00	2014-03-10 12:40:00	0	0	0	0	0	0	0	0
Stn 14M_052314	934	1900-01-13 13:00:00	2014-03-10 13:00:00	0	0	0	0	0	0	0	0
Stn 14M_052314	935	1900-01-13 13:20:00	2014-03-10 13:20:00	0	0	0	0	0	0	0	0
Stn 14M_052314	936	1900-01-13 13:40:00	2014-03-10 13:40:00	0	0	0	0	0	0	0	0
Stn 14M_052314	937	1900-01-13 14:00:00	2014-03-10 14:00:00	0	0	0	0	0	0	0	0
Stn 14M_052314	938	1900-01-13 14:20:00	2014-03-10 14:20:00	0	0	0	0	0	0	0	0
Stn 14M_052314	939	1900-01-13 14:40:00	2014-03-10 14:40:00	0	0	0	0	0	0	0	0
Stn 14M_052314	940	1900-01-13 15:00:00	2014-03-10 15:00:00	0	0	0	0	0	0	0	0
Stn 14M_052314	941	1900-01-13 15:20:00	2014-03-10 15:20:00	0	0	0	0	0	0	0	0
Stn 14M_052314	942	1900-01-13 15:40:00	2014-03-10 15:40:00	0	0	0	0	0	0	0	0
Stn 14M_052314	943	1900-01-13 16:00:00	2014-03-10 16:00:00	0	0	0	0	0	0	0	0
Stn 14M_052314	944	1900-01-13 16:20:00	2014-03-10 16:20:00	0	0	0	0	0	0	0	0
Stn 14M_052314	945	1900-01-13 16:40:00	2014-03-10 16:40:00	0	0	0	0	0	0	0	0
Stn 14M_052314	946	1900-01-13 17:00:00	2014-03-10 17:00:00	0	0	0	0	0	0	0	0
Stn 14M_052314	947	1900-01-13 17:20:00	2014-03-10 17:20:00	0	0	0	0	0	0	0	0
Stn 14M_052314	948	1900-01-13 17:40:00	2014-03-10 17:40:00	0	0	0	0	0	0	0	0
Stn 14M_052314	949	1900-01-13 18:00:00	2014-03-10 18:00:00	0	0	0	0	0	0	0	0
Stn 14M_052314	950	1900-01-13 18:20:00	2014-03-10 18:20:00	0	0	0	0	0	0	0	0
Stn 14M_052314	951	1900-01-13 18:40:00	2014-03-10 18:40:00	0	0	0	0	0	0	0	0
Stn 14M_052314	952	1900-01-13 19:00:00	2014-03-10 19:00:00	0	0	0	0	0	0	0	0
Stn 14M_052314	953	1900-01-13 19:20:00	2014-03-10 19:20:00	0	0	0	0	0	0	0	0
Stn 14M_052314	954	1900-01-13 19:40:00	2014-03-10 19:40:00	0	0	0	0	0	0	0	0
Stn 14M_052314	955	1900-01-13 20:00:00	2014-03-10 20:00:00	0	0	0	0	0	0	0	0
Stn 14M_052314	956	1900-01-13 20:20:00	2014-03-10 20:20:00	0	0	0	0	0	0	0	0
Stn 14M_052314	957	1900-01-13 20:40:00	2014-03-10 20:40:00	0	0	0	0	0	0	0	0
Stn 14M_052314	958	1900-01-13 21:00:00	2014-03-10 21:00:00	0	0	0	0	0	0	0	0
Stn 14M_052314	959	1900-01-13 21:20:00	2014-03-10 21:20:00	0	0	0	0	0	0	0	0
Stn 14M_052314	960	1900-01-13 21:40:00	2014-03-10 21:40:00	0	0	0	0	0	0	0	0
Stn 14M_052314	961	1900-01-13 22:00:00	2014-03-10 22:00:00	0	0	0	0	0	0	0	0
Stn 14M_052314	962	1900-01-13 22:20:00	2014-03-10 22:20:00	0	0	0	0	0	0	0	0
Stn 14M_052314	963	1900-01-13 22:40:00	2014-03-10 22:40:00	0	0	0	0	0	0	0	0
Stn 14M_052314	964	1900-01-13 23:00:00	2014-03-10 23:00:00	0	0	0	0	0	0	0	0
Stn 14M_052314	965	1900-01-13 23:20:00	2014-03-10 23:20:00	0	0	0	0	0	0	0	0
Stn 14M_052314	966	1900-01-13 23:40:00	2014-03-10 23:40:00	0	0	0	0	0	0	0	0
Stn 14M_052314	967	1900-01-14	2014-03-11	0	0	0	0	0	0	0	0
Stn 14M_052314	968	1900-01-14 00:20:00	2014-03-11 00:20:00	0	0	0	0	0	0	0	0
Stn 14M_052314	969	1900-01-14 00:40:00	2014-03-11 00:40:00	0	0	0	0	0	0	0	0
Stn 14M_052314	970	1900-01-14 01:00:00	2014-03-11 01:00:00	0	0	0	0	0	0	0	0
Stn 14M_052314	971	1900-01-14 01:20:00	2014-03-11 01:20:00	0	0	0	0	0	0	0	0
Stn 14M_052314	972	1900-01-14 01:40:00	2014-03-11 01:40:00	0	0	0	0	0	0	0	0
Stn 14M_052314	973	1900-01-14 02:00:00	2014-03-11 02:00:00	0	0	0	0	0	0	0	0
Stn 14M_052314	974	1900-01-14 02:20:00	2014-03-11 02:20:00	0	0	0	0	0	0	0	0
Stn 14M_052314	975	1900-01-14 02:40:00	2014-03-11 02:40:00	0	0	0	0	0	0	0	0
Stn 14M_052314	976	1900-01-14 03:00:00	2014-03-11 03:00:00	0	0	0	0	0	0	0	0
Stn 14M_052314	977	1900-01-14 03:20:00	2014-03-11 03:20:00	0	0	0	0	0	0	0	0
Stn 14M_052314	978	1900-01-14 03:40:00	2014-03-11 03:40:00	0	0	0	0	0	0	0	0
Stn 14M_052314	979	1900-01-14 04:00:00	2014-03-11 04:00:00	0	0	0	0	0	0	0	0
Stn 14M_052314	980	1900-01-14 04:20:00	2014-03-11 04:20:00	0	0	0	0	0	0	0	0
Stn 14M_052314	981	1900-01-14 04:40:00	2014-03-11 04:40:00	0	0	0	0	0	0	0	0
Stn 14M_052314	982	1900-01-14 05:00:00	2014-03-11 05:00:00	0	0	0	0	0	0	0	0
Stn 14M_052314	983	1900-01-14 05:20:00	2014-03-11 05:20:00	0	0	0	0	0	0	0	0
Stn 14M_052314	984	1900-01-14 05:40:00	2014-03-11 05:40:00	0	0	0	0	0	0	0	0
Stn 14M_052314	985	1900-01-14 06:00:00	2014-03-11 06:00:00	0	0	0	0	0	0	0	0
Stn 14M_052314	986	1900-01-14 06:20:00	2014-03-11 06:20:00	0	0	0	0	0	0	0	0
Stn 14M_052314	987	1900-01-14 06:40:00	2014-03-11 06:40:00	0	0	0	0	0	0	0	0
Stn 14M_052314	988	1900-01-14 07:00:00	2014-03-11 07:00:00	0	0	0	0	0	0	0	0
Stn 14M_052314	989	1900-01-14 07:20:00	2014-03-11 07:20:00	0	0	0	0	0	0	0	0
Stn 14M_052314	990	1900-01-14 07:40:00	2014-03-11 07:40:00	0	0	0	0	0	0	0	0
Stn 14M_052314	991	1900-01-14 08:00:00	2014-03-11 08:00:00	0	0	0	0	0	0	0	0
Stn 14M_052314	992	1900-01-14 08:20:00	2014-03-11 08:20:00	0	0	0	0	0	0	0	0
Stn 14M_052314	993	1900-01-14 08:40:00	2014-03-11 08:40:00	0	0	0	0	0	0	0	0
Stn 14M_052314	994	1900-01-14 09:00:00	2014-03-11 09:00:00	0	0	0	0	0	0	0	0
Stn 14M_052314	995	1900-01-14 09:20:00	2014-03-11 09:20:00	0	0	0	0	0	0	0	0
Stn 14M_052314	996	1900-01-14 09:40:00	2014-03-11 09:40:00	0	0	0	0	0	0	0	0
Stn 14M_052314	997	1900-01-14 10:00:00	2014-03-11 10:00:00	0	0	0	0	0	0	0	0
Stn 14M_052314	998	1900-01-14 10:20:00	2014-03-11 10:20:00	0	0	0	0	0	0	0	0
Stn 14M_052314	999	1900-01-14 10:40:00	2014-03-11 10:40:00	0	0	0	0	0	0	0	0
Stn 14M_052314	1000	1900-01-14 11:00:00	2014-03-11 11:00:00	0	0	0	0	0	0	0	0
Stn 14M_052314	1001	1900-01-14 11:20:00	2014-03-11 11:20:00	0	0	0	0	0	0	0	0
Stn 14M_052314	1002	1900-01-14 11:40:00	2014-03-11 11:40:00	0	0	0	0	0	0	0	0
Stn 14M_052314	1003	1900-01-14 12:00:00	2014-03-11 12:00:00	0	0	0	0	0	0	0	0
Stn 14M_052314	1004	1900-01-14 12:20:00	2014-03-11 12:20:00	0	0	0	0	0	0	0	0
Stn 14M_052314	1005	1900-01-14 12:40:00	2014-03-11 12:40:00	0	0	0	0	0	0	0	0
Stn 14M_052314	1006	1900-01-14 13:00:00	2014-03-11 13:00:00	0	0	0	0	0	0	0	0
Stn 14M_052314	1007	1900-01-14 13:20:00	2014-03-11 13:20:00	0	0	0	0	0	0	0	0
Stn 14M_052314	1008	1900-01-14 13:40:00	2014-03-11 13:40:00	0	0	0	0	0	0	0	0
Stn 14M_052314	1009	1900-01-14 14:00:00	2014-03-11 14:00:00	0	0	0	0	0	0	0	0
Stn 14M_052314	1010	1900-01-14 14:20:00	2014-03-11 14:20:00	0	0	0	0	0	0	0	0
Stn 14M_052314	1011	1900-01-14 14:40:00	2014-03-11 14:40:00	0	0	0	0	0	0	0	0
Stn 14M_052314	1012	1900-01-14 15:00:00	2014-03-11 15:00:00	0	0	0	0	0	0	0	0
Stn 14M_052314	1013	1900-01-14 15:20:00	2014-03-11 15:20:00	0	0	0	0	0	0	0	0
Stn 14M_052314	1014	1900-01-14 15:40:00	2014-03-11 15:40:00	0	0	0	0	0	0	0	0
Stn 14M_052314	1015	1900-01-14 16:00:00	2014-03-11 16:00:00	0	0	0	0	0	0	0	0
Stn 14M_052314	1016	1900-01-14 16:20:00	2014-03-11 16:20:00	0	0	0	0	0	0	0	0
Stn 14M_052314	1017	1900-01-14 16:40:00	2014-03-11 16:40:00	0	0	0	0	0	0	0	0
Stn 14M_052314	1018	1900-01-14 17:00:00	2014-03-11 17:00:00	0	0	0	0	0	0	0	0
Stn 14M_052314	1019	1900-01-14 17:20:00	2014-03-11 17:20:00	0	0	0	0	0	0	0	0
Stn 14M_052314	1020	1900-01-14 17:40:00	2014-03-11 17:40:00	0	0	0	0	0	0	0	0
Stn 14M_052314	1021	1900-01-14 18:00:00	2014-03-11 18:00:00	0	0	0	0	0	0	0	0
Stn 14M_052314	1022	1900-01-14 18:20:00	2014-03-11 18:20:00	0	0	0	0	0	0	0	0
Stn 14M_052314	1023	1900-01-14 18:40:00	2014-03-11 18:40:00	0	0	0	0	0	0	0	0
Stn 14M_052314	1024	1900-01-14 19:00:00	2014-03-11 19:00:00	0	0	0	0	0	0	0	0
Stn 14M_052314	1025	1900-01-14 19:20:00	2014-03-11 19:20:00	0	0	0	0	0	0	0	0
Stn 14M_052314	1026	1900-01-14 19:40:00	2014-03-11 19:40:00	0	0	0	0	0	0	0	0
Stn 14M_052314	1027	1900-01-14 20:00:00	2014-03-11 20:00:00	0	0	0	0	0	0	0	0
Stn 14M_052314	1028	1900-01-14 20:20:00	2014-03-11 20:20:00	0	0	0	0	0	0	0	0
Stn 14M_052314	1029	1900-01-14 20:40:00	2014-03-11 20:40:00	0	0	0	0	0	0	0	0
Stn 14M_052314	1030	1900-01-14 21:00:00	2014-03-11 21:00:00	0	0	0	0	0	0	0	0
Stn 14M_052314	1031	1900-01-14 21:20:00	2014-03-11 21:20:00	0	0	0	0	0	0	0	0
Stn 14M_052314	1032	1900-01-14 21:40:00	2014-03-11 21:40:00	0	0	0	0	0	0	0	0
Stn 14M_052314	1033	1900-01-14 22:00:00	2014-03-11 22:00:00	0	0	0	0	0	0	0	0
Stn 14M_052314	1034	1900-01-14 22:20:00	2014-03-11 22:20:00	0	0	0	0	0	0	0	0
Stn 14M_052314	1035	1900-01-14 22:40:00	2014-03-11 22:40:00	0	0	0	0	0	0	0	0
Stn 14M_052314	1036	1900-01-14 23:00:00	2014-03-11 23:00:00	0	0	0	0	0	0	0	0
Stn 14M_052314	1037	1900-01-14 23:20:00	2014-03-11 23:20:00	0	0	0	0	0	0	0	0
Stn 14M_052314	1038	1900-01-14 23:40:00	2014-03-11 23:40:00	0	0	0	0	0	0	0	0
Stn 14M_052314	1039	1900-01-15	2014-03-12	0	0	0	0	0	0	0	0
Stn 14M_052314	1040	1900-01-15 00:20:00	2014-03-12 00:20:00	0	0	0	0	0	0	0	0
Stn 14M_052314	1041	1900-01-15 00:40:00	2014-03-12 00:40:00	0	0	0	0	0	0	0	0
Stn 14M_052314	1042	1900-01-15 01:00:00	2014-03-12 01:00:00	0	0	0	0	0	0	0	0
Stn 14M_052314	1043	1900-01-15 01:20:00	2014-03-12 01:20:00	0	0	0	0	0	0	0	0
Stn 14M_052314	1044	1900-01-15 01:40:00	2014-03-12 01:40:00	0	0	0	0	0	0	0	0
Stn 14M_052314	1045	1900-01-15 02:00:00	2014-03-12 02:00:00	0	0	0	0	0	0	0	0
Stn 14M_052314	1046	1900-01-15 02:20:00	2014-03-12 02:20:00	0	0	0	0	0	0	0	0
Stn 14M_052314	1047	1900-01-15 02:40:00	2014-03-12 02:40:00	0	0	0	0	0	0	0	0
Stn 14M_052314	1048	1900-01-15 03:00:00	2014-03-12 03:00:00	0	0	0	0	0	0	0	0
Stn 14M_052314	1049	1900-01-15 03:20:00	2014-03-12 03:20:00	0	0	0	0	0	0	0	0
Stn 14M_052314	1050	1900-01-15 03:40:00	2014-03-12 03:40:00	0	0	0	0	0	0	0	0
Stn 14M_052314	1051	1900-01-15 04:00:00	2014-03-12 04:00:00	0	0	0	0	0	0	0	0
Stn 14M_052314	1052	1900-01-15 04:20:00	2014-03-12 04:20:00	0	0	0	0	0	0	0	0
Stn 14M_052314	1053	1900-01-15 04:40:00	2014-03-12 04:40:00	0	0	0	0	0	0	0	0
Stn 14M_052314	1054	1900-01-15 05:00:00	2014-03-12 05:00:00	0	0	0	0	0	0	0	0
Stn 14M_052314	1055	1900-01-15 05:20:00	2014-03-12 05:20:00	0	0	0	0	0	0	0	0
Stn 14M_052314	1056	1900-01-15 05:40:00	2014-03-12 05:40:00	0	0	0	0	0	0	0	0
Stn 14M_052314	1057	1900-01-15 06:00:00	2014-03-12 06:00:00	0	0	0	0	0	0	0	0
Stn 14M_052314	1058	1900-01-15 06:20:00	2014-03-12 06:20:00	0	0	0	0	0	0	0	0
Stn 14M_052314	1059	1900-01-15 06:40:00	2014-03-12 06:40:00	0	0	0	0	0	0	0	0
Stn 14M_052314	1060	1900-01-15 07:00:00	2014-03-12 07:00:00	0	0	0	0	0	0	0	0
Stn 14M_052314	1061	1900-01-15 07:20:00	2014-03-12 07:20:00	1	0	0	0	0	0	0	0
Stn 14M_052314	1062	1900-01-15 07:40:00	2014-03-12 07:40:00	0	0	0	0	0	0	0	0
Stn 14M_052314	1063	1900-01-15 08:00:00	2014-03-12 08:00:00	0	0	0	0	0	0	0	0
Stn 14M_052314	1064	1900-01-15 08:20:00	2014-03-12 08:20:00	0	0	0	0	0	0	0	0
Stn 14M_052314	1065	1900-01-15 08:40:00	2014-03-12 08:40:00	0	0	0	0	0	0	0	0
Stn 14M_052314	1066	1900-01-15 09:00:00	2014-03-12 09:00:00	0	0	0	0	0	0	0	0
Stn 14M_052314	1067	1900-01-15 09:20:00	2014-03-12 09:20:00	0	0	0	0	0	0	0	0
Stn 14M_052314	1068	1900-01-15 09:40:00	2014-03-12 09:40:00	0	0	0	0	0	0	0	0
Stn 14M_052314	1069	1900-01-15 10:00:00	2014-03-12 10:00:00	0	0	0	0	0	0	0	0
Stn 14M_052314	1070	1900-01-15 10:20:00	2014-03-12 10:20:00	0	0	0	0	0	0	0	0
Stn 14M_052314	1071	1900-01-15 10:40:00	2014-03-12 10:40:00	0	0	0	0	0	0	0	0
Stn 14M_052314	1072	1900-01-15 11:00:00	2014-03-12 11:00:00	0	0	0	0	0	0	0	0
Stn 14M_052314	1073	1900-01-15 11:20:00	2014-03-12 11:20:00	0	0	0	0	0	0	0	0
Stn 14M_052314	1074	1900-01-15 11:40:00	2014-03-12 11:40:00	0	0	0	0	0	0	0	0
Stn 14M_052314	1075	1900-01-15 12:00:00	2014-03-12 12:00:00	0	0	0	0	0	0	0	0
Stn 14M_052314	1076	1900-01-15 12:20:00	2014-03-12 12:20:00	0	0	0	0	0	0	0	0
Stn 14M_052314	1077	1900-01-15 12:40:00	2014-03-12 12:40:00	0	0	0	0	0	0	0	0
Stn 14M_052314	1078	1900-01-15 13:00:00	2014-03-12 13:00:00	0	0	0	0	0	0	0	0
Stn 14M_052314	1079	1900-01-15 13:20:00	2014-03-12 13:20:00	0	0	0	0	0	0	0	0
Stn 14M_052314	1080	1900-01-15 13:40:00	2014-03-12 13:40:00	0	0	0	0	0	0	0	0
Stn 14M_052314	1081	1900-01-15 14:00:00	2014-03-12 14:00:00	0	0	0	0	0	0	0	0
Stn 14M_052314	1082	1900-01-15 14:20:00	2014-03-12 14:20:00	0	0	0	0	0	0	0	0
Stn 14M_052314	1083	1900-01-15 14:40:00	2014-03-12 14:40:00	0	0	0	0	0	0	0	0
Stn 14M_052314	1084	1900-01-15 15:00:00	2014-03-12 15:00:00	0	0	0	0	0	0	0	0
Stn 14M_052314	1085	1900-01-15 15:20:00	2014-03-12 15:20:00	0	0	0	0	0	0	0	0
Stn 14M_052314	1086	1900-01-15 15:40:00	2014-03-12 15:40:00	0	0	0	0	0	0	0	0
Stn 14M_052314	1087	1900-01-15 16:00:00	2014-03-12 16:00:00	0	0	0	0	0	0	0	0
Stn 14M_052314	1088	1900-01-15 16:20:00	2014-03-12 16:20:00	0	0	0	0	0	0	0	0
Stn 14M_052314	1089	1900-01-15 16:40:00	2014-03-12 16:40:00	0	0	0	0	0	0	0	0
Stn 14M_052314	1090	1900-01-15 17:00:00	2014-03-12 17:00:00	0	0	0	0	0	0	0	0
Stn 14M_052314	1091	1900-01-15 17:20:00	2014-03-12 17:20:00	0	0	0	0	0	0	0	0
Stn 14M_052314	1092	1900-01-15 17:40:00	2014-03-12 17:40:00	0	0	0	0	0	0	0	0
Stn 14M_052314	1093	1900-01-15 18:00:00	2014-03-12 18:00:00	0	0	0	0	0	0	0	0
Stn 14M_052314	1094	1900-01-15 18:20:00	2014-03-12 18:20:00	0	0	0	0	0	0	0	0
Stn 14M_052314	1095	1900-01-15 18:40:00	2014-03-12 18:40:00	0	0	0	0	0	0	0	0
Stn 14M_052314	1096	1900-01-15 19:00:00	2014-03-12 19:00:00	0	0	0	0	0	0	0	0
Stn 14M_052314	1097	1900-01-15 19:20:00	2014-03-12 19:20:00	0	0	0	0	0	0	0	0
Stn 14M_052314	1098	1900-01-15 19:40:00	2014-03-12 19:40:00	0	0	0	0	0	0	0	0
Stn 14M_052314	1099	1900-01-15 20:00:00	2014-03-12 20:00:00	0	0	0	0	0	0	0	0
Stn 14M_052314	1100	1900-01-15 20:20:00	2014-03-12 20:20:00	0	0	0	0	0	0	0	0
Stn 14M_052314	1101	1900-01-15 20:40:00	2014-03-12 20:40:00	0	0	0	0	0	0	0	0
Stn 14M_052314	1102	1900-01-15 21:00:00	2014-03-12 21:00:00	0	0	0	0	0	0	0	0
Stn 14M_052314	1103	1900-01-15 21:20:00	2014-03-12 21:20:00	0	0	0	0	0	0	0	0
Stn 14M_052314	1104	1900-01-15 21:40:00	2014-03-12 21:40:00	1	0	0	0	0	0	0	0
Stn 14M_052314	1105	1900-01-15 22:00:00	2014-03-12 22:00:00	0	0	0	0	0	0	0	0
Stn 14M_052314	1106	1900-01-15 22:20:00	2014-03-12 22:20:00	0	0	0	0	0	0	0	0
Stn 14M_052314	1107	1900-01-15 22:40:00	2014-03-12 22:40:00	0	0	0	0	0	0	0	0
Stn 14M_052314	1108	1900-01-15 23:00:00	2014-03-12 23:00:00	0	0	0	0	0	0	0	0
Stn 14M_052314	1109	1900-01-15 23:20:00	2014-03-12 23:20:00	0	0	0	0	0	0	0	0
Stn 14M_052314	1110	1900-01-15 23:40:00	2014-03-12 23:40:00	0	0	0	0	0	0	0	0
Stn 14M_052314	1111	1900-01-16	2014-03-13	0	0	0	0	0	0	0	0
Stn 14M_052314	1112	1900-01-16 00:20:00	2014-03-13 00:20:00	0	0	0	0	0	0	0	0
Stn 14M_052314	1113	1900-01-16 00:40:00	2014-03-13 00:40:00	0	0	0	0	0	0	0	0
Stn 14M_052314	1114	1900-01-16 01:00:00	2014-03-13 01:00:00	0	0	0	0	0	0	0	0
Stn 14M_052314	1115	1900-01-16 01:20:00	2014-03-13 01:20:00	0	0	0	0	0	0	0	0
Stn 14M_052314	1116	1900-01-16 01:40:00	2014-03-13 01:40:00	0	0	0	0	0	0	0	0
Stn 14M_052314	1117	1900-01-16 02:00:00	2014-03-13 02:00:00	0	0	0	0	0	0	0	0
Stn 14M_052314	1118	1900-01-16 02:20:00	2014-03-13 02:20:00	0	0	0	0	0	0	0	0
Stn 14M_052314	1119	1900-01-16 02:40:00	2014-03-13 02:40:00	0	0	0	0	0	0	0	0
Stn 14M_052314	1120	1900-01-16 03:00:00	2014-03-13 03:00:00	0	0	0	0	0	0	0	0
Stn 14M_052314	1121	1900-01-16 03:20:00	2014-03-13 03:20:00	0	0	0	0	0	0	0	0
Stn 14M_052314	1122	1900-01-16 03:40:00	2014-03-13 03:40:00	0	0	0	0	0	0	0	0
Stn 14M_052314	1123	1900-01-16 04:00:00	2014-03-13 04:00:00	0	0	0	0	0	0	0	0
Stn 14M_052314	1124	1900-01-16 04:20:00	2014-03-13 04:20:00	0	0	0	0	0	0	0	0
Stn 14M_052314	1125	1900-01-16 04:40:00	2014-03-13 04:40:00	0	0	0	0	0	0	0	0
Stn 14M_052314	1126	1900-01-16 05:00:00	2014-03-13 05:00:00	0	0	0	0	0	0	0	0
Stn 14M_052314	1127	1900-01-16 05:20:00	2014-03-13 05:20:00	0	0	0	0	0	0	0	0
Stn 14M_052314	1128	1900-01-16 05:40:00	2014-03-13 05:40:00	0	0	0	0	0	0	0	0
Stn 14M_052314	1129	1900-01-16 06:00:00	2014-03-13 06:00:00	0	0	0	0	0	0	0	0
Stn 14M_052314	1130	1900-01-16 06:20:00	2014-03-13 06:20:00	0	0	0	0	0	0	0	0
Stn 14M_052314	1131	1900-01-16 06:40:00	2014-03-13 06:40:00	0	0	0	0	0	0	0	0
Stn 14M_052314	1132	1900-01-16 07:00:00	2014-03-13 07:00:00	0	0	0	0	0	0	0	0
Stn 14M_052314	1133	1900-01-16 07:20:00	2014-03-13 07:20:00	0	0	0	0	0	0	0	0
Stn 14M_052314	1134	1900-01-16 07:40:00	2014-03-13 07:40:00	0	0	0	0	0	0	0	0
Stn 14M_052314	1135	1900-01-16 08:00:00	2014-03-13 08:00:00	0	0	0	0	0	0	0	0
Stn 14M_052314	1136	1900-01-16 08:20:00	2014-03-13 08:20:00	0	0	0	0	0	0	0	0
Stn 14M_052314	1137	1900-01-16 08:40:00	2014-03-13 08:40:00	0	0	0	0	0	0	0	0
Stn 14M_052314	1138	1900-01-16 09:00:00	2014-03-13 09:00:00	0	0	0	0	0	0	0	0
Stn 14M_052314	1139	1900-01-16 09:20:00	2014-03-13 09:20:00	0	0	0	0	0	0	0	0
Stn 14M_052314	1140	1900-01-16 09:40:00	2014-03-13 09:40:00	0	0	0	0	0	0	0	0
Stn 14M_052314	1141	1900-01-16 10:00:00	2014-03-13 10:00:00	0	0	0	0	0	0	0	0
Stn 14M_052314	1142	1900-01-16 10:20:00	2014-03-13 10:20:00	0	0	0	0	0	0	0	0
Stn 14M_052314	1143	1900-01-16 10:40:00	2014-03-13 10:40:00	0	0	0	0	0	0	0	0
Stn 14M_052314	1144	1900-01-16 11:00:00	2014-03-13 11:00:00	0	0	0	0	0	0	0	0
Stn 14M_052314	1145	1900-01-16 11:20:00	2014-03-13 11:20:00	0	0	0	0	0	0	0	0
Stn 14M_052314	1146	1900-01-16 11:40:00	2014-03-13 11:40:00	0	0	0	0	0	0	0	0
Stn 14M_052314	1147	1900-01-16 12:00:00	2014-03-13 12:00:00	0	0	0	0	0	0	0	0
Stn 14M_052314	1148	1900-01-16 12:20:00	2014-03-13 12:20:00	0	0	0	0	0	0	0	0
Stn 14M_052314	1149	1900-01-16 12:40:00	2014-03-13 12:40:00	0	0	0	0	0	0	0	0
Stn 14M_052314	1150	1900-01-16 13:00:00	2014-03-13 13:00:00	0	0	0	0	0	0	0	0
Stn 14M_052314	1151	1900-01-16 13:20:00	2014-03-13 13:20:00	0	0	0	0	0	0	0	0
Stn 14M_052314	1152	1900-01-16 13:40:00	2014-03-13 13:40:00	0	0	0	0	0	0	0	0
Stn 14M_052314	1153	1900-01-16 14:00:00	2014-03-13 14:00:00	0	0	0	0	0	0	0	0
Stn 14M_052314	1154	1900-01-16 14:20:00	2014-03-13 14:20:00	0	0	0	0	0	0	0	0
Stn 14M_052314	1155	1900-01-16 14:40:00	2014-03-13 14:40:00	0	0	0	0	0	0	0	0
Stn 14M_052314	1156	1900-01-16 15:00:00	2014-03-13 15:00:00	0	0	0	0	0	0	0	0
Stn 14M_052314	1157	1900-01-16 15:20:00	2014-03-13 15:20:00	0	0	0	0	0	0	0	0
Stn 14M_052314	1158	1900-01-16 15:40:00	2014-03-13 15:40:00	0	0	0	0	0	0	0	0
Stn 14M_052314	1159	1900-01-16 16:00:00	2014-03-13 16:00:00	0	0	0	0	0	0	0	0
Stn 14M_052314	1160	1900-01-16 16:20:00	2014-03-13 16:20:00	0	0	0	0	0	0	0	0
Stn 14M_052314	1161	1900-01-16 16:40:00	2014-03-13 16:40:00	0	0	0	0	0	0	0	0
Stn 14M_052314	1162	1900-01-16 17:00:00	2014-03-13 17:00:00	0	0	0	0	0	0	0	0
Stn 14M_052314	1163	1900-01-16 17:20:00	2014-03-13 17:20:00	0	0	0	0	0	0	0	0
Stn 14M_052314	1164	1900-01-16 17:40:00	2014-03-13 17:40:00	0	0	0	0	0	0	0	0
Stn 14M_052314	1165	1900-01-16 18:00:00	2014-03-13 18:00:00	0	0	0	0	0	0	0	0
Stn 14M_052314	1166	1900-01-16 18:20:00	2014-03-13 18:20:00	0	0	0	0	0	0	0	0
Stn 14M_052314	1167	1900-01-16 18:40:00	2014-03-13 18:40:00	0	0	0	0	0	0	0	0
Stn 14M_052314	1168	1900-01-16 19:00:00	2014-03-13 19:00:00	0	0	0	0	0	0	0	0
Stn 14M_052314	1169	1900-01-16 19:20:00	2014-03-13 19:20:00	0	0	0	0	0	0	0	0
Stn 14M_052314	1170	1900-01-16 19:40:00	2014-03-13 19:40:00	0	0	0	0	0	0	0	0
Stn 14M_052314	1171	1900-01-16 20:00:00	2014-03-13 20:00:00	0	0	0	0	0	0	0	0
Stn 14M_052314	1172	1900-01-16 20:20:00	2014-03-13 20:20:00	0	0	0	0	0	0	0	0
Stn 14M_052314	1173	1900-01-16 20:40:00	2014-03-13 20:40:00	0	0	0	0	0	0	0	0
Stn 14M_052314	1174	1900-01-16 21:00:00	2014-03-13 21:00:00	0	0	0	0	0	0	0	0
Stn 14M_052314	1175	1900-01-16 21:20:00	2014-03-13 21:20:00	0	0	0	0	0	0	0	0
Stn 14M_052314	1176	1900-01-16 21:40:00	2014-03-13 21:40:00	0	0	0	0	0	0	0	0
Stn 14M_052314	1177	1900-01-16 22:00:00	2014-03-13 22:00:00	0	0	0	0	0	0	0	0
Stn 14M_052314	1178	1900-01-16 22:20:00	2014-03-13 22:20:00	0	0	0	0	0	0	0	0
Stn 14M_052314	1179	1900-01-16 22:40:00	2014-03-13 22:40:00	0	0	0	0	0	0	0	0
Stn 14M_052314	1180	1900-01-16 23:00:00	2014-03-13 23:00:00	0	0	0	0	0	0	0	0
Stn 14M_052314	1181	1900-01-16 23:20:00	2014-03-13 23:20:00	0	0	0	0	0	0	0	0
Stn 14M_052314	1182	1900-01-16 23:40:00	2014-03-13 23:40:00	0	0	0	0	0	0	0	0
Stn 14M_052314	1183	1900-01-17	2014-03-14	0	0	0	0	0	0	0	0
Stn 14M_052314	1184	1900-01-17 00:20:00	2014-03-14 00:20:00	0	0	0	0	0	0	0	0
Stn 14M_052314	1185	1900-01-17 00:40:00	2014-03-14 00:40:00	0	0	0	0	0	0	0	0
Stn 14M_052314	1186	1900-01-17 01:00:00	2014-03-14 01:00:00	0	0	0	0	0	0	0	0
Stn 14M_052314	1187	1900-01-17 01:20:00	2014-03-14 01:20:00	0	0	0	0	0	0	0	0
Stn 14M_052314	1188	1900-01-17 01:40:00	2014-03-14 01:40:00	0	0	0	0	0	0	0	0
Stn 14M_052314	1189	1900-01-17 02:00:00	2014-03-14 02:00:00	0	0	0	0	0	0	0	0
Stn 14M_052314	1190	1900-01-17 02:20:00	2014-03-14 02:20:00	0	0	0	0	0	0	0	0
Stn 14M_052314	1191	1900-01-17 02:40:00	2014-03-14 02:40:00	0	0	0	0	0	0	0	0
Stn 14M_052314	1192	1900-01-17 03:00:00	2014-03-14 03:00:00	0	0	0	0	0	0	0	0
Stn 14M_052314	1193	1900-01-17 03:20:00	2014-03-14 03:20:00	0	0	0	0	0	0	0	0
Stn 14M_052314	1194	1900-01-17 03:40:00	2014-03-14 03:40:00	0	0	0	0	0	0	0	0
Stn 14M_052314	1195	1900-01-17 04:00:00	2014-03-14 04:00:00	0	0	0	0	0	0	0	0
Stn 14M_052314	1196	1900-01-17 04:20:00	2014-03-14 04:20:00	0	0	0	0	0	0	0	0
Stn 14M_052314	1197	1900-01-17 04:40:00	2014-03-14 04:40:00	0	0	0	0	0	0	0	0
Stn 14M_052314	1198	1900-01-17 05:00:00	2014-03-14 05:00:00	0	0	0	0	0	0	0	0
Stn 14M_052314	1199	1900-01-17 05:20:00	2014-03-14 05:20:00	0	0	0	0	0	0	0	0
Stn 14M_052314	1200	1900-01-17 05:40:00	2014-03-14 05:40:00	0	0	0	0	0	0	0	0
Stn 14M_052314	1201	1900-01-17 06:00:00	2014-03-14 06:00:00	0	0	0	0	0	0	0	0
Stn 14M_052314	1202	1900-01-17 06:20:00	2014-03-14 06:20:00	0	0	0	0	0	0	0	0
Stn 14M_052314	1203	1900-01-17 06:40:00	2014-03-14 06:40:00	0	0	0	0	0	0	0	0
Stn 14M_052314	1204	1900-01-17 07:00:00	2014-03-14 07:00:00	0	0	0	0	0	0	0	0
Stn 14M_052314	1205	1900-01-17 07:20:00	2014-03-14 07:20:00	0	0	0	0	0	0	0	0
Stn 14M_052314	1206	1900-01-17 07:40:00	2014-03-14 07:40:00	0	0	0	0	0	0	0	0
Stn 14M_052314	1207	1900-01-17 08:00:00	2014-03-14 08:00:00	0	0	0	0	0	0	0	0
Stn 14M_052314	1208	1900-01-17 08:20:00	2014-03-14 08:20:00	0	0	0	0	0	0	0	0
Stn 14M_052314	1209	1900-01-17 08:40:00	2014-03-14 08:40:00	0	0	0	0	0	0	0	0
Stn 14M_052314	1210	1900-01-17 09:00:00	2014-03-14 09:00:00	0	0	0	0	0	0	0	0
Stn 14M_052314	1211	1900-01-17 09:20:00	2014-03-14 09:20:00	0	0	0	0	0	0	0	0
Stn 14M_052314	1212	1900-01-17 09:40:00	2014-03-14 09:40:00	0	0	0	0	0	0	0	0
Stn 14M_052314	1213	1900-01-17 10:00:00	2014-03-14 10:00:00	0	0	0	0	0	0	0	0
Stn 14M_052314	1214	1900-01-17 10:20:00	2014-03-14 10:20:00	0	0	0	0	0	0	0	0
Stn 14M_052314	1215	1900-01-17 10:40:00	2014-03-14 10:40:00	0	0	0	0	0	0	0	0
Stn 14M_052314	1216	1900-01-17 11:00:00	2014-03-14 11:00:00	0	0	0	0	0	0	0	0
Stn 14M_052314	1217	1900-01-17 11:20:00	2014-03-14 11:20:00	0	0	0	0	0	0	0	0
Stn 14M_052314	1218	1900-01-17 11:40:00	2014-03-14 11:40:00	0	0	0	0	0	0	0	0
Stn 14M_052314	1219	1900-01-17 12:00:00	2014-03-14 12:00:00	0	0	0	0	0	0	0	0
Stn 14M_052314	1220	1900-01-17 12:20:00	2014-03-14 12:20:00	0	0	0	0	0	0	0	0
Stn 14M_052314	1221	1900-01-17 12:40:00	2014-03-14 12:40:00	0	0	0	0	0	0	0	0
Stn 14M_052314	1222	1900-01-17 13:00:00	2014-03-14 13:00:00	0	0	0	0	0	0	0	0
Stn 14M_052314	1223	1900-01-17 13:20:00	2014-03-14 13:20:00	0	0	0	0	0	0	0	0
Stn 14M_052314	1224	1900-01-17 13:40:00	2014-03-14 13:40:00	0	0	0	0	0	0	0	0
Stn 14M_052314	1225	1900-01-17 14:00:00	2014-03-14 14:00:00	0	0	0	0	0	0	0	0
Stn 14M_052314	1226	1900-01-17 14:20:00	2014-03-14 14:20:00	0	0	0	0	0	0	0	0
Stn 14M_052314	1227	1900-01-17 14:40:00	2014-03-14 14:40:00	0	0	0	0	0	0	0	0
Stn 14M_052314	1228	1900-01-17 15:00:00	2014-03-14 15:00:00	0	0	0	0	0	0	0	0
Stn 14M_052314	1229	1900-01-17 15:20:00	2014-03-14 15:20:00	0	0	0	0	0	0	0	0
Stn 14M_052314	1230	1900-01-17 15:40:00	2014-03-14 15:40:00	0	0	0	0	0	0	0	0
Stn 14M_052314	1231	1900-01-17 16:00:00	2014-03-14 16:00:00	0	0	0	0	0	0	0	0
Stn 14M_052314	1232	1900-01-17 16:20:00	2014-03-14 16:20:00	0	0	0	0	0	0	0	0
Stn 14M_052314	1233	1900-01-17 16:40:00	2014-03-14 16:40:00	0	0	0	0	0	0	0	0
Stn 14M_052314	1234	1900-01-17 17:00:00	2014-03-14 17:00:00	0	0	0	0	0	0	0	0
Stn 14M_052314	1235	1900-01-17 17:20:00	2014-03-14 17:20:00	0	0	0	0	0	0	0	0
Stn 14M_052314	1236	1900-01-17 17:40:00	2014-03-14 17:40:00	0	0	0	0	0	0	0	0
Stn 14M_052314	1237	1900-01-17 18:00:00	2014-03-14 18:00:00	0	0	0	0	0	0	0	0
Stn 14M_052314	1238	1900-01-17 18:20:00	2014-03-14 18:20:00	0	0	0	0	0	0	0	0
Stn 14M_052314	1239	1900-01-17 18:40:00	2014-03-14 18:40:00	0	0	0	0	0	0	0	0
Stn 14M_052314	1240	1900-01-17 19:00:00	2014-03-14 19:00:00	0	0	0	0	0	0	0	0
Stn 14M_052314	1241	1900-01-17 19:20:00	2014-03-14 19:20:00	0	0	0	0	0	0	0	0
Stn 14M_052314	1242	1900-01-17 19:40:00	2014-03-14 19:40:00	0	0	0	0	0	0	0	0
Stn 14M_052314	1243	1900-01-17 20:00:00	2014-03-14 20:00:00	0	0	0	0	0	0	0	0
Stn 14M_052314	1244	1900-01-17 20:20:00	2014-03-14 20:20:00	0	0	0	0	0	0	0	0
Stn 14M_052314	1245	1900-01-17 20:40:00	2014-03-14 20:40:00	0	0	0	0	0	0	0	0
Stn 14M_052314	1246	1900-01-17 21:00:00	2014-03-14 21:00:00	0	0	0	0	0	0	0	0
Stn 14M_052314	1247	1900-01-17 21:20:00	2014-03-14 21:20:00	0	0	0	0	0	0	0	0
Stn 14M_052314	1248	1900-01-17 21:40:00	2014-03-14 21:40:00	0	0	0	0	0	0	0	0
Stn 14M_052314	1249	1900-01-17 22:00:00	2014-03-14 22:00:00	0	0	0	0	0	0	0	0
Stn 14M_052314	1250	1900-01-17 22:20:00	2014-03-14 22:20:00	0	0	0	0	0	0	0	0
Stn 14M_052314	1251	1900-01-17 22:40:00	2014-03-14 22:40:00	0	0	0	0	0	0	0	0
Stn 14M_052314	1252	1900-01-17 23:00:00	2014-03-14 23:00:00	0	0	0	0	0	0	0	0
Stn 14M_052314	1253	1900-01-17 23:20:00	2014-03-14 23:20:00	0	0	0	0	0	0	0	0
Stn 14M_052314	1254	1900-01-17 23:40:00	2014-03-14 23:40:00	0	0	0	0	0	0	0	0
Stn 14M_052314	1255	1900-01-18	2014-03-15	0	0	0	0	0	0	0	0
Stn 14M_052314	1256	1900-01-18 00:20:00	2014-03-15 00:20:00	0	0	0	0	0	0	0	0
Stn 14M_052314	1257	1900-01-18 00:40:00	2014-03-15 00:40:00	0	0	0	0	0	0	0	0
Stn 14M_052314	1258	1900-01-18 01:00:00	2014-03-15 01:00:00	0	0	0	0	0	0	0	0
Stn 14M_052314	1259	1900-01-18 01:20:00	2014-03-15 01:20:00	0	0	0	0	0	0	0	0
Stn 14M_052314	1260	1900-01-18 01:40:00	2014-03-15 01:40:00	0	0	0	0	0	0	0	0
Stn 14M_052314	1261	1900-01-18 02:00:00	2014-03-15 02:00:00	0	0	0	0	0	0	0	0
Stn 14M_052314	1262	1900-01-18 02:20:00	2014-03-15 02:20:00	0	0	0	0	0	0	0	0
Stn 14M_052314	1263	1900-01-18 02:40:00	2014-03-15 02:40:00	0	0	0	0	0	0	0	0
Stn 14M_052314	1264	1900-01-18 03:00:00	2014-03-15 03:00:00	0	0	0	0	0	0	0	0
Stn 14M_052314	1265	1900-01-18 03:20:00	2014-03-15 03:20:00	0	0	0	0	0	0	0	0
Stn 14M_052314	1266	1900-01-18 03:40:00	2014-03-15 03:40:00	0	0	0	0	0	0	0	0
Stn 14M_052314	1267	1900-01-18 04:00:00	2014-03-15 04:00:00	0	0	0	0	0	0	0	0
Stn 14M_052314	1268	1900-01-18 04:20:00	2014-03-15 04:20:00	0	0	0	0	0	0	0	0
Stn 14M_052314	1269	1900-01-18 04:40:00	2014-03-15 04:40:00	0	0	0	0	0	0	0	0
Stn 14M_052314	1270	1900-01-18 05:00:00	2014-03-15 05:00:00	0	0	0	0	0	0	0	0
Stn 14M_052314	1271	1900-01-18 05:20:00	2014-03-15 05:20:00	0	0	0	0	0	0	0	0
Stn 14M_052314	1272	1900-01-18 05:40:00	2014-03-15 05:40:00	0	0	0	0	0	0	0	0
Stn 14M_052314	1273	1900-01-18 06:00:00	2014-03-15 06:00:00	0	0	0	0	0	0	0	0
Stn 14M_052314	1274	1900-01-18 06:20:00	2014-03-15 06:20:00	0	0	0	0	0	0	0	0
Stn 14M_052314	1275	1900-01-18 06:40:00	2014-03-15 06:40:00	0	0	0	0	0	0	0	0
Stn 14M_052314	1276	1900-01-18 07:00:00	2014-03-15 07:00:00	0	0	0	0	0	0	0	0
Stn 14M_052314	1277	1900-01-18 07:20:00	2014-03-15 07:20:00	0	0	0	0	0	0	0	0
Stn 14M_052314	1278	1900-01-18 07:40:00	2014-03-15 07:40:00	0	0	0	0	0	0	0	0
Stn 14M_052314	1279	1900-01-18 08:00:00	2014-03-15 08:00:00	0	0	0	0	0	0	0	0
Stn 14M_052314	1280	1900-01-18 08:20:00	2014-03-15 08:20:00	0	0	0	0	0	0	0	0
Stn 14M_052314	1281	1900-01-18 08:40:00	2014-03-15 08:40:00	0	0	0	0	0	0	0	0
Stn 14M_052314	1282	1900-01-18 09:00:00	2014-03-15 09:00:00	0	0	0	0	0	0	0	0
Stn 14M_052314	1283	1900-01-18 09:20:00	2014-03-15 09:20:00	0	0	0	0	0	0	0	0
Stn 14M_052314	1284	1900-01-18 09:40:00	2014-03-15 09:40:00	0	0	0	0	0	0	0	0
Stn 14M_052314	1285	1900-01-18 10:00:00	2014-03-15 10:00:00	0	0	0	0	0	0	0	0
Stn 14M_052314	1286	1900-01-18 10:20:00	2014-03-15 10:20:00	0	0	0	0	0	0	0	0
Stn 14M_052314	1287	1900-01-18 10:40:00	2014-03-15 10:40:00	0	0	0	0	0	0	0	0
Stn 14M_052314	1288	1900-01-18 11:00:00	2014-03-15 11:00:00	0	0	0	0	0	0	0	0
Stn 14M_052314	1289	1900-01-18 11:20:00	2014-03-15 11:20:00	0	0	0	0	0	0	0	0
Stn 14M_052314	1290	1900-01-18 11:40:00	2014-03-15 11:40:00	0	0	0	0	0	0	0	0
Stn 14M_052314	1291	1900-01-18 12:00:00	2014-03-15 12:00:00	0	0	0	0	0	0	0	0
Stn 14M_052314	1292	1900-01-18 12:20:00	2014-03-15 12:20:00	0	0	0	0	0	0	0	0
Stn 14M_052314	1293	1900-01-18 12:40:00	2014-03-15 12:40:00	0	0	0	0	0	0	0	0
Stn 14M_052314	1294	1900-01-18 13:00:00	2014-03-15 13:00:00	0	0	0	0	0	0	0	0
Stn 14M_052314	1295	1900-01-18 13:20:00	2014-03-15 13:20:00	0	0	0	0	0	0	0	0
Stn 14M_052314	1296	1900-01-18 13:40:00	2014-03-15 13:40:00	0	0	0	0	0	0	0	0
Stn 14M_052314	1297	1900-01-18 14:00:00	2014-03-15 14:00:00	0	0	0	0	0	0	0	0
Stn 14M_052314	1298	1900-01-18 14:20:00	2014-03-15 14:20:00	0	0	0	0	0	0	0	0
Stn 14M_052314	1299	1900-01-18 14:40:00	2014-03-15 14:40:00	0	0	0	0	0	0	0	0
Stn 14M_052314	1300	1900-01-18 15:00:00	2014-03-15 15:00:00	0	0	0	0	0	0	0	0
Stn 14M_052314	1301	1900-01-18 15:20:00	2014-03-15 15:20:00	0	0	0	0	0	0	0	0
Stn 14M_052314	1302	1900-01-18 15:40:00	2014-03-15 15:40:00	0	0	0	0	0	0	0	0
Stn 14M_052314	1303	1900-01-18 16:00:00	2014-03-15 16:00:00	0	0	0	0	0	0	0	0
Stn 14M_052314	1304	1900-01-18 16:20:00	2014-03-15 16:20:00	0	0	0	0	0	0	0	0
Stn 14M_052314	1305	1900-01-18 16:40:00	2014-03-15 16:40:00	0	0	0	0	0	0	0	0
Stn 14M_052314	1306	1900-01-18 17:00:00	2014-03-15 17:00:00	0	0	0	0	0	0	0	0
Stn 14M_052314	1307	1900-01-18 17:20:00	2014-03-15 17:20:00	0	0	0	0	0	0	0	0
Stn 14M_052314	1308	1900-01-18 17:40:00	2014-03-15 17:40:00	0	0	0	0	0	0	0	0
Stn 14M_052314	1309	1900-01-18 18:00:00	2014-03-15 18:00:00	0	0	0	0	0	0	0	0
Stn 14M_052314	1310	1900-01-18 18:20:00	2014-03-15 18:20:00	0	0	0	0	0	0	0	0
Stn 14M_052314	1311	1900-01-18 18:40:00	2014-03-15 18:40:00	0	0	0	0	0	0	0	0
Stn 14M_052314	1312	1900-01-18 19:00:00	2014-03-15 19:00:00	0	0	0	0	0	0	0	0
Stn 14M_052314	1313	1900-01-18 19:20:00	2014-03-15 19:20:00	0	0	0	0	0	0	0	0
Stn 14M_052314	1314	1900-01-18 19:40:00	2014-03-15 19:40:00	0	0	0	0	0	0	0	0
Stn 14M_052314	1315	1900-01-18 20:00:00	2014-03-15 20:00:00	0	0	0	0	0	0	0	0
Stn 14M_052314	1316	1900-01-18 20:20:00	2014-03-15 20:20:00	0	0	0	0	0	0	0	0
Stn 14M_052314	1317	1900-01-18 20:40:00	2014-03-15 20:40:00	0	0	0	0	0	0	0	0
Stn 14M_052314	1318	1900-01-18 21:00:00	2014-03-15 21:00:00	0	0	0	0	0	0	0	0
Stn 14M_052314	1319	1900-01-18 21:20:00	2014-03-15 21:20:00	0	0	0	0	0	0	0	0
Stn 14M_052314	1320	1900-01-18 21:40:00	2014-03-15 21:40:00	0	0	0	0	0	0	0	0
Stn 14M_052314	1321	1900-01-18 22:00:00	2014-03-15 22:00:00	0	0	0	0	0	0	0	0
Stn 14M_052314	1322	1900-01-18 22:20:00	2014-03-15 22:20:00	0	0	0	0	0	0	0	0
Stn 14M_052314	1323	1900-01-18 22:40:00	2014-03-15 22:40:00	0	0	0	0	0	0	0	0
Stn 14M_052314	1324	1900-01-18 23:00:00	2014-03-15 23:00:00	0	0	0	0	0	0	0	0
Stn 14M_052314	1325	1900-01-18 23:20:00	2014-03-15 23:20:00	0	0	0	0	0	0	0	0
Stn 14M_052314	1326	1900-01-18 23:40:00	2014-03-15 23:40:00	0	0	0	0	0	0	0	0
Stn 14M_052314	1327	1900-01-19	2014-03-16	0	0	0	0	0	0	0	0
Stn 14M_052314	1328	1900-01-19 00:20:00	2014-03-16 00:20:00	0	0	0	0	0	0	0	0
Stn 14M_052314	1329	1900-01-19 00:40:00	2014-03-16 00:40:00	0	0	0	0	0	0	0	0
Stn 14M_052314	1330	1900-01-19 01:00:00	2014-03-16 01:00:00	0	0	0	0	0	0	0	0
Stn 14M_052314	1331	1900-01-19 01:20:00	2014-03-16 01:20:00	0	0	0	0	0	0	0	0
Stn 14M_052314	1332	1900-01-19 01:40:00	2014-03-16 01:40:00	0	0	0	0	0	0	0	0
Stn 14M_052314	1333	1900-01-19 02:00:00	2014-03-16 02:00:00	0	0	0	0	0	0	0	0
Stn 14M_052314	1334	1900-01-19 02:20:00	2014-03-16 02:20:00	0	0	0	0	0	0	0	0
Stn 14M_052314	1335	1900-01-19 02:40:00	2014-03-16 02:40:00	0	0	0	0	0	0	0	0
Stn 14M_052314	1336	1900-01-19 03:00:00	2014-03-16 03:00:00	0	0	0	0	0	0	0	0
Stn 14M_052314	1337	1900-01-19 03:20:00	2014-03-16 03:20:00	0	0	0	0	0	0	0	0
Stn 14M_052314	1338	1900-01-19 03:40:00	2014-03-16 03:40:00	0	0	0	0	0	0	0	0
Stn 14M_052314	1339	1900-01-19 04:00:00	2014-03-16 04:00:00	0	0	0	0	0	0	0	0
Stn 14M_052314	1340	1900-01-19 04:20:00	2014-03-16 04:20:00	0	0	0	0	0	0	0	0
[truncated: 16,114 more rows]

## Sheet: 37M
Comp Folder	File	Time	Date and Time	Silver Perch (Manual detection)	Spotted Seatrout (Manual detection)	Red Drum (Manual detection)	Black Drum (Manual detection)	Silver Perch (Automatic detection)	Spotted Seatrout (Automatic detection)	Red Drum (Automatic detection)	Black Drum (Automatic detection)
[truncated: 17,424 more rows]
